# Supplementary material for: Attenuated transcriptional response to pro-inflammatory cytokines in schizophrenia hiPSC-derived neural progenitor cells
Source: Brain Behav Immun. 2022 Oct;105:82–97. doi: 10.1016/j.bbi.2022.06.010 (PMC9810540; doi:10.1016/j.bbi.2022.06.010)
Supplement: Supplementary data 2 [file mmc2.xlsx]

## Sheet: A_SCZ_vs_CON_in_vehicle
GeneSymbol	logFC	Average expression	t statistic	P value	Adjusted P value	Z score	FDR
AL132709.7	-3.11149	0.601036	-8.79624	2.62111e-06	0.039474	-4.69847	0.039474
AC012236.1	-1.69862	0.511139	-9.13431	9.78071e-06	0.0736487	-4.42197	0.0736487
LRRC9	-1.09078	2.00715	-7.24981	1.64453e-05	0.0825553	-4.30838	0.0825553
MCM6	0.475375	6.97106	6.70069	3.37299e-05	0.126993	4.1467	0.126993
DSCC1	0.669528	4.25688	6.23877	7.82927e-05	0.159277	3.94957	0.159277
UVSSA	-1.15255	4.2045	-7.86236	7.83588e-05	0.159277	-3.94937	0.159277
SORCS3	2.1608	0.877947	6.09045	7.84324e-05	0.159277	3.94914	0.159277
MFAP1	0.372949	6.25867	6.1432	8.97443e-05	0.159277	3.91677	0.159277
MMEL1	-3.12566	-0.289492	-7.38878	0.000122024	0.159277	-3.84202	0.159277
PYM1	0.456218	4.87892	5.89085	0.000123211	0.159277	3.83965	0.159277
FBXO21	0.290403	6.94277	5.75511	0.00012741	0.159277	3.83141	0.159277
NBPF9	-0.709914	4.80712	-5.82786	0.000131924	0.159277	-3.82284	0.159277
CDC45	0.499144	4.61437	5.69614	0.000138983	0.159277	3.80997	0.159277
HOMER1	1.03696	4.05183	6.93877	0.000164042	0.159277	3.76879	0.159277
PRDM16	-6.16446	2.23127	-8.63341	0.000167228	0.159277	-3.76398	0.159277
BLOC1S1	0.68451	3.46582	6.30832	0.000169219	0.159277	3.76102	0.159277
AC090498.1	1.02085	1.16608	6.74217	0.00018859	0.164305	3.73383	0.164305
MCM10	0.673888	5.0963	5.42326	0.000209142	0.164305	3.70771	0.164305
ATP10A	-2.26683	3.23497	-5.58547	0.000223103	0.164305	-3.69131	0.164305
SERF2	0.501784	7.32382	5.97761	0.000235622	0.164305	3.6774	0.164305
ERICH2	-1.9775	0.821817	-6.34513	0.000237969	0.164305	-3.67487	0.164305
RAPGEFL1	-0.695554	4.18096	-5.81585	0.00024954	0.164305	-3.66273	0.164305
PRPF40B	-0.594981	3.46772	-5.24099	0.000276399	0.164305	-3.63647	0.164305
AL133367.1	-0.953308	2.72561	-6.33074	0.000277821	0.164305	-3.63515	0.164305
CRISPLD1	0.665365	6.62574	5.23122	0.000280676	0.164305	3.63251	0.164305
KLHL9	0.449073	6.70717	5.21312	0.000292716	0.164305	3.62166	0.164305
DNAAF3	-1.15916	3.01493	-5.81315	0.00029457	0.164305	-3.62003	0.164305
MEA1	0.416044	5.71851	5.92613	0.000371695	0.199162	3.55941	0.199162
SIK1	3.03553	-0.758544	5.05768	0.000396364	0.199162	3.54249	0.199162
FAM53C	-0.23606	6.38174	-4.98864	0.000409808	0.199162	-3.53369	0.199162
ANKRD34A	-0.638371	1.50925	-4.98795	0.000410258	0.199162	-3.5334	0.199162
SYNGAP1	-0.697245	6.17934	-5.82316	0.0004351	0.199162	-3.51782	0.199162
CITED2	1.14173	5.63493	4.94887	0.00043641	0.199162	3.51703	0.199162
PLK2	1.39944	4.56121	5.29279	0.00048263	0.201056	3.49022	0.201056
PROSER3	-0.430906	4.3209	-4.8796	0.000487189	0.201056	-3.4877	0.201056
SNX32	-1.13649	2.06523	-6.0403	0.000492645	0.201056	-3.48472	0.201056
GMNN	0.599431	5.91919	5.65232	0.000499354	0.201056	3.4811	0.201056
NDUFA1	0.692552	6.00113	6.02375	0.000522094	0.201056	3.46916	0.201056
EIF4E2	0.319063	6.16895	5.06914	0.000539145	0.201056	3.46051	0.201056
GCK	-1.42092	2.84888	-6.68176	0.000548938	0.201056	-3.45566	0.201056
SETD4	-0.288451	4.58964	-4.79371	0.000558963	0.201056	-3.45078	0.201056
SMIM12	0.4743	4.61762	6.46777	0.000560713	0.201056	3.44994	0.201056
DCAF12L2	0.666648	1.89391	5.50166	0.000604232	0.21015	3.42971	0.21015
DNAH2	-1.52214	0.794477	-5.84103	0.000627258	0.21015	-3.41955	0.21015
NME9	-1.14259	2.12412	-6.03336	0.00064376	0.21015	-3.41247	0.21015
HSPE1	0.568045	4.97587	4.84987	0.000644682	0.21015	3.41208	0.21015
SDCBP2-AS1	-0.59559	2.45356	-4.69375	0.000656758	0.21015	-3.40702	0.21015
SBDS	0.35576	5.45894	4.68162	0.0006698	0.21015	3.40165	0.21015
CDC25A	0.826788	5.33299	4.98886	0.000704111	0.214464	3.38797	0.214464
CHAF1A	0.561013	6.23735	4.64397	0.000712031	0.214464	3.3849	0.214464
GOLGA6L5P	-1.29681	0.953765	-5.65279	0.000771556	0.227836	-3.3628	0.227836
PRPF38A	0.294329	6.50043	4.55728	0.000820293	0.23757	3.34585	0.23757
AL356599.1	-1.12927	3.09376	-6.84901	0.000837051	0.237849	-3.34024	0.237849
AL033519.3	1.19885	0.6046	5.86934	0.000890741	0.243362	3.32294	0.243362
EIF2S2	0.574853	7.22596	4.93348	0.000942381	0.243362	3.30719	0.243362
IFNAR2	-0.632509	1.22153	-4.46592	0.000953289	0.243362	-3.30396	0.243362
CHRNA1	3.71203	-0.088042	4.78527	0.000965864	0.243362	3.30029	0.243362
C12orf49	0.780268	6.35107	6.22058	0.000996987	0.243362	3.29138	0.243362
PAXIP1	0.260589	4.13024	4.43072	0.00101041	0.243362	3.28761	0.243362
THOC5	-0.602905	5.7788	-4.9257	0.00101503	0.243362	-3.28633	0.243362
NEK5	-0.842779	2.10394	-5.57173	0.00102887	0.243362	-3.28251	0.243362
NOLC1	0.267143	6.86991	4.41463	0.00103771	0.243362	3.2801	0.243362
EMG1	0.702226	4.45888	5.40871	0.00104281	0.243362	3.27872	0.243362
AC087500.1	-0.798342	2.42701	-5.04387	0.00105089	0.243362	-3.27654	0.243362
SEC61G	0.54672	6.01446	5.64397	0.00106071	0.243362	3.27391	0.243362
AC110285.1	-1.97224	1.59019	-6.0108	0.00106653	0.243362	-3.27236	0.243362
CLIP1	0.742077	6.23326	4.72923	0.0010884	0.244035	3.26662	0.244035
MLH3	0.334975	4.68208	4.79252	0.00110188	0.244035	3.26313	0.244035
GTF2IP4	-0.774792	5.17646	-4.98071	0.00115369	0.251806	-3.25009	0.251806
PLCG1-AS1	-1.73557	2.08801	-5.75371	0.00124286	0.26621	-3.22886	0.26621
IQSEC3	-2.1631	1.94452	-5.12453	0.00126152	0.26621	-3.22459	0.26621
RASA4	-1.59142	1.83267	-6.70106	0.0012772	0.26621	-3.22105	0.26621
SPATA13	1.38695	6.31198	5.44521	0.0012904	0.26621	3.21811	0.26621
S100A13	0.964029	3.52879	4.3688	0.00133254	0.270583	3.20888	0.270583
MTSS2	0.256264	4.65247	4.59917	0.00142215	0.270583	3.19012	0.270583
RGCC	2.67623	-0.0298084	4.22277	0.00142971	0.270583	3.18858	0.270583
MCM5	0.619419	6.41113	4.65344	0.00144196	0.270583	3.18612	0.270583
MAGOH	0.425763	5.63721	4.21762	0.00144215	0.270583	3.18608	0.270583
GOLGA6L9	-0.872303	4.27481	-4.98272	0.00144875	0.270583	-3.18476	0.270583
AC007938.3	-1.67539	1.7404	-6.15157	0.00145056	0.270583	-3.1844	0.270583
LINC00265	-0.544234	2.93454	-4.76473	0.00145533	0.270583	-3.18345	0.270583
TOMM40	0.498595	6.05762	4.77184	0.00148276	0.272322	3.17804	0.272322
NEUROG1	3.11117	3.54236	4.818	0.00151043	0.274061	3.17267	0.274061
PPP2R2B	1.80547	4.60853	4.35971	0.00160663	0.277265	3.1547	0.277265
POLR3K	0.642443	4.3283	5.43942	0.00162184	0.277265	3.15195	0.277265
SP3	0.348967	7.0279	5.1966	0.00162459	0.277265	3.15146	0.277265
TTLL9	-0.748962	1.77996	-4.14544	0.00162898	0.277265	-3.15067	0.277265
PSMA4	0.38987	7.70763	4.24875	0.00165883	0.277265	3.14536	0.277265
LINC02315	-4.12547	0.0860949	-6.79478	0.00165943	0.277265	-3.14525	0.277265
RPL13AP25	1.06274	3.10342	5.20444	0.00166698	0.277265	3.14392	0.277265
POLD3	0.516155	5.84257	4.12335	0.00169108	0.277265	3.13972	0.277265
TRAF7	-0.594297	6.58429	-4.83314	0.001702	0.277265	-3.13784	0.277265
KCNC3	-1.2001	2.73756	-5.39773	0.00171219	0.277265	-3.13609	0.277265
MID1	0.818164	6.27204	4.90592	0.00175018	0.280402	3.12964	0.280402
NSFL1C	0.155052	6.65621	4.10081	0.00177488	0.281365	3.12553	0.281365
MIR1915HG	0.480698	4.71248	4.77922	0.00189765	0.297694	3.1058	0.297694
CCDC47	0.440505	6.24074	6.33567	0.00192315	0.298577	3.10185	0.298577
SETDB1	-0.268081	5.84084	-4.08684	0.00195348	0.298577	-3.09722	0.298577
TRIAP1	0.691179	4.86522	5.24916	0.00197459	0.298577	3.09403	0.298577
MBNL3	1.25355	2.83189	5.20901	0.00211677	0.298577	3.07334	0.298577
ATG10	-0.86655	3.42505	-4.67887	0.0021249	0.298577	-3.0722	0.298577
PPP2R5D	-0.291896	5.6425	-3.98877	0.00212664	0.298577	-3.07195	0.298577
DPY19L2P2	-0.899453	3.48924	-4.78444	0.00213957	0.298577	-3.07014	0.298577
WDR31	-0.909506	3.8456	-5.64651	0.0021486	0.298577	-3.06888	0.298577
LRRC73	-0.712438	2.20043	-3.97908	0.00216223	0.298577	-3.06699	0.298577
PRDM16-DT	-8.5083	-0.528743	-5.07149	0.0021847	0.298577	-3.0639	0.298577
ADAMTS13	-1.20216	3.63463	-5.49271	0.00220286	0.298577	-3.06143	0.298577
RIMS4	-1.63666	4.67467	-6.23035	0.00220537	0.298577	-3.06108	0.298577
AC008969.1	-0.798964	4.67356	-5.29365	0.00224059	0.298577	-3.05634	0.298577
MSS51	-0.632985	1.47739	-4.7935	0.00226676	0.298577	-3.05285	0.298577
AC007405.4	-1.91208	2.55293	-5.35333	0.00227176	0.298577	-3.05219	0.298577
VGLL4	0.335413	5.2618	4.38423	0.00229772	0.298577	3.04878	0.298577
NDUFB11	0.64899	6.88946	4.94795	0.00229794	0.298577	3.04875	0.298577
INTS1	-0.403952	7.0879	-4.11472	0.00229867	0.298577	-3.04866	0.298577
AL353622.1	-1.89762	2.3888	-6.88057	0.00230915	0.298577	-3.04729	0.298577
BPHL	-0.498962	4.65814	-4.92609	0.00231148	0.298577	-3.04699	0.298577
NUFIP1	0.296142	3.79627	3.93809	0.00231962	0.298577	3.04593	0.298577
COPS7A	0.403925	5.05009	4.43379	0.00247976	0.316485	3.0258	0.316485
DDX21	0.331097	6.72158	3.89244	0.00250902	0.317528	3.02225	0.317528
IGSF9	-0.914792	5.87845	-5.06632	0.00259189	0.324371	-3.0124	0.324371
DSN1	0.585447	5.03752	3.9174	0.00263154	0.324371	3.00779	0.324371
PACRGL	-0.675098	4.38783	-5.18056	0.0026669	0.324371	-3.00373	0.324371
ATP5ME	0.953502	4.3915	4.73689	0.00268233	0.324371	3.00198	0.324371
MAPK15	-1.22601	4.72534	-5.0966	0.00268835	0.324371	-3.00129	0.324371
WDR45B	0.316972	6.40034	4.04984	0.00269232	0.324371	3.00084	0.324371
IREB2	-0.312618	6.83039	-3.95457	0.00274574	0.326176	-2.99486	0.326176
MCM4	1.03107	7.67009	4.54621	0.00275102	0.326176	2.99427	0.326176
NUDT6	-0.584685	2.68366	-4.90677	0.00277228	0.326176	-2.99192	0.326176
SAXO2	-1.00658	2.03309	-4.61379	0.00289411	0.337871	-2.97877	0.337871
MEST	-1.00714	8.92322	-5.55313	0.00292404	0.338739	-2.97561	0.338739
GALP	-2.50853	0.890292	-5.03329	0.00300983	0.345028	-2.96673	0.345028
ZNF546	-0.626326	3.82634	-4.06366	0.00302415	0.345028	-2.96527	0.345028
CATSPERG	-1.15653	1.9584	-4.77689	0.00307736	0.348459	-2.9599	0.348459
VAV3	1.91265	1.32871	5.30849	0.00313429	0.352257	2.95425	0.352257
ARMC6	0.579064	4.8741	4.54006	0.00317489	0.354087	2.95028	0.354087
SEM1	0.581896	6.634	4.59249	0.0031976	0.354087	2.94807	0.354087
AL590822.3	-1.49215	2.82562	-4.83633	0.00327381	0.356597	-2.94079	0.356597
NF2	0.349945	5.02708	4.40454	0.00328859	0.356597	2.93939	0.356597
FKBP11	-0.448982	4.69846	-3.98257	0.00332596	0.356597	-2.93589	0.356597
LINC01315	-1.13674	3.65366	-5.42492	0.00338202	0.356597	-2.9307	0.356597
COX17	0.562828	4.50918	4.25213	0.00339211	0.356597	2.92977	0.356597
C11orf24	0.508507	4.54781	3.80467	0.00339498	0.356597	2.92951	0.356597
TBC1D5	-0.280174	6.27471	-3.90022	0.00341086	0.356597	-2.92806	0.356597
HSPA14	0.283147	5.73638	4.41274	0.00342844	0.356597	2.92646	0.356597
CCDC24	-1.1315	3.508	-4.57747	0.00343337	0.356597	-2.92601	0.356597
RMRP	2.22723	0.794099	3.69689	0.00352063	0.363155	2.9182	0.363155
TTLL3	-0.404105	4.6137	-4.02474	0.0035589	0.363717	-2.91482	0.363717
MTMR12	0.416928	5.25696	3.90645	0.00357438	0.363717	2.91347	0.363717
WAS	-0.615857	1.31893	-3.67503	0.00365737	0.369591	-2.90629	0.369591
JPH4	-1.25429	5.67304	-5.11649	0.00370259	0.369591	-2.90245	0.369591
LYAR	0.716347	4.43226	4.34078	0.00372612	0.369591	2.90046	0.369591
NUDT13	-1.05645	2.16659	-4.99107	0.00375143	0.369591	-2.89834	0.369591
FABP5	0.614969	5.25583	3.85545	0.00375481	0.369591	2.89806	0.369591
TIMM21	0.350095	4.35885	3.72905	0.00389462	0.380863	2.88657	0.380863
TEDC1	0.545691	3.99746	4.13816	0.00396256	0.381285	2.88113	0.381285
EMC3	0.362946	5.38315	4.7464	0.00401921	0.381285	2.87665	0.381285
LRP2	-2.18669	7.08835	-5.21858	0.00404623	0.381285	-2.87453	0.381285
ZBTB8B	-0.61365	4.0302	-4.12297	0.00406701	0.381285	-2.87292	0.381285
TMEM11	0.438803	4.67908	4.80064	0.00409084	0.381285	2.87107	0.381285
AC015813.1	-1.49209	4.27372	-5.18257	0.00410563	0.381285	-2.86993	0.381285
CCDC58	0.456746	4.17462	3.66981	0.00410779	0.381285	2.86976	0.381285
MINDY1	-0.493029	4.54338	-4.33371	0.00412389	0.381285	-2.86853	0.381285
TTC21A	-0.755387	3.58456	-4.79839	0.00415094	0.381285	-2.86646	0.381285
CENPO	0.340723	5.09953	3.60014	0.00416888	0.381285	2.86509	0.381285
CTC1	-0.601112	4.61419	-4.08945	0.00417983	0.381285	-2.86426	0.381285
PBX1	0.846601	7.97786	4.90635	0.00420274	0.381285	2.86253	0.381285
ALDH2	-0.32092	5.93113	-3.6048	0.00426306	0.384442	-2.85801	0.384442
AL162231.2	1.12391	3.24451	4.33496	0.00432538	0.387739	2.8534	0.387739
RBM26-AS1	-0.682763	2.65455	-4.78151	0.004428	0.39016	-2.84594	0.39016
NBN	0.59322	5.90479	3.81053	0.00444117	0.39016	2.845	0.39016
AC138393.1	-1.02952	1.72058	-4.84503	0.00444239	0.39016	-2.84491	0.39016
CLDN10	-1.47844	3.08453	-4.71703	0.00445601	0.39016	-2.84394	0.39016
AUXG01000058.1	-2.42884	6.08121	-4.85948	0.00449869	0.39162	-2.8409	0.39162
YBX2	-2.18918	2.50309	-4.65645	0.00455245	0.392632	-2.83711	0.392632
IQCD	-0.671057	2.69104	-4.07427	0.00456246	0.392632	-2.8364	0.392632
ZMYM5	-0.50492	4.5804	-4.22978	0.00460644	0.393044	-2.83334	0.393044
MANEA	0.348783	4.75608	3.5856	0.00465007	0.393044	2.83032	0.393044
UHRF1	0.402789	6.81688	3.87814	0.00465828	0.393044	2.82976	0.393044
OVGP1	-0.682176	1.58075	-4.20925	0.00467805	0.393044	-2.82841	0.393044
FAM227A	-0.658065	5.12621	-4.50132	0.00469774	0.393044	-2.82706	0.393044
CEBPZ	0.341616	5.52832	3.51023	0.00488163	0.406173	2.81474	0.406173
ZNF839	-0.296168	3.32263	-4.07859	0.00491927	0.407056	-2.81227	0.407056
MCMBP	0.332471	6.54284	3.86073	0.00497898	0.409746	2.80839	0.409746
WARS2-AS1	-0.647124	3.58393	-4.67795	0.00508907	0.416529	-2.80134	0.416529
MAP3K7	0.313267	6.56305	3.99065	0.00513869	0.418317	2.79821	0.418317
PLK4	0.468296	5.51207	3.52221	0.00521033	0.421869	2.79373	0.421869
COX7B	0.81612	6.61422	4.07661	0.00525875	0.423512	2.79074	0.423512
AC092117.1	-0.958299	2.07451	-4.56786	0.00535743	0.429165	-2.78472	0.429165
MRPL51	0.757198	6.93744	4.30522	0.00553884	0.435397	2.7739	0.435397
SPRYD3	0.521373	3.95529	3.54863	0.00555429	0.435397	2.773	0.435397
PAN3-AS1	-0.771271	2.13941	-3.75594	0.00556307	0.435397	-2.77248	0.435397
DHRS3	5.01806	2.41207	5.08622	0.00561899	0.435397	2.76922	0.435397
GOLGA8B	-0.893232	5.41758	-4.01848	0.00562504	0.435397	-2.76887	0.435397
THRAP3	0.330791	7.93161	3.49332	0.00563052	0.435397	2.76856	0.435397
SELENOF	0.47361	6.64375	4.05146	0.00566628	0.435397	2.76649	0.435397
ACAD10	-0.341409	5.15686	-3.51506	0.00566652	0.435397	-2.76648	0.435397
SNRPB	0.481548	7.30707	3.7507	0.00572144	0.436383	2.76333	0.436383
FAAH	-1.08991	2.75897	-4.5925	0.00574879	0.436383	-2.76178	0.436383
WDR53	0.332866	3.13787	4.02946	0.00578362	0.436383	2.7598	0.436383
CARF	-0.534291	4.62117	-3.78767	0.00580133	0.436383	-2.7588	0.436383
ICMT	0.846848	6.46077	4.1038	0.00582424	0.436383	2.75752	0.436383
MCPH1-AS1	-0.41948	3.54812	-3.97831	0.00585594	0.436586	-2.75574	0.436586
RPL37P2	1.68801	2.28173	4.14125	0.00593386	0.440217	2.75141	0.440217
SUV39H1	0.584724	3.85815	4.38873	0.00598906	0.442134	2.74838	0.442134
PBDC1	0.627571	4.87787	4.17702	0.00602896	0.442309	2.7462	0.442309
HAUS6	0.342538	6.16717	3.68198	0.00605017	0.442309	2.74505	0.442309
CLSPN	0.969908	5.90025	3.48795	0.0061907	0.446594	2.73751	0.446594
SNAI3-AS1	-0.50813	2.94898	-3.3723	0.00622681	0.446594	-2.73559	0.446594
EIPR1	0.435179	5.16613	4.18255	0.00623555	0.446594	2.73513	0.446594
LAG3	-0.965713	2.01125	-3.82928	0.00629412	0.446594	-2.73205	0.446594
LINC00960	-1.25605	2.04706	-4.35516	0.00630231	0.446594	-2.73162	0.446594
CLPP	0.344288	5.84949	3.85181	0.00634248	0.446594	2.72953	0.446594
RDX	0.516799	7.91645	4.16843	0.00636324	0.446594	2.72845	0.446594
TMSB4XP4	1.33016	4.28711	3.97425	0.0064022	0.446594	2.72644	0.446594
UBN1	0.244081	6.12321	3.41294	0.00641891	0.446594	2.72558	0.446594
TTC8	-0.317129	5.19366	-3.77299	0.00643042	0.446594	-2.72499	0.446594
BAZ1B	0.570669	7.67771	3.58659	0.00644157	0.446594	2.72441	0.446594
AC245060.6	-0.885119	2.01085	-3.71663	0.00646464	0.446594	-2.72323	0.446594
CCDC65	-0.515795	3.22685	-3.9493	0.00650227	0.447143	-2.72132	0.447143
C1orf229	-0.953094	1.45777	-3.85367	0.00656924	0.449694	-2.71793	0.449694
TUFT1	-0.966996	3.76461	-4.58179	0.00664341	0.452714	-2.71421	0.452714
AP1G2	-1.25091	3.34453	-4.1279	0.00675139	0.456396	-2.70886	0.456396
ANKRD65	-2.14008	2.14801	-3.91673	0.00675805	0.456396	-2.70854	0.456396
HGH1	0.310894	4.29672	3.36064	0.00682164	0.458214	2.70543	0.458214
BTN2A2	-0.621306	5.33447	-3.52944	0.00685036	0.458214	-2.70403	0.458214
LHX8	-8.86339	-0.864662	-4.35543	0.00689295	0.458214	-2.70197	0.458214
PLEKHG4B	-1.14824	5.51544	-4.12786	0.00690668	0.458214	-2.70131	0.458214
LINC01355	-1.18091	4.39402	-4.41067	0.00700516	0.462709	-2.6966	0.462709
ZNF107	0.416539	4.22342	3.376	0.00706558	0.463659	2.69374	0.463659
HNRNPF	0.209484	7.83558	3.32876	0.00708111	0.463659	2.69301	0.463659
ZNF774	-1.11465	2.56463	-4.55033	0.00711563	0.463902	-2.69138	0.463902
CEP164	-0.411069	5.64934	-3.28822	0.00722755	0.468512	-2.68617	0.468512
TMEM223	0.339785	3.67083	3.59649	0.00740322	0.468512	2.67814	0.468512
RNF213-AS1	-0.80686	2.67546	-3.76747	0.00742933	0.468512	-2.67696	0.468512
PIR	0.898097	4.56911	4.20946	0.00743823	0.468512	2.67656	0.468512
HERC2P9	-0.501334	3.98101	-3.67328	0.00749648	0.468512	-2.67394	0.468512
RABL2A	-0.55009	4.55985	-4.00776	0.00749763	0.468512	-2.67389	0.468512
RRS1	0.716675	3.35171	3.57189	0.00754742	0.468512	2.67167	0.468512
NEUROD1	3.5912	2.82132	4.34829	0.00754866	0.468512	2.67162	0.468512
MAATS1	-0.605613	4.19664	-3.31736	0.00755618	0.468512	-2.67128	0.468512
ABHD18	-0.518985	4.42912	-3.988	0.00757188	0.468512	-2.67059	0.468512
PCDH12	-0.82419	1.7786	-4.01631	0.0075822	0.468512	-2.67013	0.468512
EFHD2	0.356137	5.61095	3.53714	0.00758415	0.468512	2.67004	0.468512
Z83745.1	-1.13253	1.07097	-4.21422	0.00761127	0.468512	-2.66884	0.468512
ZNF891	-0.524815	4.66269	-3.34886	0.00762187	0.468512	-2.66838	0.468512
GALNT1	0.383293	6.60769	3.32762	0.00768966	0.470393	2.6654	0.470393
ZFR2	-1.21316	3.29424	-3.76909	0.00771495	0.470393	-2.6643	0.470393
BOLA3	0.521591	2.40158	3.24352	0.00782486	0.471592	2.65954	0.471592
ZNF717	-0.918456	2.54943	-4.18291	0.00788004	0.471592	-2.65717	0.471592
SLC25A11	0.328639	5.66471	3.34632	0.00789095	0.471592	2.6567	0.471592
DDIT4	0.963958	5.09938	3.76847	0.00789517	0.471592	2.65652	0.471592
FAAP24	0.988517	2.53029	4.42309	0.00793569	0.471592	2.65479	0.471592
COPS5	0.176491	5.8207	3.3262	0.00796509	0.471592	2.65355	0.471592
OST4	0.58424	6.16841	3.86598	0.00797941	0.471592	2.65294	0.471592
GLT1D1	-3.78413	0.587068	-4.61899	0.00798512	0.471592	-2.6527	0.471592
MCC	-0.952196	4.75239	-3.95646	0.00806661	0.472837	-2.64927	0.472837
AC116533.1	0.886107	4.34463	3.95599	0.00806899	0.472837	2.64917	0.472837
MINAR1	1.16863	1.1146	3.83383	0.00813817	0.472973	2.64628	0.472973
RAD18	0.489686	4.49954	3.46847	0.00818089	0.472973	2.64451	0.472973
CCBE1	4.32204	-0.995838	3.27311	0.00819863	0.472973	2.64378	0.472973
AL513327.1	-0.591028	2.45602	-3.8395	0.00823776	0.472973	-2.64217	0.472973
AL627309.6	-1.38569	0.955727	-3.58065	0.00827157	0.472973	-2.64078	0.472973
ATOX1	0.484762	5.15015	3.36515	0.00829696	0.472973	2.63974	0.472973
CCDC84	-0.581027	4.32742	-4.01142	0.00831128	0.472973	-2.63916	0.472973
THAP7	0.28115	4.31467	3.62614	0.00835035	0.472973	2.63757	0.472973
SPACA9	-0.49141	3.94611	-3.41185	0.0083653	0.472973	-2.63696	0.472973
SLITRK4	-1.4942	4.36492	-4.41861	0.00838785	0.472973	-2.63605	0.472973
MRTO4	0.681788	5.44134	4.08615	0.00841678	0.472973	2.63488	0.472973
AP1S3	1.38866	1.6967	3.22222	0.0084874	0.473748	2.63204	0.473748
ZFP2	-0.686408	2.75022	-3.70939	0.00849349	0.473748	-2.6318	0.473748
ZMAT1	-0.524468	5.69387	-3.19498	0.00853053	0.474059	-2.63032	0.474059
IL11RA	-0.734074	4.57802	-4.17481	0.00860432	0.476401	-2.62739	0.476401
SNRPF	0.678754	6.78389	3.95954	0.00864555	0.47693	2.62576	0.47693
CFAP69	-0.677316	3.30096	-3.42254	0.00869856	0.477944	-2.62368	0.477944
FOXJ3	-0.352765	6.01037	-4.01918	0.00872795	0.477944	-2.62253	0.477944
RIC3	-0.999917	5.32284	-3.77263	0.00876315	0.477944	-2.62116	0.477944
PLEKHF2	0.900098	4.22514	3.97155	0.00881167	0.477944	2.61928	0.477944
CLVS1	3.6179	0.849307	3.90943	0.00882261	0.477944	2.61885	0.477944
AF131215.5	-0.986811	2.54671	-3.80449	0.00901999	0.481167	-2.6113	0.481167
DHX15	0.214405	7.86032	3.36212	0.00902217	0.481167	2.61121	0.481167
STX18-AS1	-0.487039	2.78683	-3.66107	0.00903189	0.481167	-2.61084	0.481167
IFT80	-0.386338	5.24115	-3.21836	0.0090407	0.481167	-2.61051	0.481167
YTHDF1	0.287717	6.06474	3.30291	0.00904184	0.481167	2.61047	0.481167
RAB37	-1.98427	0.611797	-3.57966	0.00911249	0.482917	-2.6078	0.482917
COX11	-0.334083	5.78701	-3.36673	0.00916809	0.482917	-2.60572	0.482917
TCP11L1	-0.244984	3.66871	-3.15434	0.00917093	0.482917	-2.60562	0.482917
AL035587.1	-0.428463	1.93695	-3.15189	0.00921103	0.483314	-2.60412	0.483314
TMEM189	0.399516	4.37809	3.25432	0.00924265	0.483314	2.60295	0.483314
SLIRP	0.684842	5.57963	4.08538	0.00932893	0.484102	2.59976	0.484102
MFSD8	-0.585792	4.81853	-3.94855	0.0093469	0.484102	-2.5991	0.484102
TMEM74	1.06671	3.25753	4.33968	0.00941295	0.484102	2.59668	0.484102
ZNF529	-0.341344	4.52389	-3.76752	0.00942377	0.484102	-2.59629	0.484102
LINC02035	-0.715553	3.512	-4.16466	0.00942692	0.484102	-2.59617	0.484102
UBL5	0.550463	7.28772	3.95669	0.00947078	0.484102	2.59458	0.484102
CSNK1A1	0.239878	7.04609	3.46907	0.00954116	0.484102	2.59203	0.484102
NECTIN3-AS1	-1.28077	1.01169	-4.44436	0.00958018	0.484102	-2.59063	0.484102
TXLNGY	-0.550018	5.67262	-3.23374	0.00958169	0.484102	-2.59057	0.484102
AC145207.5	0.784192	1.17211	3.59372	0.00962032	0.484102	2.58919	0.484102
LARP7	0.57849	6.2687	3.58851	0.00964068	0.484102	2.58846	0.484102
NTMT1	0.41312	3.9886	3.17564	0.00968057	0.484102	2.58704	0.484102
MADD	-0.451892	6.0984	-4.19277	0.0097199	0.484102	-2.58564	0.484102
CD274	-2.35376	1.54711	-3.1341	0.00975946	0.484102	-2.58424	0.484102
SPIN3	-0.263375	4.79085	-3.11909	0.00976582	0.484102	-2.58401	0.484102
SAMD13	-1.16124	2.69998	-4.19347	0.00979769	0.484102	-2.58289	0.484102
VTI1B	0.273293	5.40405	3.18406	0.00980419	0.484102	2.58266	0.484102
OSBP2	-1.04252	3.33662	-3.97114	0.00983854	0.484211	-2.58145	0.484211
HSD17B10	0.735671	6.1748	3.84222	0.00995408	0.488301	2.57742	0.488301
KIT	-1.1533	5.07579	-4.17501	0.010061	0.491944	-2.57373	0.491944
INPP5K	-0.367138	4.68028	-3.09569	0.0101822	0.495838	-2.56958	0.495838
RABL6	0.439435	7.23485	3.53224	0.0102227	0.495838	2.5682	0.495838
MYO15A	-1.3588	1.9808	-4.29449	0.0102693	0.495838	-2.56663	0.495838
RNU4-2	2.24891	-1.43154	3.08993	0.0102873	0.495838	2.56602	0.495838
AL117336.2	-1.04605	1.86572	-3.68389	0.0103053	0.495838	-2.56541	0.495838
RANBP1	0.540265	7.73407	3.79102	0.010352	0.496498	2.56385	0.496498
MCHR2	3.14352	-1.85112	3.1004	0.0103849	0.496499	2.56274	0.496499
FZD5	-4.44037	6.85813	-3.90335	0.0104583	0.498423	-2.5603	0.498423
FNDC3A	-0.299969	7.40561	-3.09629	0.0105095	0.499286	-2.5586	0.499286
PHPT1	0.60626	6.51427	3.52923	0.01062	0.500825	2.55496	0.500825
THAP7-AS1	-0.411394	2.39219	-3.61767	0.0106578	0.500825	-2.55372	0.500825
POP7	0.762941	4.47371	3.59694	0.0106724	0.500825	2.55324	0.500825
MIPOL1	-0.906954	3.3571	-3.98854	0.010675	0.500825	-2.55316	0.500825
AC005330.1	-2.05515	1.53725	-4.09815	0.0107378	0.50221	-2.55112	0.50221
TNNI3	-1.53973	1.74006	-3.92519	0.0108313	0.505015	-2.54809	0.505015
GABPB1	0.677866	4.64256	3.82402	0.0109103	0.506916	2.54556	0.506916
STOX2	1.09144	6.03505	4.039	0.0109394	0.506916	2.54463	0.506916
CDC26	0.506106	4.11419	3.62393	0.0110675	0.510655	2.54056	0.510655
ZNF175	-0.48402	4.21582	-4.05415	0.0110879	0.510655	-2.53992	0.510655
FBXO15	-1.26995	2.1294	-3.953	0.0111325	0.511139	-2.53851	0.511139
TMCO1	0.380819	6.41649	3.49128	0.0112165	0.511139	2.53588	0.511139
LINC01772	-0.704484	2.57272	-3.87472	0.0112292	0.511139	-2.53548	0.511139
CFAP74	-1.74405	2.38649	-3.86379	0.0112752	0.511139	-2.53405	0.511139
MEIOB	-2.52012	-0.233991	-3.93728	0.0112899	0.511139	-2.53359	0.511139
DUSP16	0.87501	6.19327	3.77639	0.0113021	0.511139	2.53322	0.511139
COX6C	0.67146	6.83516	3.56204	0.011369	0.512097	2.53115	0.512097
DOP1B	-0.681615	4.6755	-3.44655	0.0114188	0.512097	-2.52961	0.512097
KDM4A-AS1	-0.721763	1.65896	-3.77142	0.0114253	0.512097	-2.52942	0.512097
EEF1B2P6	0.450436	-0.0619093	3.0285	0.0114799	0.512108	2.52774	0.512108
MRPS26	0.238343	5.61763	3.31908	0.011515	0.512108	2.52667	0.512108
PEX1	-0.210043	4.9257	-3.11097	0.0115275	0.512108	-2.52629	0.512108
PTPRD	1.10574	7.00499	3.76338	0.0115994	0.51271	2.5241	0.51271
EDF1	0.614199	7.78291	3.92803	0.0116092	0.51271	2.52381	0.51271
PCNA	0.708959	7.85205	3.70289	0.0116578	0.513354	2.52234	0.513354
EXO5	0.403211	2.14652	3.01578	0.011744	0.513492	2.51974	0.513492
FMNL1	-2.18114	1.67912	-3.63335	0.0117802	0.513492	-2.51866	0.513492
AZU1	-1.35205	1.24441	-3.95659	0.0117846	0.513492	-2.51853	0.513492
AC244033.2	-0.496249	2.58135	-3.9579	0.0117974	0.513492	-2.51815	0.513492
CCM2	0.251429	5.26071	3.01057	0.0118538	0.513853	2.51647	0.513853
NME1	0.847974	5.00602	3.41465	0.0118739	0.513853	2.51587	0.513853
PPP2CB	0.500596	7.21693	3.742	0.0120138	0.518418	2.51174	0.518418
LMNA	-0.384277	6.78627	-3.10057	0.0121305	0.519758	-2.50832	0.519758
FER1L5	-1.60713	1.70438	-3.83611	0.0121703	0.519758	-2.50717	0.519758
CALCOCO1	-0.491767	6.21063	-3.62624	0.0121793	0.519758	-2.50691	0.519758
CBWD1	-0.706844	3.60307	-3.80965	0.0121854	0.519758	-2.50673	0.519758
RTL10	-0.392516	4.98555	-3.5233	0.0122174	0.519758	-2.5058	0.519758
FAM47E	-1.64409	2.28344	-4.16569	0.0123371	0.523372	-2.50235	0.523372
DMAC1	0.598385	6.02154	3.87893	0.0124231	0.525538	2.49989	0.525538
CSE1L	0.247184	7.51624	2.9801	0.0125172	0.527152	2.49722	0.527152
GYG1	0.265	5.11654	2.98856	0.012532	0.527152	2.4968	0.527152
AC012313.5	0.442797	1.98764	3.5205	0.0125961	0.527152	2.49499	0.527152
FGFR1OP	-0.424016	5.23518	-3.44009	0.0126964	0.527152	-2.49217	0.527152
HIF1A	0.471154	7.11938	3.43452	0.012733	0.527152	2.49115	0.527152
ANKRD1	-2.89016	2.3305	-3.35705	0.0127698	0.527152	-2.49013	0.527152
IFT140	-0.416123	6.49064	-3.44244	0.0127699	0.527152	-2.49012	0.527152
COL3A1	3.87474	4.871	4.17413	0.0127834	0.527152	2.48975	0.527152
IFT172	-0.614873	5.22247	-3.69972	0.012807	0.527152	-2.48909	0.527152
TMEM198B	-0.686215	4.45955	-3.54715	0.0128265	0.527152	-2.48855	0.527152
UQCR10	0.667959	5.29359	3.59844	0.0128463	0.527152	2.488	0.527152
MRPL35	0.193109	5.26286	2.96357	0.0128928	0.527477	2.48672	0.527477
WDR4	0.783935	3.06987	3.98906	0.0129242	0.527477	2.48585	0.527477
HAUS8	0.463833	4.09995	3.63092	0.0129609	0.527545	2.48484	0.527545
ZNF394	-0.218166	4.22074	-3.04704	0.0130776	0.528487	-2.48165	0.528487
BTN3A3	-0.957087	4.15703	-2.95519	0.0130873	0.528487	-2.48138	0.528487
ZNF385B	-2.30287	-0.0720502	-2.95316	0.0131349	0.528487	-2.48009	0.528487
GLUD1P3	-0.426705	1.85911	-3.51552	0.0131975	0.528487	-2.4784	0.528487
MRPL14	0.415439	5.45045	3.64533	0.0132107	0.528487	2.47804	0.528487
CCNYL1	-0.975949	5.39405	-3.97069	0.0132334	0.528487	-2.47743	0.528487
PTPRD-AS1	1.46445	2.80527	3.9825	0.0132745	0.528487	2.47632	0.528487
CDCA5	0.33951	6.2831	2.94535	0.0133196	0.528487	2.47511	0.528487
EIF2B1	0.339127	5.92128	3.68598	0.0133373	0.528487	2.47463	0.528487
CNOT6	0.243885	6.68675	3.25938	0.0133568	0.528487	2.47411	0.528487
AC000093.1	-0.825072	1.21722	-2.94324	0.0133701	0.528487	-2.47376	0.528487
LRSAM1	-0.25697	4.95985	-2.94071	0.0134306	0.529488	-2.47214	0.529488
MAP3K14-AS1	-1.81039	2.10385	-3.59835	0.0135873	0.534268	-2.46799	0.534268
SAC3D1	0.405858	4.67703	3.23676	0.0136615	0.535787	2.46604	0.535787
TEX9	-0.525602	4.49855	-3.04505	0.0137484	0.536993	-2.46377	0.536993
DZANK1	-0.577446	3.95218	-3.44862	0.0137974	0.536993	-2.4625	0.536993
SLIT3	2.45121	2.67725	3.87731	0.0137992	0.536993	2.46245	0.536993
SSR4	0.470101	6.8304	3.80125	0.01388	0.538743	2.46036	0.538743
NKX2-1	-10.0735	2.01625	-4.10061	0.0139281	0.539222	-2.45911	0.539222
ACADSB	-0.583909	4.68254	-3.87823	0.0140074	0.539923	-2.45707	0.539923
TDRP	-0.548625	5.69868	-3.38652	0.0140521	0.539923	-2.45593	0.539923
PABPC5	0.753558	2.76084	3.35861	0.0140538	0.539923	2.45589	0.539923
PITPNM3	-0.542708	3.58475	-3.15482	0.0140909	0.539971	-2.45494	0.539971
AP000553.1	-0.55782	1.41467	-2.91214	0.0141348	0.54028	-2.45382	0.54028
MRPS10	0.339768	4.83023	2.95662	0.0142822	0.543376	2.45009	0.543376
OBSCN-AS1	-1.4582	1.08459	-3.37287	0.0143119	0.543376	-2.44934	0.543376
FLYWCH1	-0.432886	5.65028	-3.13926	0.0143644	0.543376	-2.44802	0.543376
SNRPG	0.604602	6.19876	3.71585	0.0143659	0.543376	2.44798	0.543376
ARHGEF2	-0.290632	6.63716	-3.43671	0.0144145	0.543376	-2.44676	0.543376
TMEM147	0.446608	5.63575	3.62886	0.0144323	0.543376	2.44632	0.543376
ZNF174	-0.33474	3.5345	-3.23228	0.0144766	0.543684	-2.44522	0.543684
EIF2S1	0.336323	6.31641	2.9516	0.0146215	0.545074	2.44162	0.545074
COA6	0.425238	3.98913	3.02144	0.0146263	0.545074	2.4415	0.545074
PDAP1	0.233221	7.34409	3.16535	0.0146828	0.545074	2.44011	0.545074
ORC6	0.405192	5.40843	3.01846	0.014719	0.545074	2.43922	0.545074
TMEM52	-0.957682	1.39814	-3.31254	0.0147809	0.545074	-2.4377	0.545074
PTPA	0.38293	7.43758	3.31154	0.0147923	0.545074	2.43743	0.545074
METTL16	0.249082	5.92364	2.91527	0.014914	0.545074	2.43446	0.545074
CCDC194	-3.29093	-1.72754	-2.88423	0.0149358	0.545074	-2.43393	0.545074
SMN2	-0.955376	2.58419	-3.70008	0.0150373	0.545074	-2.43148	0.545074
AC008393.1	-0.540585	1.6066	-3.43331	0.0150465	0.545074	-2.43126	0.545074
LRRC61	-2.73063	1.8889	-3.8532	0.0150639	0.545074	-2.43084	0.545074
ANXA3	-2.57333	0.237467	-3.27204	0.0150695	0.545074	-2.4307	0.545074
AC007066.2	-0.332448	2.64388	-3.01722	0.0151234	0.545074	-2.42941	0.545074
DPY19L2P1	-1.73363	1.23291	-3.65857	0.0151452	0.545074	-2.42889	0.545074
MICU1	-0.226069	6.03343	-3.14958	0.0151879	0.545074	-2.42787	0.545074
PIK3AP1	-2.20572	2.43707	-3.00249	0.015191	0.545074	-2.42779	0.545074
USP1	0.412958	7.02169	3.30824	0.0151949	0.545074	2.4277	0.545074
CAPS2	-1.15754	3.94279	-3.7223	0.0152408	0.545074	-2.4266	0.545074
GBX2	3.26955	2.31451	3.93643	0.0152598	0.545074	2.42615	0.545074
KBTBD11	0.978528	5.96502	3.29591	0.0152924	0.545074	2.42538	0.545074
DGKE	-0.599869	3.64351	-3.37137	0.0153278	0.545074	-2.42454	0.545074
RAD51C	0.496594	4.22888	3.483	0.0153553	0.545074	2.42389	0.545074
HLA-DOA	-2.2082	2.46561	-3.1175	0.0154541	0.545074	-2.42156	0.545074
SRM	0.401576	5.18011	2.86159	0.0154727	0.545074	2.42112	0.545074
C19orf53	0.285158	5.82475	3.31704	0.0155015	0.545074	2.42045	0.545074
MRPS6	0.420867	5.67493	3.00538	0.0155074	0.545074	2.42031	0.545074
PAK1IP1	0.783017	4.15639	3.52606	0.0155722	0.545074	2.41879	0.545074
BEX3	0.588981	8.19604	3.67851	0.0156144	0.545074	2.41781	0.545074
FMC1	0.67571	1.47759	3.46372	0.0156276	0.545074	2.4175	0.545074
MUC1	-1.20347	2.40955	-3.58687	0.015648	0.545074	-2.41702	0.545074
PSMB5	0.55345	6.8271	3.70722	0.0157243	0.545074	2.41525	0.545074
AL627309.7	-2.27356	0.210326	-3.45702	0.0157952	0.545074	-2.41361	0.545074
JMJD6	0.34096	4.30847	3.22272	0.0158582	0.545074	2.41216	0.545074
PSMD11	0.49602	6.5992	3.41421	0.0158822	0.545074	2.41161	0.545074
LRRN1	1.55328	7.00474	3.74342	0.015905	0.545074	2.41109	0.545074
CLK2	-0.170694	5.94979	-3.16687	0.0159069	0.545074	-2.41104	0.545074
POP5	0.491065	4.61306	3.5071	0.0160512	0.545074	2.40775	0.545074
SEC14L2	-0.61734	3.13426	-2.98455	0.0160528	0.545074	-2.40771	0.545074
SLC44A5	-0.90831	5.97499	-3.10105	0.0160806	0.545074	-2.40708	0.545074
DNAH1	-1.24336	3.10693	-3.77861	0.0161024	0.545074	-2.40659	0.545074
PAXX	0.624503	5.18744	3.71676	0.0161147	0.545074	2.40631	0.545074
GRAMD1A	-0.541807	6.40718	-3.15094	0.0161459	0.545074	-2.4056	0.545074
CCDC39	-0.834687	3.47141	-3.07422	0.0161536	0.545074	-2.40543	0.545074
ADAM22	-0.504935	5.06125	-3.07027	0.0161562	0.545074	-2.40537	0.545074
NDUFAF7	-0.271863	4.56315	-3.57293	0.0161917	0.545074	-2.40457	0.545074
LINC01694	-4.10817	-0.563496	-3.27013	0.0162531	0.545074	-2.40318	0.545074
IFIT5	0.793975	5.36258	2.92295	0.0162947	0.545074	2.40225	0.545074
HES7	-2.85998	0.970352	-3.71217	0.0163097	0.545074	-2.40191	0.545074
CCDC113	-0.765134	4.02014	-3.81645	0.0163174	0.545074	-2.40174	0.545074
MST1R	-1.59445	0.153633	-2.94827	0.0163233	0.545074	-2.40161	0.545074
FNDC11	-0.891567	3.18328	-3.72894	0.0164324	0.54568	-2.39917	0.54568
PIN4	0.378312	5.50043	3.02211	0.0164558	0.54568	2.39865	0.54568
RPS2P5	-0.90126	7.11981	-3.4025	0.0164608	0.54568	-2.39854	0.54568
AC009113.1	-0.488565	3.33816	-3.0754	0.0165865	0.54568	-2.39575	0.54568
RGL2	-0.392137	6.1459	-3.15533	0.0165873	0.54568	-2.39573	0.54568
PSMC3	0.501858	7.22435	3.66202	0.0166038	0.54568	2.39537	0.54568
DDX18	0.346126	6.41735	3.11178	0.0167493	0.54568	2.39217	0.54568
NETO2	1.02	5.83683	2.98926	0.0168849	0.54568	2.38921	0.54568
SIVA1	0.397043	5.87215	3.58715	0.0168863	0.54568	2.38917	0.54568
TLE4	-0.645593	7.65074	-3.3702	0.0169139	0.54568	-2.38857	0.54568
AL513550.1	-1.17647	2.95221	-3.78438	0.0169195	0.54568	-2.38845	0.54568
DYRK1A	0.230815	6.24119	2.85352	0.0169442	0.54568	2.38792	0.54568
PCDHB10	0.880523	3.47339	3.5352	0.016953	0.54568	2.38773	0.54568
HRK	2.15648	0.569472	3.70128	0.0169809	0.54568	2.38712	0.54568
GPM6B	1.7203	7.93598	3.9003	0.0171105	0.54568	2.38432	0.54568
ROMO1	0.627516	5.92102	3.44546	0.0171138	0.54568	2.38425	0.54568
MGST1	-0.911089	6.92484	-3.53763	0.0172458	0.54568	-2.38142	0.54568
SLC16A9	0.365585	6.0273	3.20927	0.0172656	0.54568	2.381	0.54568
BPNT1	0.170738	4.86492	2.83033	0.0172993	0.54568	2.38028	0.54568
C21orf62-AS1	-1.598	2.71758	-3.81445	0.0173188	0.54568	-2.37987	0.54568
NAIF1	0.565881	3.25832	3.35026	0.0173314	0.54568	2.3796	0.54568
STOML2	0.418373	7.17437	3.69892	0.0173468	0.54568	2.37927	0.54568
C2orf76	0.496821	2.90989	3.32162	0.0173579	0.54568	2.37904	0.54568
TEDC2	0.550987	4.34032	3.31622	0.0174104	0.54568	2.37793	0.54568
AURKAIP1	0.430793	6.09179	3.52245	0.0174119	0.54568	2.37789	0.54568
ZNF133	-0.27181	4.59006	-3.07834	0.0174293	0.54568	-2.37752	0.54568
ARPC3	0.354613	6.87501	3.30692	0.0174375	0.54568	2.37735	0.54568
WDR76	0.574307	4.70594	3.18632	0.0174529	0.54568	2.37703	0.54568
WNT10B	-1.80316	0.961301	-3.36923	0.0174595	0.54568	-2.37688	0.54568
COX20	-0.488436	1.36922	-2.79313	0.0174883	0.54568	-2.37628	0.54568
CYP2D7	-1.17935	1.59186	-3.44215	0.0174975	0.54568	-2.37608	0.54568
THAP12	0.264759	6.7796	3.03706	0.0175009	0.54568	2.37601	0.54568
GMPR	-2.38801	1.81915	-3.20583	0.017622	0.547714	-2.37347	0.547714
NUP62	0.307577	6.62565	2.90609	0.0176389	0.547714	2.37311	0.547714
CIAO2B	0.376342	5.62837	3.21016	0.0177984	0.548817	2.36979	0.548817
LINC02604	-0.587934	2.30009	-3.21043	0.0178255	0.548817	-2.36922	0.548817
ABCF1	0.341127	6.70062	3.28513	0.0178515	0.548817	2.36868	0.548817
XRCC5	0.403752	8.96164	3.09946	0.0178691	0.548817	2.36832	0.548817
PARK7	0.373656	7.57863	3.29236	0.0178739	0.548817	2.36822	0.548817
IMPDH1	-0.744517	5.01781	-3.5254	0.017893	0.548817	-2.36782	0.548817
NUP107	0.300382	6.68325	2.90104	0.0179456	0.549141	2.36674	0.549141
EEF1AKMT1	0.694237	2.97066	3.67704	0.0179765	0.549141	2.3661	0.549141
SP8	5.558	2.09186	3.79329	0.0181233	0.552505	2.36309	0.552505
INPP5A	-0.557174	5.13165	-3.3851	0.0181888	0.553379	-2.36175	0.553379
CAPRIN2	-0.400663	5.49832	-2.941	0.0182563	0.553489	-2.36038	0.553489
CHMP5	0.247755	6.36833	3.14239	0.0182831	0.553489	2.35983	0.553489
SLX4	0.230419	3.99366	2.86944	0.01834	0.553489	2.35868	0.553489
SCAMP3	0.353952	5.5088	3.12188	0.0184068	0.553489	2.35733	0.553489
AC107294.3	-2.56463	0.31177	-3.57128	0.0184089	0.553489	-2.35729	0.553489
FEN1	0.650966	6.28593	3.27185	0.0184841	0.553489	2.35578	0.553489
CENPBD1P1	0.316062	5.41538	3.16375	0.0185021	0.553489	2.35541	0.553489
BISPR	-2.07958	1.27686	-3.30114	0.0185025	0.553489	-2.35541	0.553489
RNY1	1.92195	-1.98585	2.76099	0.0185232	0.553489	2.35499	0.553489
AC007842.1	-0.651336	2.01066	-3.44585	0.0186122	0.554069	-2.35321	0.554069
AL035530.2	-0.707633	2.30137	-3.41052	0.0186549	0.554069	-2.35236	0.554069
CES3	-1.22504	1.76002	-3.00153	0.0186995	0.554069	-2.35147	0.554069
CYP4V2	-1.07724	3.70876	-3.39209	0.0187064	0.554069	-2.35133	0.554069
GNL2	0.385487	5.99047	3.13478	0.0187265	0.554069	2.35093	0.554069
RHOB	1.39495	5.99669	3.68472	0.0187956	0.555024	2.34956	0.555024
AL391684.1	-1.27499	3.01634	-3.49651	0.0189019	0.557069	-2.34746	0.557069
ZNF841	-0.358008	3.93642	-3.18218	0.0192541	0.564339	-2.34057	0.564339
PCNX2	-0.580994	4.62555	-3.58963	0.019281	0.564339	-2.34005	0.564339
GLB1L	-0.443012	4.31492	-3.00989	0.0193929	0.564339	-2.33789	0.564339
HAX1	0.267839	5.80243	3.03103	0.0194624	0.564339	2.33655	0.564339
DLG5	0.444786	6.38655	3.20314	0.0195281	0.564339	2.33529	0.564339
AC007686.3	-1.06277	1.29535	-3.48973	0.0195367	0.564339	-2.33513	0.564339
SLC27A2	-1.22604	1.08535	-2.92193	0.0195943	0.564339	-2.33403	0.564339
AC148476.1	-5.27219	-2.1313	-3.36213	0.0196941	0.564339	-2.33212	0.564339
MORF4L1	0.378783	9.16128	3.11207	0.019696	0.564339	2.33209	0.564339
SELENOT	0.505871	5.91213	3.3939	0.0197227	0.564339	2.33158	0.564339
RFC2	0.570985	5.67536	3.41393	0.0197524	0.564339	2.33102	0.564339
DNTTIP2	0.275246	5.7262	2.725	0.019754	0.564339	2.33099	0.564339
DET1	-0.746901	2.05739	-3.36514	0.019759	0.564339	-2.33089	0.564339
ZC2HC1C	-0.652379	2.08581	-3.1792	0.0198265	0.564339	-2.32961	0.564339
KIAA2026	0.760626	5.41972	3.39458	0.0198773	0.564339	2.32866	0.564339
PLD2	-0.504098	5.10609	-3.3039	0.0199157	0.564339	-2.32793	0.564339
DTL	0.668393	5.83517	3.31176	0.0199514	0.564339	2.32726	0.564339
AUNIP	0.546331	2.61786	3.11113	0.0199584	0.564339	2.32713	0.564339
MTLN	0.459798	3.03958	3.00124	0.0199594	0.564339	2.32711	0.564339
AK9	-0.518017	3.85501	-3.0614	0.0200878	0.564339	-2.3247	0.564339
TOPORS	0.390109	5.30909	3.18016	0.0200903	0.564339	2.32466	0.564339
KDM4D	-0.276195	2.33138	-2.71544	0.0200946	0.564339	-2.32458	0.564339
PRRT1	-0.679995	2.2463	-3.23569	0.0201183	0.564339	-2.32413	0.564339
STAT2	-0.332567	6.86871	-3.11796	0.020149	0.564339	-2.32356	0.564339
FCF1	0.203836	5.73774	2.73199	0.0201551	0.564339	2.32345	0.564339
DNAH5	-2.2332	1.2662	-3.42405	0.0201736	0.564339	-2.3231	0.564339
MCM3AP-AS1	-0.584598	3.4873	-3.07852	0.0201971	0.564339	-2.32267	0.564339
GGH	0.711438	6.37594	3.18624	0.0201978	0.564339	2.32265	0.564339
NDUFB8	0.576484	3.74885	3.09335	0.0203447	0.566786	2.31993	0.566786
RAB9A	0.550755	4.36291	3.40627	0.0203606	0.566786	2.31964	0.566786
CDC6	0.734899	5.07102	3.20702	0.0204371	0.566788	2.31823	0.566788
RPS19BP1	0.598738	5.43056	3.35752	0.0204507	0.566788	2.31798	0.566788
DTYMK	0.542897	5.94012	3.17818	0.0204736	0.566788	2.31755	0.566788
PJVK	-0.959064	2.11225	-3.51421	0.0205684	0.567574	-2.31581	0.567574
SLC46A1	-0.763346	2.55772	-3.14818	0.0205796	0.567574	-2.31561	0.567574
DPM2	0.379344	5.15391	3.08521	0.0206151	0.567574	2.31496	0.567574
SEMA4A	-1.72066	3.30867	-3.6878	0.0207308	0.568304	-2.31285	0.568304
GOLPH3	0.22129	6.28988	2.69934	0.0207348	0.568304	2.31278	0.568304
RPS10	0.60036	1.36583	2.9215	0.0207548	0.568304	2.31242	0.568304
LINC01139	3.4729	1.47475	3.72032	0.0208284	0.568421	2.31108	0.568421
L3MBTL1	-1.02733	3.62121	-3.40668	0.0208346	0.568421	-2.31097	0.568421
PSMD7	0.399066	5.4403	3.01898	0.0208824	0.568697	2.3101	0.568697
DNAH14	-1.11927	3.93874	-3.56129	0.020996	0.568776	-2.30806	0.568776
TSC2	-0.260014	6.62651	-2.96729	0.0210068	0.568776	-2.30786	0.568776
THRB	2.90698	-0.098423	3.52064	0.0210301	0.568776	2.30744	0.568776
TNXB	-0.727482	1.80519	-2.99183	0.0211117	0.568776	-2.30598	0.568776
ZNF19	-0.362603	3.31752	-2.96419	0.0211765	0.568776	-2.30482	0.568776
VRK1	0.345367	5.46268	2.87411	0.0211892	0.568776	2.3046	0.568776
BAMBI	3.1195	2.21562	3.75229	0.0211976	0.568776	2.30445	0.568776
ATP5F1E	0.724346	7.68346	3.38712	0.0212343	0.568776	2.30379	0.568776
MELK	0.524402	5.92045	2.79329	0.0212612	0.568776	2.30331	0.568776
CDH7	3.48659	3.44688	3.57978	0.021263	0.568776	2.30328	0.568776
RNPEP	-0.500119	5.38397	-3.05356	0.0213821	0.570687	-2.30117	0.570687
GRIN3B	-1.36105	1.44643	-2.97491	0.0214102	0.570687	-2.30067	0.570687
DSEL	0.757052	3.42508	3.22014	0.021584	0.574302	2.29761	0.574302
FOXG1-AS1	-8.32492	0.255013	-3.50083	0.021655	0.574459	-2.29637	0.574459
RBFOX1	4.88604	0.539469	3.56842	0.0217159	0.574459	2.2953	0.574459
CCDC15	0.528221	3.39499	3.0731	0.0217331	0.574459	2.295	0.574459
APRT	0.364031	5.19915	2.8803	0.0217452	0.574459	2.29479	0.574459
TM2D1	0.191113	4.56382	2.80554	0.0217806	0.574459	2.29417	0.574459
TMEM47	1.5728	5.93763	3.52303	0.0218234	0.574581	2.29343	0.574581
ZNF276	-0.478947	3.51916	-2.87459	0.0219857	0.575046	-2.29061	0.575046
CCDC175	-1.79525	0.121949	-3.39866	0.0220223	0.575046	-2.28998	0.575046
SNAPC5	0.336667	3.8753	3.07584	0.0220334	0.575046	2.28979	0.575046
RHPN1	-0.902515	5.85742	-2.92895	0.0220701	0.575046	-2.28916	0.575046
NUP85	0.391398	5.61746	3.01675	0.0221438	0.575046	2.28789	0.575046
NOP10	0.429199	5.85796	3.22427	0.0221486	0.575046	2.28781	0.575046
IL17RB	-0.444144	2.78851	-3.03559	0.0221578	0.575046	-2.28765	0.575046
AC132872.5	-0.862491	1.64254	-3.32386	0.022218	0.575046	-2.28662	0.575046
NLGN2	-0.465521	7.78723	-3.00548	0.0222447	0.575046	-2.28616	0.575046
ABI1	-0.234049	5.78075	-2.87725	0.0222595	0.575046	-2.28591	0.575046
ZNF430	0.395865	3.71626	2.95165	0.0223207	0.575046	2.28487	0.575046
CNOT2	0.448107	6.55734	2.92779	0.0223536	0.575046	2.2843	0.575046
AL132780.4	-3.52984	-0.0924288	-3.29639	0.0223763	0.575046	-2.28392	0.575046
SULF2	1.83797	5.65732	3.23785	0.0224469	0.575046	2.28272	0.575046
MRPL27	0.737034	5.27362	3.3268	0.0225206	0.575046	2.28147	0.575046
ZNF518B	0.286472	6.16132	3.06339	0.022553	0.575046	2.28092	0.575046
LINC00106	-1.02873	0.725503	-2.93237	0.0225929	0.575046	-2.28025	0.575046
ERH	0.333214	7.90565	2.86581	0.022626	0.575046	2.27969	0.575046
MRPL18	0.311052	5.09295	3.03252	0.0226325	0.575046	2.27958	0.575046
LINC02282	-6.82706	-0.558846	-3.17862	0.022642	0.575046	-2.27942	0.575046
ZNF251	-0.209325	5.3105	-2.67047	0.0226429	0.575046	-2.27941	0.575046
TMEM50A	0.241013	6.9567	2.82735	0.0227377	0.576035	2.27781	0.576035
VSX1	6.26462	-2.15915	3.33763	0.0227802	0.576035	2.2771	0.576035
MRPS23	0.380285	5.61118	3.24494	0.0228183	0.576035	2.27646	0.576035
ZBED6CL	-3.31683	1.04591	-3.3679	0.022872	0.576035	-2.27557	0.576035
SNORD3A	1.23492	-0.0248416	2.64077	0.0229615	0.576035	2.27407	0.576035
MRPS16	0.281159	6.08488	3.19292	0.0230101	0.576035	2.27327	0.576035
LSM12	0.226549	4.48561	2.66159	0.0230376	0.576035	2.27281	0.576035
GPRIN3	1.46678	2.23447	3.0662	0.0230526	0.576035	2.27256	0.576035
STMP1	0.5701	6.7271	3.2467	0.0230585	0.576035	2.27246	0.576035
RIOX1	0.4026	3.87811	3.02744	0.0230644	0.576035	2.27237	0.576035
TGDS	-0.415395	4.22398	-2.83568	0.0231339	0.576144	-2.27122	0.576144
CYB5R1	-0.456725	4.72612	-3.20328	0.0231452	0.576144	-2.27103	0.576144
SYTL1	-2.38144	2.14984	-3.40667	0.0233163	0.578263	-2.26821	0.578263
CMTM3	0.458462	5.78699	3.03556	0.0234168	0.578263	2.26656	0.578263
CHAF1B	0.345717	5.00785	2.86262	0.0234968	0.578263	2.26526	0.578263
NEUROD4	5.63453	1.6242	3.55699	0.0235151	0.578263	2.26496	0.578263
SPINT2	-1.87069	3.31764	-3.34428	0.0235536	0.578263	-2.26433	0.578263
MRPL20	0.768381	5.63267	3.39218	0.0235622	0.578263	2.26419	0.578263
POLR2I	0.57793	3.18366	2.82924	0.023607	0.578263	2.26347	0.578263
DGKH	-0.985763	4.11097	-3.29817	0.0236148	0.578263	-2.26334	0.578263
SFRP2	2.82946	7.27781	3.47723	0.0236415	0.578263	2.26291	0.578263
CLTB	0.397458	5.31249	2.83246	0.0236429	0.578263	2.26288	0.578263
CDH18	1.93645	2.36981	3.25631	0.0236527	0.578263	2.26272	0.578263
CAAP1	0.207726	4.90371	2.70152	0.0237432	0.578479	2.26126	0.578479
AC004816.1	-1.05986	2.11963	-3.38896	0.0237933	0.578479	-2.26045	0.578479
LINC00877	-1.05261	1.58945	-3.56815	0.0238024	0.578479	-2.2603	0.578479
SEC62	0.42406	7.45742	3.18694	0.0238152	0.578479	2.2601	0.578479
CLPB	0.391932	4.27403	3.03192	0.0238872	0.578489	2.25894	0.578489
DNAJB4	-0.690194	4.90801	-3.38479	0.0238924	0.578489	-2.25885	0.578489
TMEM232	-0.456262	1.80658	-2.61628	0.0239873	0.579093	-2.25733	0.579093
AC007325.2	-2.37743	0.720542	-2.99726	0.0240102	0.579093	-2.25697	0.579093
AL031282.2	-0.606555	1.44613	-3.12662	0.0240327	0.579093	-2.25661	0.579093
RABAC1	0.500752	3.3765	2.98185	0.0241033	0.579468	2.25548	0.579468
TSSK4	-0.344924	2.24679	-2.82743	0.0241253	0.579468	-2.25513	0.579468
AC079145.1	-1.20835	0.906319	-3.1627	0.0241833	0.579488	-2.2542	0.579488
NCDN	-0.45452	5.24109	-2.61126	0.0242031	0.579488	-2.25389	0.579488
PIM1	-0.257697	5.12411	-2.63638	0.0242464	0.579604	-2.2532	0.579604
MED16	0.28077	6.27414	2.6082	0.0243356	0.580815	2.25179	0.580815
GRWD1	0.470285	4.8359	2.90781	0.0245262	0.584438	2.24878	0.584438
ZNF443	0.200457	3.24253	2.60017	0.0246865	0.585194	2.24627	0.585194
BACE1-AS	-0.541123	3.27869	-2.8872	0.0247086	0.585194	-2.24593	0.585194
NOP58	0.323945	5.82762	2.59872	0.0247504	0.585194	2.24528	0.585194
NPEPPS	-0.22106	7.19795	-2.71728	0.024772	0.585194	-2.24494	0.585194
COX8A	0.531685	6.1926	3.05227	0.0248029	0.585194	2.24446	0.585194
TRIM22	2.66849	3.61767	2.62879	0.0248276	0.585194	2.24408	0.585194
OBI1	0.362175	4.51706	2.75981	0.0248299	0.585194	2.24404	0.585194
PACSIN1	-1.77897	1.85658	-3.40611	0.0249367	0.586793	-2.24238	0.586793
LDHB	0.387806	5.82946	2.70446	0.0250054	0.587491	2.24132	0.587491
PSMA3	0.309039	6.96332	2.73221	0.0251335	0.588131	2.23934	0.588131
CYP26B1	4.05258	0.661093	3.06501	0.0251904	0.588131	2.23847	0.588131
RAD51-AS1	-0.401661	3.89827	-3.12491	0.0252088	0.588131	-2.23819	0.588131
SLC16A13	-0.695035	2.36079	-2.94558	0.0252546	0.588131	-2.23749	0.588131
SLC12A7	-0.506635	6.52415	-2.85003	0.0252846	0.588131	-2.23703	0.588131
RANBP3	0.158789	6.2305	2.65329	0.0253211	0.588131	2.23647	0.588131
PIANP	-0.946267	5.17099	-3.23041	0.0253999	0.588131	-2.23527	0.588131
FBXO3	-0.249245	6.06858	-2.61928	0.0254362	0.588131	-2.23471	0.588131
BOK	-0.488529	4.71911	-2.74342	0.0254382	0.588131	-2.23468	0.588131
AC087741.3	-0.663686	1.32338	-3.05001	0.0255103	0.588131	-2.23359	0.588131
AC078846.1	-0.401889	3.25999	-2.86615	0.0255238	0.588131	-2.23338	0.588131
SNX16	0.476085	3.00414	2.94826	0.0255557	0.588131	2.2329	0.588131
DLEC1	-1.08206	1.45308	-2.93679	0.0255606	0.588131	-2.23282	0.588131
SEMA5B	1.4145	6.17378	3.29429	0.0256189	0.588131	2.23194	0.588131
JPX	-0.466042	1.71851	-2.84224	0.0256211	0.588131	-2.23191	0.588131
LMNB2	0.256081	8.24044	3.00379	0.0257081	0.588131	2.23059	0.588131
FBXL20	-0.418144	5.53898	-3.1352	0.0257364	0.588131	-2.23017	0.588131
PROCA1	-0.49183	4.40292	-2.84481	0.0257598	0.588131	-2.22981	0.588131
PHYHIP	-0.989562	3.09094	-3.31146	0.0257747	0.588131	-2.22959	0.588131
VTI1A	0.417186	4.21012	3.01015	0.0258702	0.589419	2.22815	0.589419
VPS25	0.219624	5.80099	2.88594	0.0259372	0.590053	2.22715	0.590053
CKAP2	0.228196	7.5589	2.57121	0.0259944	0.59046	2.2263	0.59046
RNU4-1	1.90225	-2.4933	2.72869	0.0261542	0.591962	2.22391	0.591962
RRM1	0.386378	7.60502	2.56584	0.026244	0.591962	2.22258	0.591962
CRLS1	-0.507468	1.92926	-2.56514	0.0262768	0.591962	-2.2221	0.591962
STAG2	0.544754	7.19285	2.98247	0.0263012	0.591962	2.22173	0.591962
NOL11	0.34249	6.07121	2.69128	0.0264047	0.591962	2.22021	0.591962
MED18	0.400501	4.23567	2.72807	0.0264212	0.591962	2.21996	0.591962
FBXL13	-0.629855	1.34081	-3.17932	0.0264516	0.591962	-2.21952	0.591962
BRAF	-0.318355	5.37567	-2.84801	0.0265245	0.591962	-2.21844	0.591962
STX3	-2.02707	2.95572	-3.04975	0.0265326	0.591962	-2.21833	0.591962
MDGA2	1.58488	2.24312	3.22808	0.0265671	0.591962	2.21782	0.591962
TEX15	-0.761061	1.98482	-2.96264	0.0266772	0.591962	-2.21621	0.591962
BEGAIN	-3.22072	3.12077	-3.39434	0.0266929	0.591962	-2.21598	0.591962
NDUFB3	0.408172	5.61628	2.89095	0.0267389	0.591962	2.21531	0.591962
HSP90AA1	0.655795	10.5058	2.79498	0.0267545	0.591962	2.21508	0.591962
RPL3P4	0.755174	4.06707	3.0159	0.0267557	0.591962	2.21506	0.591962
SREK1	0.384572	7.11721	2.68356	0.0267613	0.591962	2.21498	0.591962
SNHG4	-0.929328	2.2189	-3.29956	0.0267762	0.591962	-2.21476	0.591962
PLAUR	-0.704874	3.46856	-3.10414	0.0268154	0.591962	-2.21419	0.591962
SIRT3	-0.424338	5.34204	-3.04308	0.026829	0.591962	-2.214	0.591962
C2orf15	-1.24582	0.776048	-2.98361	0.0268466	0.591962	-2.21374	0.591962
COMT	0.703347	5.47397	3.24246	0.027103	0.595691	2.21003	0.595691
TAX1BP3	0.817654	1.39482	2.90794	0.0271177	0.595691	2.20982	0.595691
SRSF7	0.426277	7.79024	3.08526	0.0271798	0.595691	2.20893	0.595691
FAM131C	-1.85304	1.83508	-3.28075	0.0271847	0.595691	-2.20886	0.595691
NDUFA12	0.439013	5.827	3.01171	0.0272135	0.595691	2.20844	0.595691
FAM111B	0.825028	4.56979	2.78459	0.0274305	0.599569	2.20534	0.599569
ZNF599	-0.227289	3.57246	-2.53816	0.0275703	0.600077	-2.20335	0.600077
TYRO3	-0.40582	6.51251	-2.90907	0.0276022	0.600077	-2.20289	0.600077
DDX3X	0.629733	8.25593	3.09588	0.0276113	0.600077	2.20276	0.600077
TMEM50B	-0.520692	5.10014	-3.04235	0.0276131	0.600077	-2.20274	0.600077
RAB5C	0.495424	5.2473	2.75203	0.0276711	0.600472	2.20192	0.600472
UTP3	0.2061	5.00669	2.66064	0.027838	0.601319	2.19956	0.601319
CLIP3	-0.540357	7.19684	-2.80281	0.0279342	0.601319	-2.19821	0.601319
KLF13	0.557859	6.55084	3.23696	0.0279547	0.601319	2.19792	0.601319
UBR7	0.197552	5.79879	2.58346	0.0279602	0.601319	2.19784	0.601319
RBFOX2	-0.370182	8.02565	-2.97457	0.0279871	0.601319	-2.19747	0.601319
LINC00342	-0.524483	5.55208	-2.6706	0.0279995	0.601319	-2.19729	0.601319
WDR5	0.287855	6.25586	3.12039	0.0280127	0.601319	2.19711	0.601319
AL009179.1	-0.868414	2.15772	-3.29549	0.0280534	0.601319	-2.19654	0.601319
FBXO41	-1.45938	4.02262	-3.32335	0.0280695	0.601319	-2.19631	0.601319
RNF139-AS1	-0.587888	2.57617	-3.12539	0.0281289	0.601735	-2.19548	0.601735
MCM8	0.411997	4.42663	2.69614	0.0283528	0.603653	2.19237	0.603653
NTRK2	4.59936	4.35458	3.29452	0.0285618	0.603653	2.18948	0.603653
COA3	0.608676	5.48456	3.2152	0.0285916	0.603653	2.18907	0.603653
AC092490.1	-3.73293	-1.45051	-3.0713	0.0286067	0.603653	-2.18886	0.603653
GATC	0.362854	4.93336	2.94727	0.0286126	0.603653	2.18878	0.603653
AC124944.2	-0.892313	2.39091	-2.99269	0.0286325	0.603653	-2.18851	0.603653
ANO9	-3.79473	0.0863397	-2.87954	0.0287313	0.603653	-2.18715	0.603653
ZSCAN30	-0.413153	5.64759	-2.98988	0.0287331	0.603653	-2.18713	0.603653
KAT6B	0.986852	5.67061	3.01435	0.0287606	0.603653	2.18675	0.603653
HAS2	2.85702	1.94742	2.71755	0.0287841	0.603653	2.18643	0.603653
GCA	-0.921341	5.85106	-3.11341	0.0288061	0.603653	-2.18613	0.603653
TMEM231	-0.245046	5.18547	-2.69429	0.0288533	0.603653	-2.18549	0.603653
ZNF790	-0.322098	2.93313	-2.58474	0.0288553	0.603653	-2.18546	0.603653
IL17D	1.42267	2.04282	3.27037	0.0288678	0.603653	2.18529	0.603653
SSBP1	0.43191	6.41911	2.88815	0.0289026	0.603653	2.18481	0.603653
LINC02352	-0.85637	2.12996	-3.21949	0.029015	0.603653	-2.18328	0.603653
PSTPIP2	-0.996082	3.36944	-3.2157	0.0290202	0.603653	-2.18321	0.603653
ADCY1	0.335283	4.13715	2.80791	0.0290514	0.603653	2.18279	0.603653
MRPL15	0.537673	5.50786	3.07988	0.0290548	0.603653	2.18274	0.603653
HDC	-4.33756	1.8234	-3.05822	0.029163	0.603653	-2.18128	0.603653
NPEPPSP1	-0.452176	1.62438	-2.75587	0.0291701	0.603653	-2.18118	0.603653
CFAP43	-1.27151	2.99593	-3.12357	0.0292406	0.603653	-2.18023	0.603653
EPB41L1	-0.380405	6.13039	-3.06886	0.0292824	0.603653	-2.17966	0.603653
ZNF568	-0.369241	4.28797	-2.66145	0.0294191	0.603653	-2.17782	0.603653
CAMSAP3	-1.30781	4.62139	-3.19882	0.0294717	0.603653	-2.17712	0.603653
CHCHD1	0.538077	5.26535	3.15051	0.0295151	0.603653	2.17654	0.603653
TEFM	0.274261	3.0259	2.59239	0.029527	0.603653	2.17638	0.603653
AK6	0.454261	4.40254	2.79841	0.0296427	0.603653	2.17483	0.603653
LSM3	0.701566	5.7223	3.1184	0.0296478	0.603653	2.17476	0.603653
SPTY2D1OS	-0.252923	1.43336	-2.61282	0.0296805	0.603653	-2.17433	0.603653
MZT1	-0.250871	5.55912	-2.51082	0.0296931	0.603653	-2.17416	0.603653
GMEB1	0.461553	4.79265	2.78475	0.0297312	0.603653	2.17365	0.603653
COPS6	0.22178	6.7954	2.82049	0.0298106	0.603653	2.1726	0.603653
COX6A1	0.733593	5.98281	3.21026	0.0298462	0.603653	2.17212	0.603653
PLS3	1.2769	6.61656	3.16496	0.0298598	0.603653	2.17195	0.603653
AC009022.1	-0.806861	1.36158	-2.7885	0.0298932	0.603653	-2.1715	0.603653
HESX1	-1.10617	1.65846	-3.18461	0.029901	0.603653	-2.1714	0.603653
DDN	-1.85699	0.62881	-2.92961	0.0299163	0.603653	-2.1712	0.603653
MYBL2	0.55209	6.58241	2.96897	0.0299543	0.603653	2.17069	0.603653
AC092718.4	0.765831	3.11629	2.90529	0.0299927	0.603653	2.17019	0.603653
DOK4	-0.568058	5.54215	-2.83474	0.0300906	0.603653	-2.1689	0.603653
THOC2	0.707633	6.85825	2.85099	0.0301282	0.603653	2.1684	0.603653
CYP39A1	-0.696406	2.78378	-3.01936	0.0301809	0.603653	-2.16771	0.603653
DONSON	0.294328	5.10794	2.72644	0.0301851	0.603653	2.16765	0.603653
NDUFB6	0.53009	5.46909	3.0117	0.0302014	0.603653	2.16744	0.603653
UBL7	-0.402936	5.65841	-2.9618	0.0302262	0.603653	-2.16711	0.603653
TTC12	-0.633343	4.63579	-3.12692	0.0302659	0.603653	-2.16659	0.603653
TRIM66	-1.31132	4.27052	-3.16033	0.0302665	0.603653	-2.16658	0.603653
PDGFD	2.02533	3.21628	3.24982	0.0302809	0.603653	2.1664	0.603653
SETMAR	0.421391	4.43288	3.04855	0.0303079	0.603653	2.16604	0.603653
IRF8	1.91394	2.11352	2.53136	0.0303206	0.603653	2.16588	0.603653
ZDHHC6	0.438738	5.58857	2.90055	0.0303413	0.603653	2.16561	0.603653
KPNB1	0.365471	8.96727	2.67055	0.030343	0.603653	2.16558	0.603653
VDAC1	0.226016	7.67793	2.5389	0.0304176	0.604036	2.16461	0.604036
CCDC32	-0.429319	3.50918	-3.04033	0.0305201	0.604036	-2.16327	0.604036
MRNIP	-0.382532	4.88211	-2.75803	0.0305781	0.604036	-2.16252	0.604036
ZBED5-AS1	-0.64928	2.82804	-2.9667	0.0307201	0.604036	-2.16068	0.604036
STX6	0.214745	5.83259	3.07051	0.0307265	0.604036	2.1606	0.604036
YAF2	0.661084	5.0187	3.07133	0.0307526	0.604036	2.16026	0.604036
ANKRD49	0.376319	3.99787	2.69864	0.0307913	0.604036	2.15976	0.604036
PNPLA7	-0.919268	0.99758	-2.77655	0.0307964	0.604036	-2.15969	0.604036
EDN1	-1.01408	1.30006	-2.84511	0.0308034	0.604036	-2.1596	0.604036
RUNDC3A-AS1	-1.84127	0.309175	-2.99896	0.030831	0.604036	-2.15925	0.604036
DBI	0.551625	7.1203	2.76473	0.0308393	0.604036	2.15914	0.604036
SNRPD1	0.454404	6.90834	2.85921	0.0308435	0.604036	2.15909	0.604036
RAD51D	0.411049	3.90272	2.89329	0.030964	0.60495	2.15754	0.60495
GABRD	-1.51299	0.951789	-3.1831	0.0309705	0.60495	-2.15745	0.60495
CSPG5	2.18621	4.85622	3.17679	0.0310669	0.605753	2.15622	0.605753
WDR35	-0.442839	5.53516	-2.74524	0.0311274	0.605753	-2.15544	0.605753
CROCCP3	-0.621571	3.81545	-2.82809	0.0311323	0.605753	-2.15538	0.605753
DECR1	0.348093	6.35275	2.93726	0.0312482	0.607223	2.1539	0.607223
SPATS2L	0.831923	5.41037	3.0411	0.0313029	0.607501	2.1532	0.607501
KLHL1	-3.81185	-0.45788	-3.19723	0.0313611	0.607708	-2.15246	0.607708
REC8	-0.739269	6.35617	-3.00895	0.0314554	0.607708	-2.15126	0.607708
FKBP7	-0.621867	4.6162	-2.91796	0.0314563	0.607708	-2.15125	0.607708
FUT8	0.871679	5.88788	3.13199	0.0314749	0.607708	2.15102	0.607708
FTO	0.234931	5.96253	2.56964	0.0315319	0.608028	2.1503	0.608028
CD37	-0.508166	3.40955	-2.57576	0.0315871	0.608314	-2.1496	0.608314
MRPS12	0.533048	4.15905	2.93367	0.0316542	0.608353	2.14875	0.608353
AC008894.3	-0.432059	1.56631	-2.79118	0.0316699	0.608353	-2.14855	0.608353
IGSF9B	-1.07711	5.45192	-3.12487	0.0317126	0.608396	-2.14802	0.608396
C1orf35	0.433408	5.3936	2.81463	0.0318943	0.608989	2.14573	0.608989
CLCNKB	-2.25267	1.70045	-3.11694	0.0318961	0.608989	-2.14571	0.608989
SLC15A3	-1.22175	3.55553	-2.52281	0.031904	0.608989	-2.14561	0.608989
RHOF	-1.05358	0.954846	-2.991	0.0320088	0.608989	-2.1443	0.608989
FH	0.287511	6.44099	2.82514	0.0320981	0.608989	2.14319	0.608989
PRDM8	3.8651	1.30487	3.17138	0.0321064	0.608989	2.14308	0.608989
PHIP	0.520634	7.72097	2.70268	0.0321676	0.608989	2.14232	0.608989
COPS3	0.339965	6.19694	2.73372	0.032184	0.608989	2.14212	0.608989
RPL10P6	4.97093	0.360284	2.98033	0.0322606	0.608989	2.14117	0.608989
TRA2B	0.331571	8.087	2.84304	0.032261	0.608989	2.14116	0.608989
LINC00894	-0.839229	2.82739	-3.08415	0.0322661	0.608989	-2.1411	0.608989
MICOS13	0.453578	4.26142	2.82774	0.0322814	0.608989	2.14091	0.608989
C16orf91	0.578604	3.3103	3.10273	0.0324376	0.608989	2.13898	0.608989
PEF1	0.378637	5.9394	2.73705	0.0324462	0.608989	2.13887	0.608989
LINC01238	-1.32964	0.979853	-2.97546	0.0324511	0.608989	-2.13881	0.608989
AC079610.1	-0.743499	1.7524	-3.04948	0.032486	0.608989	-2.13838	0.608989
BRCA1	0.385432	5.7094	2.49581	0.0325401	0.608989	2.13771	0.608989
MCM2	0.328806	6.92711	2.86351	0.0325449	0.608989	2.13765	0.608989
PSMD3	0.177889	7.22156	2.53865	0.0326557	0.608989	2.13629	0.608989
MRPL12	0.562952	3.3789	2.75392	0.0327165	0.608989	2.13554	0.608989
NDUFB2	0.716592	4.98476	3.00674	0.0327827	0.608989	2.13474	0.608989
PIKFYVE	-0.494219	6.27397	-2.9576	0.0327885	0.608989	-2.13466	0.608989
PRADC1	0.567721	3.3768	2.78173	0.032828	0.608989	2.13418	0.608989
NELL1	5.47984	2.48055	2.96854	0.0329052	0.608989	2.13324	0.608989
ARAP2	0.917548	1.51081	2.50636	0.0329156	0.608989	2.13311	0.608989
TUBAP2	0.518682	1.26769	2.66228	0.0329318	0.608989	2.13291	0.608989
PSMD1	0.67616	7.20822	2.91565	0.0329457	0.608989	2.13274	0.608989
PSMA1	0.330961	4.94002	2.43779	0.0329515	0.608989	2.13267	0.608989
CXorf56	0.287787	5.03946	2.55795	0.03296	0.608989	2.13257	0.608989
CCDC146	-0.420669	3.52939	-2.60443	0.0330054	0.608989	-2.13202	0.608989
CRPPA	1.26593	0.724175	2.95371	0.0330279	0.608989	2.13174	0.608989
NKX2-1-AS1	-8.5642	-1.70526	-3.16605	0.0330374	0.608989	-2.13163	0.608989
MCM9	0.472836	3.57194	2.8607	0.0331399	0.609429	2.13038	0.609429
HMCN2	-2.47732	-0.494679	-2.83838	0.0331639	0.609429	-2.13009	0.609429
NEDD1	0.277125	6.09737	2.70124	0.0331827	0.609429	2.12987	0.609429
MRPL54	0.619936	4.57444	3.07402	0.0333945	0.612571	2.12731	0.612571
PJA1	0.457956	6.93839	2.76537	0.0335044	0.613016	2.12599	0.613016
ATP6AP2	0.659387	6.66022	3.01843	0.0335265	0.613016	2.12572	0.613016
YARS2	0.282281	3.91927	2.42779	0.0335409	0.613016	2.12555	0.613016
CXCR4	1.26878	5.51588	2.76982	0.0336607	0.613479	2.12411	0.613479
BHLHE22	5.3434	0.978865	3.24971	0.0336811	0.613479	2.12387	0.613479
PPP2R2D	0.222931	5.39997	2.65681	0.0336884	0.613479	2.12378	0.613479
PPP1R15B	0.25097	5.76565	2.58545	0.0338287	0.615291	2.12211	0.615291
TIGAR	0.958762	2.40367	3.00786	0.0338714	0.615323	2.1216	0.615323
RRAGA	0.40382	6.09449	2.73001	0.0340263	0.617393	2.11976	0.617393
CTR9	0.298733	6.6432	2.57891	0.0341714	0.618612	2.11804	0.618612
HOXB2	3.43783	-1.55217	2.78806	0.0341756	0.618612	2.11799	0.618612
STKLD1	-0.540093	1.50506	-2.86809	0.0342283	0.618652	-2.11737	0.618652
AATK	-0.66983	4.10924	-2.83354	0.0342841	0.618652	-2.11671	0.618652
LAMTOR4	0.655392	5.95098	2.98343	0.0343011	0.618652	2.11651	0.618652
BOP1	0.297229	5.18517	2.67889	0.0343853	0.619428	2.11552	0.619428
UBP1	-0.28403	6.66186	-2.85598	0.0345932	0.621283	-2.11309	0.621283
AHSA2P	-0.903773	6.38022	-2.86229	0.0346252	0.621283	-2.11271	0.621283
VWA5B1	-2.7635	1.47442	-2.97488	0.0346608	0.621283	-2.1123	0.621283
GMEB2	0.323769	4.97988	2.79709	0.0346965	0.621283	2.11188	0.621283
ZNF233	-0.516904	2.11722	-2.63807	0.0347233	0.621283	-2.11157	0.621283
UBE2V2	0.373975	6.6848	2.88352	0.034772	0.621283	2.111	0.621283
CTBP2	0.870434	6.78048	3.02892	0.0348435	0.621283	2.11017	0.621283
C12orf43	0.276632	4.56693	2.62776	0.034885	0.621283	2.10969	0.621283
AC243562.2	-1.11714	1.83523	-2.84809	0.0349079	0.621283	-2.10942	0.621283
FBXL2	-0.385223	4.79856	-2.94821	0.0349226	0.621283	-2.10925	0.621283
PIK3CD	-0.929149	3.86839	-2.93438	0.0350691	0.621283	-2.10756	0.621283
ZNF208	-5.30974	-3.32606	-2.90298	0.0351116	0.621283	-2.10707	0.621283
AC011008.2	-0.869374	2.454	-2.73888	0.0352015	0.621283	-2.10603	0.621283
COL23A1	2.08236	0.456565	2.73042	0.0352718	0.621283	2.10522	0.621283
PPIP5K1	-0.590828	3.61671	-2.82595	0.0353274	0.621283	-2.10459	0.621283
PCBP1-AS1	-0.517398	5.17102	-2.7143	0.0353403	0.621283	-2.10444	0.621283
LINC00665	-0.333468	5.15133	-3.03404	0.0353424	0.621283	-2.10441	0.621283
EI24	0.362077	6.76939	2.84249	0.0353635	0.621283	2.10417	0.621283
RPL35	0.618634	9.13343	3.06171	0.0353968	0.621283	2.10379	0.621283
ELOC	0.441677	5.82953	2.87099	0.0354018	0.621283	2.10373	0.621283
ASPG	-3.24154	-0.524413	-2.80886	0.0354323	0.621283	-2.10338	0.621283
AC091057.1	-0.528515	3.81639	-2.6241	0.0354657	0.621283	-2.103	0.621283
ORMDL2	0.406896	3.22748	2.47895	0.0354756	0.621283	2.10289	0.621283
SSTR2	2.13816	3.82906	2.77663	0.0354783	0.621283	2.10286	0.621283
PDCL	0.411795	5.41319	2.77246	0.0355324	0.621507	2.10224	0.621507
DCK	0.461799	4.98662	2.93411	0.0358171	0.622828	2.099	0.622828
ADCY8	2.47276	0.256666	2.59106	0.0358631	0.622828	2.09848	0.622828
FAM98A	0.349102	4.90296	2.64245	0.0358747	0.622828	2.09834	0.622828
ANXA9	-0.600132	3.21699	-2.94943	0.0358823	0.622828	-2.09826	0.622828
SLC29A2	-0.557142	4.29417	-2.73294	0.0359392	0.622828	-2.09761	0.622828
PAXBP1-AS1	-0.812457	4.00618	-2.99829	0.0359875	0.622828	-2.09707	0.622828
RAB6A	0.352506	6.8479	2.65941	0.0360154	0.622828	2.09675	0.622828
LLPH	0.641718	4.24902	2.94674	0.036229	0.622828	2.09435	0.622828
MFHAS1	0.696887	4.88584	2.97289	0.0362351	0.622828	2.09428	0.622828
NDUFS6	0.751105	6.22205	2.93561	0.0362394	0.622828	2.09423	0.622828
PRPS1	0.326145	6.24921	2.91837	0.0362709	0.622828	2.09388	0.622828
PPAN	0.59675	1.75553	2.60689	0.0363208	0.622828	2.09332	0.622828
POC1B-AS1	-0.85014	1.72145	-3.06179	0.0363249	0.622828	-2.09327	0.622828
C20orf194	-0.495495	5.9393	-2.94234	0.0363349	0.622828	-2.09316	0.622828
TSPAN19	-1.13239	2.11346	-2.76112	0.0363358	0.622828	-2.09315	0.622828
PPIL3	-0.699392	5.15055	-2.95709	0.0363845	0.622828	-2.0926	0.622828
GDPD3	-0.575162	1.48692	-2.70189	0.0364243	0.622828	-2.09216	0.622828
UXS1	0.377494	5.23177	2.61211	0.0364352	0.622828	2.09204	0.622828
SCG5	-1.20374	5.14	-3.01041	0.0364591	0.622828	-2.09177	0.622828
SLC25A34	-0.536577	1.45182	-2.56342	0.0364793	0.622828	-2.09154	0.622828
RNASEH1	0.243726	5.13535	2.58898	0.0365339	0.622828	2.09093	0.622828
TMEM255B	-0.870956	1.54205	-2.76821	0.036547	0.622828	-2.09079	0.622828
AL355987.4	-1.33203	1.92915	-2.96772	0.0365591	0.622828	-2.09065	0.622828
GINS4	0.841041	4.80548	2.86787	0.0366713	0.623531	2.0894	0.623531
TAPT1	0.380913	4.3935	2.58979	0.0368186	0.623531	2.08777	0.623531
TMBIM4	0.633912	3.32198	2.79895	0.0368323	0.623531	2.08762	0.623531
ZNF292	0.323923	6.82427	2.40911	0.0368393	0.623531	2.08754	0.623531
AL390719.1	-1.39141	1.50391	-2.86156	0.0368405	0.623531	-2.08753	0.623531
CROCC	-0.673783	6.7388	-2.70872	0.0368488	0.623531	-2.08744	0.623531
PHF21A	-0.416932	6.60244	-2.88794	0.0369014	0.623557	-2.08685	0.623557
SSR3	0.362338	6.82795	2.92227	0.0369553	0.623557	2.08626	0.623557
MMS19	-0.350058	6.52186	-2.68424	0.037021	0.623557	-2.08553	0.623557
EIF5B	0.513314	7.72917	2.63457	0.0370649	0.623557	2.08505	0.623557
AKT3	-0.625946	7.17448	-2.97673	0.0370913	0.623557	-2.08476	0.623557
AC011450.1	-0.382434	2.03339	-2.71201	0.0370987	0.623557	-2.08468	0.623557
MEIOC	-1.16067	1.74228	-2.94209	0.0371447	0.623634	-2.08417	0.623634
IPO11	0.289663	5.04334	2.46703	0.0371877	0.62366	2.0837	0.62366
GABRQ	-0.736972	2.84856	-2.36768	0.0373045	0.624712	-2.08242	0.624712
SFTA3	-9.11722	-0.925337	-2.93226	0.0374149	0.624712	-2.08121	0.624712
PPIH	0.57069	4.43649	2.67814	0.0374307	0.624712	2.08103	0.624712
CIP2A	0.353283	5.22958	2.44796	0.0374532	0.624712	2.08079	0.624712
PYGO2	0.192408	6.18872	2.60957	0.0375149	0.624712	2.08012	0.624712
TNRC6B	0.344177	6.69135	2.37406	0.0375152	0.624712	2.08011	0.624712
ITGA4	1.7379	1.77518	2.7862	0.0375408	0.624712	2.07983	0.624712
AC110285.2	-1.15604	4.58444	-2.95105	0.0376838	0.624982	-2.07828	0.624982
ALYREF	0.638234	6.41895	2.88176	0.0376844	0.624982	2.07827	0.624982
DPY19L2	-1.29656	3.82807	-3.0131	0.0377334	0.624982	-2.07774	0.624982
NIF3L1	0.228064	4.93118	2.41355	0.0377383	0.624982	2.07769	0.624982
GABPB1-IT1	-0.538556	5.89317	-2.98707	0.0377645	0.624982	-2.0774	0.624982
MCM3AP	-0.323655	5.9969	-2.66645	0.0378356	0.625471	-2.07663	0.625471
SLC2A1	1.62101	7.70798	2.94379	0.0379094	0.625592	2.07583	0.625592
SGK2	-1.00251	1.07335	-2.67558	0.037926	0.625592	-2.07565	0.625592
AC010300.1	-0.876888	1.09953	-3.24628	0.0381343	0.626326	-2.07341	0.626326
AC008966.1	-0.56851	1.17031	-2.91671	0.0381815	0.626326	-2.0729	0.626326
TRIM58	-2.15628	2.40804	-3.01065	0.0382225	0.626326	-2.07246	0.626326
EBF1	4.22121	2.63597	3.05492	0.0382514	0.626326	2.07215	0.626326
TOLLIP	0.342958	5.59409	2.39876	0.038317	0.626326	2.07145	0.626326
DALRD3	-0.272468	5.22548	-2.35125	0.0384026	0.626326	-2.07053	0.626326
CPLANE2	-0.493407	2.37002	-2.59805	0.0385173	0.626326	-2.06931	0.626326
DAPK1	0.597011	5.91977	3.00409	0.0385801	0.626326	2.06864	0.626326
ANAPC11	0.682413	6.42253	2.85982	0.0386641	0.626326	2.06774	0.626326
CFAP20	0.457797	5.99977	2.8353	0.0386804	0.626326	2.06757	0.626326
MIEN1	0.597698	4.25156	2.83315	0.03871	0.626326	2.06726	0.626326
KCNJ6	4.21773	0.366236	2.78169	0.0387625	0.626326	2.0667	0.626326
CAMKMT	-0.679114	3.5853	-2.82949	0.0387754	0.626326	-2.06656	0.626326
BTN2A3P	-0.407102	2.88094	-2.38223	0.0388151	0.626326	-2.06614	0.626326
CDH3	-1.53407	3.41931	-2.94762	0.0388332	0.626326	-2.06595	0.626326
AL049777.1	-6.55702	-0.135493	-2.94052	0.0389033	0.626326	-2.06521	0.626326
KLF16	-0.405438	4.37482	-2.43188	0.0389825	0.626326	-2.06437	0.626326
OSBPL7	-0.686242	3.47459	-2.80889	0.0390157	0.626326	-2.06402	0.626326
GADD45GIP1	0.474212	5.61668	2.67084	0.0390376	0.626326	2.06379	0.626326
PDE1C	1.42552	1.9906	2.67619	0.0390426	0.626326	2.06374	0.626326
INPP5F	0.844171	7.38163	2.95857	0.0390457	0.626326	2.0637	0.626326
ZNF426-DT	0.446935	1.50434	2.56895	0.0390495	0.626326	2.06366	0.626326
TBC1D30	1.21054	2.13775	2.92817	0.0390536	0.626326	2.06362	0.626326
FGD6	-0.600789	4.47105	-2.78422	0.0390619	0.626326	-2.06353	0.626326
INHBA	2.35621	0.566646	2.52585	0.0390896	0.626326	2.06324	0.626326
CYSLTR2	-5.69443	-2.10485	-2.88507	0.039107	0.626326	-2.06306	0.626326
FZD7	2.75089	5.73342	3.00372	0.0391339	0.626326	2.06278	0.626326
CHID1	0.342708	6.18629	2.71108	0.039135	0.626326	2.06277	0.626326
SPOP	0.44604	6.08465	2.8005	0.0393139	0.626583	2.06089	0.626583
UBL3	0.30074	6.1003	2.46042	0.039352	0.626583	2.06049	0.626583
ZNF678	0.323691	4.73021	2.46718	0.0393544	0.626583	2.06046	0.626583
PDZD11	0.601326	5.21613	2.94657	0.0394442	0.626583	2.05952	0.626583
PTMAP5	1.25773	2.47193	2.85016	0.0395083	0.626583	2.05885	0.626583
TUBA1B	0.416627	8.64254	2.61181	0.039539	0.626583	2.05853	0.626583
DERL3	-0.493263	1.39042	-2.52349	0.0395528	0.626583	-2.05839	0.626583
ATG7	0.245627	4.28829	2.81924	0.03964	0.626583	2.05748	0.626583
PXN-AS1	0.783685	2.37941	2.91197	0.0396483	0.626583	2.05739	0.626583
MIR7-3HG	-3.12384	1.29291	-2.91349	0.0396525	0.626583	-2.05735	0.626583
ACTC1	2.75093	0.812418	2.79443	0.0396869	0.626583	2.05699	0.626583
YPEL3	-0.653466	4.99871	-2.72748	0.0396923	0.626583	-2.05694	0.626583
SECTM1	-1.95369	0.60886	-2.58312	0.0397015	0.626583	-2.05684	0.626583
UMPS	0.350173	5.11149	2.74196	0.0397335	0.626583	2.05651	0.626583
HMGN5	0.657165	5.47082	2.63182	0.0398033	0.626611	2.05578	0.626611
LINGO1	1.11291	5.00964	2.94096	0.0398185	0.626611	2.05563	0.626611
DDX19A	0.242504	4.34257	2.36277	0.039874	0.626829	2.05505	0.626829
MTCH2	0.169343	6.55883	2.33297	0.040022	0.628499	2.05352	0.628499
NDUFA3	0.530363	5.63528	2.79772	0.0401375	0.62858	2.05233	0.62858
MEN1	-0.326152	6.0497	-2.68068	0.0401598	0.62858	-2.0521	0.62858
KLHDC2	-0.366625	5.72066	-2.67043	0.0401793	0.62858	-2.0519	0.62858
ZNF43	0.252078	6.0931	2.35805	0.0401941	0.62858	2.05175	0.62858
TMEM67	-0.577368	5.29614	-2.91495	0.0402852	0.629351	-2.05081	0.629351
ANAPC7	0.359133	5.84676	2.71382	0.040327	0.629352	2.05038	0.629352
FAM133B	0.600001	5.32636	2.73876	0.0404051	0.629919	2.04958	0.629919
SFXN3	-1.41349	4.79679	-2.83443	0.0405138	0.63096	-2.04847	0.63096
PDE4A	-1.26468	2.30904	-2.81437	0.0405726	0.631223	-2.04787	0.631223
IGSF1	-2.54921	3.44542	-2.86961	0.0407649	0.632498	-2.04591	0.632498
AL022069.3	-1.0891	2.02386	-2.91504	0.0408259	0.632498	-2.04529	0.632498
NEMF	0.474686	6.08526	2.5108	0.0408453	0.632498	2.0451	0.632498
ENO3	-1.4344	4.22953	-2.8723	0.0409315	0.632498	-2.04422	0.632498
IMMP1L	0.706588	3.67408	2.73485	0.04101	0.632498	2.04343	0.632498
DNAJC8	0.39577	7.23225	2.80902	0.0410341	0.632498	2.04319	0.632498
PTPDC1	-0.559398	4.23991	-2.75431	0.0410439	0.632498	-2.04309	0.632498
HSD17B6	-1.10003	0.921072	-2.82394	0.041187	0.632498	-2.04164	0.632498
FRS3	-0.645784	3.59647	-2.6755	0.0411917	0.632498	-2.04159	0.632498
PSMD8	0.274607	7.16907	2.63271	0.0411982	0.632498	2.04153	0.632498
AC012313.6	-0.646378	1.64546	-2.65652	0.0412241	0.632498	-2.04127	0.632498
RPL7AP50	0.968902	1.87026	2.53545	0.041242	0.632498	2.04109	0.632498
PA2G4	0.344192	6.89059	2.52827	0.0412792	0.632498	2.04072	0.632498
DNAJC28	-0.413284	1.89465	-2.48754	0.0413365	0.632498	-2.04014	0.632498
TRMT61A	0.445802	3.89069	2.58246	0.0413445	0.632498	2.04006	0.632498
FBXO5	0.231006	5.83288	2.30886	0.0413817	0.632498	2.03969	0.632498
C19orf47	0.27218	3.65604	2.51368	0.0413852	0.632498	2.03965	0.632498
ARMH1	-1.21707	2.80014	-2.93148	0.0414105	0.632498	-2.0394	0.632498
SPC25	0.284076	5.02583	2.38962	0.0414807	0.632927	2.03869	0.632927
AF131215.6	-0.69204	2.3988	-2.6289	0.0415404	0.633197	-2.03809	0.633197
ATP9A	0.717092	7.02372	2.83801	0.0416875	0.633531	2.03663	0.633531
LPIN3	-1.89117	2.49715	-2.85707	0.0417696	0.633531	-2.03581	0.633531
GINS1	0.378309	5.60696	2.5046	0.0418292	0.633531	2.03522	0.633531
METTL18	0.531051	3.11838	2.74678	0.0418415	0.633531	2.03509	0.633531
SCN2B	-2.47872	0.137403	-2.64999	0.0418895	0.633531	-2.03462	0.633531
LRRCC1	0.53352	5.28937	2.31781	0.0419139	0.633531	2.03437	0.633531
ZNF732	-0.558846	2.14967	-2.60256	0.0419399	0.633531	-2.03412	0.633531
ZNF92	0.441761	5.01968	2.55601	0.0419404	0.633531	2.03411	0.633531
MTA2	0.25549	7.35536	2.68011	0.0419705	0.633531	2.03381	0.633531
TCEAL4	0.385767	6.67289	2.46133	0.0420159	0.633531	2.03336	0.633531
AL391244.2	-0.625473	3.08005	-2.66656	0.042025	0.633531	-2.03327	0.633531
CA3-AS1	0.837095	1.41643	2.68589	0.0420739	0.633633	2.03279	0.633633
ST3GAL3	-0.568417	1.99608	-2.48152	0.0422187	0.635178	-2.03136	0.635178
SIPA1L2	2.9378	5.28543	2.89921	0.0424652	0.638018	2.02893	0.638018
EIF1AX	0.655772	7.13263	2.84332	0.0425924	0.638018	2.02769	0.638018
TOR3A	0.349688	4.83778	2.50995	0.0426452	0.638018	2.02717	0.638018
FNTA	0.284574	6.01897	2.50431	0.0426794	0.638018	2.02683	0.638018
ABTB1	-0.957899	3.79925	-2.83826	0.0426931	0.638018	-2.0267	0.638018
CSGALNACT1	3.28694	0.370388	2.79144	0.0427202	0.638018	2.02644	0.638018
C8orf33	0.361848	6.31986	2.64422	0.0427957	0.638018	2.0257	0.638018
HPCAL1	0.625268	4.33323	2.32532	0.0428101	0.638018	2.02556	0.638018
AL928654.2	-0.735428	1.43644	-2.74573	0.042909	0.638018	-2.02459	0.638018
PCDHB16	1.48141	1.84765	2.84645	0.0429122	0.638018	2.02456	0.638018
AC108471.3	-1.16524	0.954596	-2.7535	0.0429326	0.638018	-2.02437	0.638018
AC007405.2	-1.12356	1.35476	-2.62422	0.0430175	0.638018	-2.02354	0.638018
SUN1	-0.378121	6.93079	-2.57866	0.0430276	0.638018	-2.02344	0.638018
FAM3A	0.398549	5.16105	2.63887	0.0430721	0.638018	2.02301	0.638018
KCNIP2	-1.35614	2.89631	-2.75475	0.043089	0.638018	-2.02285	0.638018
CALM3	0.234451	8.94775	2.28576	0.0430975	0.638018	2.02276	0.638018
NOP56	0.379044	7.05097	2.65581	0.0431491	0.638018	2.02226	0.638018
ST3GAL1	1.28715	3.78265	2.7728	0.0431866	0.638018	2.0219	0.638018
CENPN	0.565882	4.34326	2.70159	0.0432849	0.638018	2.02095	0.638018
OSBPL6	1.9085	3.83192	2.84602	0.0433491	0.638018	2.02033	0.638018
PHB	0.252566	6.07681	2.56279	0.0433719	0.638018	2.02011	0.638018
AC008443.1	-0.507937	2.28867	-2.66886	0.0433726	0.638018	-2.0201	0.638018
COMMD1	0.596629	4.20032	2.64143	0.0433818	0.638018	2.02001	0.638018
MYCBP	0.321748	3.59869	2.57678	0.0434558	0.638483	2.0193	0.638483
KDM8	0.55374	2.35604	2.7022	0.0435409	0.638591	2.01848	0.638591
CENPB	0.37891	6.46293	2.52782	0.043548	0.638591	2.01842	0.638591
RAN	0.404013	9.0483	2.7413	0.0436205	0.639033	2.01772	0.639033
AL162458.1	-0.593505	3.85872	-2.62877	0.0438144	0.641249	-2.01586	0.641249
COX10-AS1	0.539355	3.758	2.38225	0.0439976	0.643305	2.01411	0.643305
TMED2-DT	-0.723747	2.44645	-2.76221	0.0441346	0.644438	-2.01281	0.644438
EFCAB13	-1.35942	1.88793	-2.74291	0.0441715	0.644438	-2.01246	0.644438
CENPM	0.58048	4.21179	2.65503	0.0442417	0.644438	2.01179	0.644438
CLEC11A	0.515827	3.19057	2.80105	0.0442673	0.644438	2.01155	0.644438
ELP2	-0.324532	6.56159	-2.6307	0.044299	0.644438	-2.01125	0.644438
NFXL1	-0.346422	3.96946	-2.49962	0.0443319	0.644438	-2.01094	0.644438
TLNRD1	0.264152	5.39951	2.26688	0.0445506	0.644854	2.00887	0.644854
TAF5L	0.613541	4.5234	2.71691	0.0445823	0.644854	2.00857	0.644854
NUP35	0.324422	4.36541	2.44092	0.0446152	0.644854	2.00826	0.644854
HBS1L	0.250081	6.17548	2.41154	0.0446191	0.644854	2.00823	0.644854
FBXL3	0.381709	4.98396	2.53193	0.0446523	0.644854	2.00792	0.644854
NUDT15	0.574194	4.61949	2.57066	0.0446933	0.644854	2.00753	0.644854
CCDC28A	-0.653801	3.89601	-2.77237	0.0446957	0.644854	-2.00751	0.644854
LAMTOR1	0.29246	5.95023	2.5427	0.0448023	0.644854	2.00651	0.644854
APCDD1	1.30198	4.85197	2.79282	0.0448403	0.644854	2.00615	0.644854
SLC25A15	0.29193	4.90662	2.62155	0.0448943	0.644854	2.00564	0.644854
MAB21L2	7.15178	0.920386	2.86024	0.0449362	0.644854	2.00525	0.644854
PPP1CA	0.386304	7.00321	2.70584	0.0450009	0.644854	2.00465	0.644854
DNAAF1	-1.04133	1.3818	-2.56253	0.0450236	0.644854	-2.00443	0.644854
DLL4	2.07978	0.762077	2.70926	0.0450471	0.644854	2.00421	0.644854
AC132872.1	-0.914723	2.85116	-2.7834	0.0450814	0.644854	-2.00389	0.644854
RABEP2	0.375071	3.63056	2.53018	0.0451055	0.644854	2.00367	0.644854
TNNC1	-2.24816	0.0868306	-2.64487	0.0451396	0.644854	-2.00335	0.644854
C11orf68	0.276648	4.98159	2.31975	0.0451712	0.644854	2.00306	0.644854
APLNR	4.92943	-0.0544449	2.78908	0.0452328	0.644854	2.00248	0.644854
DYRK3	-0.601766	5.05039	-2.68806	0.045237	0.644854	-2.00244	0.644854
GLB1L2	-0.412252	5.53404	-2.43979	0.0452807	0.644854	-2.00204	0.644854
LARGE1	0.66648	4.81327	2.71223	0.0453458	0.644854	2.00143	0.644854
PFDN5	0.473064	8.05421	2.70956	0.0453947	0.644854	2.00098	0.644854
CHMP6	0.338169	4.05686	2.65011	0.0454199	0.644854	2.00074	0.644854
POLR3B	1.23618	3.39907	2.79065	0.045431	0.644854	2.00064	0.644854
TINF2	0.374836	5.6416	2.58168	0.0454964	0.645174	2.00004	0.645174
RPARP-AS1	-0.699792	3.59798	-2.81946	0.045543	0.645228	-1.9996	0.645228
ZNF407	0.49464	3.77505	2.57654	0.0455954	0.645363	1.99912	0.645363
POLA2	0.55273	3.3193	2.6915	0.0456427	0.645427	1.99868	0.645427
ENOPH1	0.28652	5.99364	2.57304	0.0457155	0.645665	1.99801	0.645665
SSBP4	-0.31832	6.96454	-2.37617	0.0457498	0.645665	-1.99769	0.645665
HMOX2	0.503915	4.80397	2.2536	0.0457908	0.645665	1.99732	0.645665
ELAVL1	0.255946	7.32014	2.36548	0.045853	0.645665	1.99674	0.645665
H2AC20	1.11404	1.34197	2.70612	0.0459216	0.645665	1.99611	0.645665
TMEM107	-0.189335	5.18918	-2.24959	0.0459231	0.645665	-1.9961	0.645665
POU6F2	1.03297	2.43777	2.80391	0.0459783	0.645665	1.99559	0.645665
CST3	0.26976	6.93843	2.36014	0.0460026	0.645665	1.99537	0.645665
SNRPD2	0.470753	7.98553	2.69068	0.0461477	0.645704	1.99404	0.645704
OLFM2	-0.720687	5.41605	-2.621	0.0461576	0.645704	-1.99395	0.645704
TMEM117	1.15361	2.51227	2.73404	0.0461757	0.645704	1.99378	0.645704
DYNLT1	0.551594	7.02271	2.54159	0.0462005	0.645704	1.99356	0.645704
NPIPB11	-1.27213	0.865715	-2.5929	0.0462197	0.645704	-1.99338	0.645704
AP002381.2	0.505861	1.49472	2.43743	0.0464541	0.646828	1.99124	0.646828
NBL1	1.6197	3.75234	2.78782	0.0465376	0.646828	1.99048	0.646828
DDX49	0.355827	5.16936	2.68691	0.0465732	0.646828	1.99016	0.646828
UQCR11	0.461006	3.8211	2.61874	0.046657	0.646828	1.9894	0.646828
SLC25A33	0.510457	4.19504	2.53937	0.0468365	0.646828	1.98778	0.646828
D2HGDH	-0.846298	4.29508	-2.75671	0.0468585	0.646828	-1.98758	0.646828
ATP5IF1	0.257376	6.61821	2.42522	0.0469996	0.646828	1.9863	0.646828
PCOLCE	-1.06153	3.7803	-2.69808	0.0471149	0.646828	-1.98527	0.646828
RNASEL	-1.0701	3.0424	-2.66074	0.0471213	0.646828	-1.98521	0.646828
DCLRE1B	0.476879	4.2456	2.72371	0.0471405	0.646828	1.98504	0.646828
TEKT1	-1.20591	1.01687	-2.40491	0.0471658	0.646828	-1.98481	0.646828
PRDX3	0.297999	7.17088	2.49471	0.047213	0.646828	1.98438	0.646828
ATF5	0.698541	3.62529	2.66303	0.0472557	0.646828	1.984	0.646828
FTCD	-2.12604	0.247045	-2.55145	0.0472876	0.646828	-1.98371	0.646828
SEC24B	-0.217463	6.08454	-2.39977	0.0473035	0.646828	-1.98357	0.646828
KPNA6	0.229535	6.44215	2.31014	0.0473384	0.646828	1.98326	0.646828
TARDBP	0.326301	7.32121	2.66071	0.0473532	0.646828	1.98313	0.646828
PCMTD1	-0.555031	6.03541	-2.66437	0.0474651	0.646828	-1.98213	0.646828
TMEM208	0.423374	4.36206	2.69185	0.0474762	0.646828	1.98203	0.646828
TIGD6	0.467201	2.92558	2.59315	0.0475257	0.646828	1.98159	0.646828
MBIP	-2.26279	6.11716	-2.80551	0.0475363	0.646828	-1.98149	0.646828
TXNRD3	-0.71601	3.10637	-2.66712	0.0476008	0.646828	-1.98092	0.646828
MT-ND4	-0.415374	11.6258	-2.64787	0.0476371	0.646828	-1.98059	0.646828
GAN	0.515329	1.7882	2.36867	0.0476453	0.646828	1.98052	0.646828
RFC4	0.49955	5.78637	2.61269	0.0477367	0.646828	1.97971	0.646828
GGCT	0.910034	4.87716	2.68334	0.0477447	0.646828	1.97963	0.646828
ZMAT4	2.55535	2.77099	2.79603	0.0477914	0.646828	1.97922	0.646828
NUCKS1	0.480381	9.77572	2.54806	0.0478271	0.646828	1.9789	0.646828
PCSK4	-1.07665	3.97296	-2.68896	0.0478296	0.646828	-1.97888	0.646828
AL138831.3	-1.83521	1.5891	-2.79436	0.0478353	0.646828	-1.97883	0.646828
IQANK1	-2.10504	0.6968	-2.6013	0.0478721	0.646828	-1.9785	0.646828
TTC25	-0.502815	3.5121	-2.6856	0.0478782	0.646828	-1.97845	0.646828
TELO2	0.348859	5.49325	2.5051	0.0478878	0.646828	1.97836	0.646828
AL355488.1	-0.666848	4.52596	-2.46102	0.0479099	0.646828	-1.97817	0.646828
C6orf141	-2.1018	1.97705	-2.57984	0.0479422	0.646828	-1.97788	0.646828
TMEM258	0.427018	6.18121	2.65203	0.0479428	0.646828	1.97788	0.646828
EDNRA	2.28537	1.20142	2.40148	0.0479659	0.646828	1.97767	0.646828
MCRIP2	-0.529258	3.57107	-2.6109	0.0479732	0.646828	-1.97761	0.646828
SRP14-AS1	-1.59608	2.76256	-2.7689	0.0480148	0.646828	-1.97724	0.646828
MALSU1	0.216736	4.68855	2.52935	0.0480688	0.646828	1.97676	0.646828
AK7	-0.819555	3.79331	-2.58083	0.0480866	0.646828	-1.9766	0.646828
PLK1	-0.352288	6.46214	-2.29903	0.0481303	0.646828	-1.97622	0.646828
RWDD3	0.34993	2.61007	2.40733	0.0481514	0.646828	1.97603	0.646828
LANCL1	-0.890392	6.89029	-2.7886	0.04819	0.646828	-1.97569	0.646828
CASP8AP2	0.437595	5.5685	2.28905	0.0482866	0.647333	1.97484	0.647333
KLHL24	-0.316902	6.33909	-2.46179	0.0483266	0.647333	-1.97448	0.647333
KLHL22	0.190794	4.94258	2.23833	0.0483565	0.647333	1.97422	0.647333
SCAMP1	-0.199478	6.25259	-2.25925	0.0484069	0.647432	-1.97378	0.647432
NXT1	0.345119	4.29482	2.4948	0.0485722	0.648426	1.97233	0.648426
ATP5MC1	0.68558	4.87631	2.58276	0.0486174	0.648426	1.97193	0.648426
DDIAS	0.368691	3.53278	2.39413	0.048645	0.648426	1.97169	0.648426
LYPD3	-1.55733	1.79275	-2.58074	0.0487465	0.648426	-1.9708	0.648426
CACNB3	-0.35049	6.06162	-2.44926	0.0487673	0.648426	-1.97062	0.648426
MASP2	-0.615896	2.25359	-2.56719	0.0487896	0.648426	-1.97043	0.648426
DAAM2	2.59081	3.3197	2.21388	0.0488866	0.648426	1.96958	0.648426
LSG1	0.451189	4.94783	2.60565	0.0489478	0.648426	1.96905	0.648426
RPL26	0.651063	6.73049	2.48145	0.0489616	0.648426	1.96893	0.648426
AC005519.1	-0.77567	2.04852	-2.69737	0.0489624	0.648426	-1.96892	0.648426
CNTRL	-0.484535	6.13117	-2.30964	0.0490142	0.648426	-1.96847	0.648426
FGFR4	-1.15381	2.67504	-2.67721	0.0490346	0.648426	-1.96829	0.648426
NABP1	-1.35694	2.00778	-2.58261	0.0493224	0.648426	-1.96579	0.648426
GABRA5	-2.24969	1.98739	-2.78569	0.0493387	0.648426	-1.96565	0.648426
TIMM8B	0.707438	5.5815	2.6323	0.0493393	0.648426	1.96565	0.648426
INSYN2A	2.94863	-0.892498	2.39958	0.0493474	0.648426	1.96558	0.648426
LSM1	0.417466	3.67333	2.68522	0.0493592	0.648426	1.96548	0.648426
AC004477.1	-0.480397	1.87321	-2.52562	0.0494137	0.648426	-1.965	0.648426
AC099786.2	-4.90296	-3.27777	-2.6343	0.0494214	0.648426	-1.96494	0.648426
IARS2	-0.151037	6.75812	-2.4848	0.049478	0.648426	-1.96445	0.648426
ANK1	1.11553	0.877403	2.66952	0.0495572	0.648426	1.96377	0.648426
DHX34	0.177882	4.41726	2.32276	0.0495794	0.648426	1.96358	0.648426
LINC01551	-6.97596	4.15468	-2.7707	0.0495994	0.648426	-1.9634	0.648426
SCAND1	0.48573	5.78929	2.4459	0.0497237	0.648426	1.96233	0.648426
GSTM1	-6.21432	-0.301116	-2.73979	0.0497833	0.648426	-1.96182	0.648426
MICOS10	0.631308	3.32936	2.71756	0.0498877	0.648426	1.96093	0.648426
CDH12	-3.93189	1.73832	-2.26623	0.0498882	0.648426	-1.96092	0.648426
LOX	-1.0668	4.01004	-2.43895	0.0499192	0.648426	-1.96066	0.648426
APOO	0.776993	4.77222	2.66198	0.0499245	0.648426	1.96061	0.648426
ARHGEF25	-0.384304	3.57097	-2.36	0.0500501	0.648426	-1.95954	0.648426
SEC61B	0.651758	6.33441	2.62225	0.050057	0.648426	1.95948	0.648426
CEACAM19	-1.0684	2.66219	-2.63456	0.0500705	0.648426	-1.95936	0.648426
GTPBP1	-0.320475	6.96693	-2.31888	0.0502422	0.648426	-1.9579	0.648426
ARHGEF19	-0.60856	3.35314	-2.54228	0.0503295	0.648426	-1.95715	0.648426
CHTOP	0.45122	6.97378	2.72975	0.0504423	0.648426	1.95619	0.648426
ASPRV1	-0.67119	1.21652	-2.41298	0.0505416	0.648426	-1.95535	0.648426
ZGPAT	-0.801164	2.1759	-2.51065	0.05056	0.648426	-1.9552	0.648426
TIMM13	0.35333	5.94223	2.48795	0.0505657	0.648426	1.95515	0.648426
SLC12A6	-0.543274	5.17261	-2.63696	0.0505882	0.648426	-1.95496	0.648426
DUSP8P5	-0.513238	1.47493	-2.463	0.0506381	0.648426	-1.95453	0.648426
PAPSS1	-0.335689	7.0557	-2.29494	0.050662	0.648426	-1.95433	0.648426
SEPTIN5	-1.35313	1.23899	-2.64735	0.0506892	0.648426	-1.9541	0.648426
CGREF1	-1.95745	1.9873	-2.79442	0.0507062	0.648426	-1.95396	0.648426
Z94721.3	0.937269	1.23545	2.44642	0.0507358	0.648426	1.95371	0.648426
CUL7	-0.335123	6.16728	-2.50277	0.0507898	0.648426	-1.95325	0.648426
ZNF169	-0.657255	2.79182	-2.69202	0.0508141	0.648426	-1.95305	0.648426
SNRPD3	0.17535	6.10201	2.28418	0.0508637	0.648426	1.95263	0.648426
PRMT6	0.517934	5.21561	2.59579	0.0508708	0.648426	1.95257	0.648426
RCHY1	0.195828	4.89457	2.19101	0.0508782	0.648426	1.95251	0.648426
SLC35E4	-0.519308	2.82527	-2.40717	0.050914	0.648426	-1.9522	0.648426
RRP9	0.268962	4.10908	2.23883	0.0509882	0.648426	1.95158	0.648426
CD63	0.563703	8.2852	2.50512	0.0510206	0.648426	1.95131	0.648426
SDF2L1	0.43442	3.59522	2.31786	0.0510842	0.648426	1.95077	0.648426
ACYP2	0.507468	3.50482	2.58937	0.051099	0.648426	1.95065	0.648426
NEDD8	0.393845	5.74627	2.44883	0.051119	0.648426	1.95048	0.648426
SON	0.289595	8.6413	2.45609	0.0511376	0.648426	1.95032	0.648426
UBXN4	0.370896	7.70284	2.43537	0.0511467	0.648426	1.95025	0.648426
MAP4K2	-0.422813	4.21997	-2.56412	0.0511617	0.648426	-1.95012	0.648426
CCDC183	-0.949649	1.11215	-2.62075	0.0512096	0.648426	-1.94972	0.648426
BCCIP	0.239859	6.37517	2.20279	0.0512497	0.648426	1.94938	0.648426
ZNF382	-0.583537	4.45986	-2.55673	0.0512652	0.648426	-1.94925	0.648426
POLE4	1.1852	3.80355	2.69756	0.0512926	0.648426	1.94902	0.648426
THOC7	0.426138	5.38603	2.63887	0.0513163	0.648426	1.94883	0.648426
GINS3	0.754306	4.19697	2.64224	0.0513321	0.648426	1.94869	0.648426
POLR2L	0.914087	6.04571	2.66246	0.0513329	0.648426	1.94869	0.648426
NIPAL3	-0.660242	4.57392	-2.61226	0.0514629	0.648426	-1.9476	0.648426
PCDH19	2.24729	3.76949	2.73336	0.0515384	0.648426	1.94697	0.648426
MRPL57	0.295021	5.42811	2.54662	0.0515779	0.648426	1.94664	0.648426
MRPL52	0.369953	5.561	2.57604	0.0516142	0.648426	1.94634	0.648426
GOSR1	0.143157	5.46769	2.19674	0.0516254	0.648426	1.94624	0.648426
ZNF737	-0.454116	4.94161	-2.59677	0.051651	0.648426	-1.94603	0.648426
EXOSC3	0.565777	4.4362	2.67283	0.0516882	0.648426	1.94572	0.648426
AMPD2	-0.291658	5.69363	-2.30501	0.0517586	0.648426	-1.94514	0.648426
AC022762.2	-0.676148	1.74656	-2.52784	0.0519049	0.648426	-1.94392	0.648426
RPF2	0.558719	4.58428	2.58849	0.0519826	0.648426	1.94328	0.648426
SGPP1	-0.429078	3.99394	-2.44261	0.0519859	0.648426	-1.94325	0.648426
KSR1	-0.460366	5.33877	-2.33708	0.0520047	0.648426	-1.94309	0.648426
CA2	1.62412	4.30087	2.67983	0.0520299	0.648426	1.94289	0.648426
NPIPB4	-0.37651	4.37978	-2.4236	0.0522535	0.648426	-1.94104	0.648426
PSMB4	0.267353	7.75398	2.49678	0.052325	0.648426	1.94045	0.648426
OPRK1	3.00293	1.88244	2.70444	0.0523257	0.648426	1.94044	0.648426
KATNA1	-0.264493	4.45102	-2.54018	0.0523432	0.648426	-1.9403	0.648426
AC107294.2	-1.87916	2.66034	-2.69476	0.0524516	0.648426	-1.93941	0.648426
TH	-3.14556	2.28102	-2.70705	0.0524558	0.648426	-1.93937	0.648426
MRPL33	0.429821	5.48763	2.48898	0.0524721	0.648426	1.93924	0.648426
SIN3B	-0.264969	6.22694	-2.31314	0.0525328	0.648426	-1.93874	0.648426
LINC02724	-1.08423	0.608576	-2.34515	0.0525498	0.648426	-1.9386	0.648426
CEP295	0.360656	4.85946	2.17189	0.0526036	0.648426	1.93816	0.648426
PTPRG-AS1	-0.54578	2.62543	-2.61442	0.0526062	0.648426	-1.93814	0.648426
ABCA7	-0.96289	4.01127	-2.46792	0.0526764	0.648426	-1.93756	0.648426
SLC18B1	-0.749466	5.55311	-2.60836	0.0528492	0.648426	-1.93615	0.648426
NSUN7	-0.629662	4.04098	-2.58945	0.0528735	0.648426	-1.93595	0.648426
NBPF10	0.555193	2.27803	2.49075	0.052909	0.648426	1.93566	0.648426
ZNF726	0.465367	3.1355	2.42488	0.0529912	0.648426	1.93499	0.648426
HINFP	-0.231692	5.19759	-2.24283	0.0530109	0.648426	-1.93483	0.648426
CNNM4	-0.539758	4.64556	-2.56973	0.0530594	0.648426	-1.93444	0.648426
AL353748.3	-0.684853	2.72267	-2.65901	0.0530886	0.648426	-1.9342	0.648426
RPL21P28	0.655051	1.01779	2.39063	0.0531191	0.648426	1.93395	0.648426
ARHGAP18	-0.486185	3.86433	-2.37825	0.0531468	0.648426	-1.93373	0.648426
TXNDC15	0.332752	5.93241	2.42488	0.0531774	0.648426	1.93348	0.648426
BARD1	0.596406	5.3247	2.41859	0.0531934	0.648426	1.93335	0.648426
UCK1	0.563529	5.33861	2.5887	0.0532095	0.648426	1.93322	0.648426
NFATC2	-2.16645	0.948806	-2.6674	0.0532436	0.648426	-1.93294	0.648426
PSMC3IP	0.284018	3.522	2.23472	0.0533031	0.648426	1.93246	0.648426
SF3B6	0.301289	6.6176	2.40371	0.0533682	0.648426	1.93193	0.648426
RAB10	0.191886	7.40552	2.3266	0.0534355	0.648426	1.93139	0.648426
STK36	-0.527733	5.49313	-2.61052	0.0534949	0.648426	-1.9309	0.648426
PTRH2	0.505708	3.58747	2.4384	0.0535074	0.648426	1.9308	0.648426
COBLL1	0.587377	1.99249	2.53987	0.0535186	0.648426	1.93071	0.648426
DAAM1	0.562433	6.85274	2.52814	0.0535217	0.648426	1.93069	0.648426
NIFK	0.35246	4.79429	2.43227	0.0536395	0.648426	1.92974	0.648426
SYNGR3	-1.08713	3.53342	-2.60161	0.0538612	0.648426	-1.92795	0.648426
EIF4ENIF1	-0.141555	5.20363	-2.24639	0.0540433	0.648426	-1.92649	0.648426
MORC2	-0.244206	5.79449	-2.32709	0.0540564	0.648426	-1.92638	0.648426
SCARF1	-1.61014	1.49913	-2.40229	0.0540931	0.648426	-1.92609	0.648426
CDH20	3.6107	3.12634	2.63815	0.0542613	0.648426	1.92474	0.648426
TTBK1	-1.18558	3.8208	-2.67022	0.0542993	0.648426	-1.92444	0.648426
AC079298.3	2.2065	0.191896	2.63815	0.0543181	0.648426	1.92429	0.648426
NR2C2AP	0.643266	2.40615	2.4739	0.0544831	0.648426	1.92298	0.648426
CDC42	0.342234	8.1479	2.51723	0.0545155	0.648426	1.92272	0.648426
HOMEZ	-0.4039	4.44413	-2.54978	0.0545974	0.648426	-1.92207	0.648426
PCLAF	0.491329	4.53973	2.20155	0.0546472	0.648426	1.92167	0.648426
MAPK9	0.165033	5.49235	2.38085	0.0547135	0.648426	1.92114	0.648426
TSPAN3	0.353944	8.30933	2.53816	0.054745	0.648426	1.92089	0.648426
E2F1	0.555606	5.2872	2.51081	0.0547981	0.648426	1.92047	0.648426
INSYN2B	2.05721	1.61264	2.61541	0.0548759	0.648426	1.91986	0.648426
RAB21	0.269585	6.10078	2.30897	0.0549371	0.648426	1.91937	0.648426
PUDP	0.243824	5.07885	2.14656	0.0549753	0.648426	1.91907	0.648426
C1orf174	0.332319	4.71231	2.58816	0.055002	0.648426	1.91886	0.648426
AC099786.3	-5.04039	-2.95438	-2.5136	0.0550254	0.648426	-1.91868	0.648426
HS6ST1	0.855764	6.16737	2.46388	0.0551191	0.648426	1.91794	0.648426
PPP4C	0.386692	7.05052	2.42538	0.0551373	0.648426	1.91779	0.648426
CCDC110	-1.01663	1.43627	-2.42472	0.0551779	0.648426	-1.91747	0.648426
AP002387.2	-1.23623	2.88745	-2.60865	0.0552439	0.648426	-1.91695	0.648426
STARD4	-0.731717	6.92367	-2.49253	0.0552473	0.648426	-1.91693	0.648426
C3orf18	-0.688797	4.60175	-2.57371	0.0552531	0.648426	-1.91688	0.648426
PPRC1	0.386047	4.58263	2.31539	0.0552685	0.648426	1.91676	0.648426
CFAP44	-0.775636	3.3419	-2.53246	0.0552708	0.648426	-1.91674	0.648426
AGGF1	0.324803	4.90539	2.41296	0.0552918	0.648426	1.91658	0.648426
THAP6	-0.413104	3.94138	-2.48238	0.0552939	0.648426	-1.91656	0.648426
MTMR3	-0.461755	3.68195	-2.51117	0.0552975	0.648426	-1.91653	0.648426
PODNL1	-1.55721	1.41542	-2.15819	0.055306	0.648426	-1.91646	0.648426
CHD1	0.343258	6.70351	2.18047	0.055337	0.648426	1.91622	0.648426
CHD7	0.593553	8.26689	2.50217	0.0553788	0.648426	1.91589	0.648426
AC026412.1	-0.745459	3.03253	-2.52952	0.0553793	0.648426	-1.91589	0.648426
SNHG18	-1.69772	4.07114	-2.6513	0.0554645	0.648426	-1.91522	0.648426
CLTA	0.417376	7.20592	2.6185	0.0555018	0.648426	1.91493	0.648426
AC060780.1	-0.646631	5.18769	-2.53061	0.0555324	0.648426	-1.91469	0.648426
FAAP100	0.196694	5.52311	2.15132	0.0555507	0.648426	1.91454	0.648426
SORBS1	0.624416	4.74744	2.27567	0.0555737	0.648426	1.91436	0.648426
ACP6	-0.68895	4.86799	-2.34254	0.055587	0.648426	-1.91426	0.648426
LSM10	0.388493	4.23793	2.40296	0.0556084	0.648426	1.91409	0.648426
RUNX2	-1.80246	0.314048	-2.56179	0.0557197	0.648426	-1.91322	0.648426
PARVB	-1.00191	1.86243	-2.41816	0.0557289	0.648426	-1.91315	0.648426
SLC1A3	2.28363	6.28485	2.62992	0.0557585	0.648426	1.91292	0.648426
NEIL1	-1.22187	3.57482	-2.59847	0.0557649	0.648426	-1.91287	0.648426
RPS2P46	0.361061	4.5556	2.4441	0.0558043	0.648426	1.91256	0.648426
TRPM8	-2.6257	0.912901	-2.6654	0.0558122	0.648426	-1.9125	0.648426
AC051619.4	-3.09882	0.0624011	-2.58823	0.0558159	0.648426	-1.91247	0.648426
MKKS	0.417056	4.7616	2.38939	0.0558626	0.648426	1.91211	0.648426
PCDHGB6	1.23199	5.4996	2.61889	0.0558972	0.648426	1.91184	0.648426
ABTB2	1.55487	4.62976	2.35329	0.0559024	0.648426	1.9118	0.648426
AJ239328.1	-3.05934	-0.552149	-2.64195	0.0559208	0.648426	-1.91165	0.648426
PRR29	-0.936074	1.47237	-2.29707	0.0559887	0.648426	-1.91112	0.648426
TVP23A	-0.462335	2.75054	-2.28783	0.0559943	0.648426	-1.91108	0.648426
USP43	-0.826757	3.14441	-2.52344	0.0560132	0.648426	-1.91093	0.648426
SLC12A2	0.770092	5.09211	2.50509	0.0560927	0.648426	1.91031	0.648426
GMPPB	0.4629	4.14343	2.3506	0.0561016	0.648426	1.91025	0.648426
NUDC	0.202243	6.65785	2.22807	0.0561107	0.648426	1.91018	0.648426
LTBP4	-0.914168	7.7907	-2.37017	0.056138	0.648426	-1.90996	0.648426
PMFBP1	-0.729592	1.83562	-2.56477	0.0561957	0.648426	-1.90952	0.648426
SLC25A12	-0.544493	5.00736	-2.39549	0.0562407	0.648426	-1.90917	0.648426
MYL6	0.784951	9.04423	2.57794	0.0562431	0.648426	1.90915	0.648426
MC1R	-1.05665	1.59956	-2.55923	0.0563799	0.648426	-1.90809	0.648426
NDUFA2	0.526411	4.97579	2.63944	0.056487	0.648426	1.90726	0.648426
GPR173	-0.547276	5.79375	-2.50775	0.0565355	0.648426	-1.90688	0.648426
TMEM205	0.218389	4.10337	2.25178	0.0565627	0.648426	1.90668	0.648426
PSMA6	0.309772	3.60091	2.16464	0.0567377	0.648426	1.90533	0.648426
GAS1	3.32031	4.10752	2.62701	0.0568323	0.648426	1.9046	0.648426
ZNF667-AS1	-0.214934	4.96719	-2.40043	0.0570105	0.648426	-1.90323	0.648426
CRTC2	-0.369186	4.73543	-2.35049	0.0570385	0.648426	-1.90302	0.648426
PEX5	-0.425239	6.235	-2.40462	0.0571014	0.648426	-1.90253	0.648426
RAP1GAP	-0.750069	3.61991	-2.27002	0.0571095	0.648426	-1.90247	0.648426
CHCHD2	2.60283	6.97926	2.64513	0.0571329	0.648426	1.90229	0.648426
GRIK5	-0.97223	5.56553	-2.47	0.0571556	0.648426	-1.90212	0.648426
TRAPPC6B	-0.328517	2.67698	-2.12409	0.0571628	0.648426	-1.90206	0.648426
LRRC75A	-0.810739	3.87014	-2.48891	0.0572117	0.648426	-1.90169	0.648426
LINC00472	0.501033	4.75481	2.19766	0.0572632	0.648426	1.9013	0.648426
CCDC167	0.828292	5.44011	2.54118	0.0572679	0.648426	1.90126	0.648426
ARHGAP36	-4.68845	-0.344514	-2.59454	0.0572744	0.648426	-1.90121	0.648426
ATP5MD	0.649931	6.42886	2.45691	0.0572965	0.648426	1.90104	0.648426
MRPL36	0.552333	4.32091	2.49632	0.057323	0.648426	1.90084	0.648426
FIG4	-0.263566	5.60417	-2.58976	0.057364	0.648426	-1.90053	0.648426
SLC25A27	-0.771633	4.27585	-2.47081	0.0575189	0.648426	-1.89935	0.648426
DZIP1L	-0.474612	3.37372	-2.43545	0.0575398	0.648426	-1.89919	0.648426
MORF4L1P1	0.429199	4.59412	2.15187	0.0576688	0.648426	1.89821	0.648426
NDUFB1	0.6329	5.83164	2.52765	0.0576793	0.648426	1.89813	0.648426
AGBL2	-1.30796	0.572821	-2.50408	0.0576887	0.648426	-1.89806	0.648426
GVQW3	-0.400012	5.43419	-2.42195	0.0577393	0.648426	-1.89767	0.648426
VWA5A	-0.664567	5.48513	-2.43907	0.0578657	0.648426	-1.89671	0.648426
GPAM	0.469664	5.10188	2.55206	0.0578657	0.648426	1.89671	0.648426
ZNF571-AS1	-0.794002	1.98565	-2.58872	0.0579263	0.648426	-1.89626	0.648426
HMSD	-1.97515	1.006	-2.6065	0.0579312	0.648426	-1.89622	0.648426
CMTR1	-0.119856	6.45406	-2.1175	0.0579799	0.648426	-1.89585	0.648426
MPPED1	-2.44892	3.33863	-2.61359	0.0580033	0.648426	-1.89567	0.648426
CENPW	0.961944	4.64224	2.4871	0.0580042	0.648426	1.89567	0.648426
AC104794.3	-0.996937	2.63355	-2.52572	0.0581595	0.648426	-1.89449	0.648426
CHMP3	0.30481	6.01322	2.27016	0.0582057	0.648426	1.89415	0.648426
METTL17	-0.349638	5.10703	-2.55595	0.0582175	0.648426	-1.89406	0.648426
ZNF271P	0.379491	5.44008	2.39033	0.0582315	0.648426	1.89395	0.648426
CLHC1	-0.435602	4.47397	-2.38408	0.0582381	0.648426	-1.8939	0.648426
ING2	0.408958	4.23967	2.51792	0.0583798	0.648426	1.89284	0.648426
BORA	-0.237156	4.10111	-2.1887	0.0583862	0.648426	-1.89279	0.648426
CDC5L	0.306875	6.76997	2.20386	0.0584514	0.648426	1.8923	0.648426
KCTD2	0.147072	5.72063	2.2576	0.0584521	0.648426	1.89229	0.648426
ACTB	0.518125	11.3816	2.38402	0.0585042	0.648426	1.8919	0.648426
CCDC137	0.526758	4.72459	2.51386	0.0585399	0.648426	1.89163	0.648426
C1orf50	-0.458837	3.18692	-2.47826	0.058577	0.648426	-1.89135	0.648426
PGGHG	-1.1577	5.31226	-2.31767	0.0585832	0.648426	-1.89131	0.648426
ATP5PO	0.686249	5.7332	2.36083	0.0586206	0.648426	1.89103	0.648426
METRN	1.30031	7.74712	2.55162	0.0586441	0.648426	1.89085	0.648426
HMGN4	-0.20304	6.65165	-2.25807	0.0587807	0.648426	-1.88983	0.648426
MAL2	1.15927	1.83853	2.5444	0.0587874	0.648426	1.88978	0.648426
PIGA	0.482022	3.92716	2.49305	0.0588392	0.648426	1.88939	0.648426
C6orf163	-0.892363	1.6238	-2.53734	0.058842	0.648426	-1.88937	0.648426
CCDC114	-1.44318	0.676848	-2.49493	0.0588607	0.648426	-1.88923	0.648426
ZNF367	0.568076	4.48686	2.39922	0.0588673	0.648426	1.88918	0.648426
TSPAN2	-0.895476	3.41617	-2.50702	0.0589044	0.648426	-1.88891	0.648426
FOXG1	-6.87321	5.25289	-2.62357	0.0589047	0.648426	-1.8889	0.648426
TMEM132D	-5.66624	0.15931	-2.58677	0.0589357	0.648426	-1.88867	0.648426
ABCG4	-1.52857	1.92817	-2.50485	0.0589522	0.648426	-1.88855	0.648426
AC073957.3	-1.06615	2.56038	-2.52139	0.0589817	0.648426	-1.88833	0.648426
SMG1P2	0.533499	1.19352	2.24985	0.0590074	0.648426	1.88814	0.648426
ULBP3	-0.495911	3.927	-2.44678	0.0590239	0.648426	-1.88802	0.648426
PDCD6	-0.431315	3.08833	-2.30132	0.0590281	0.648426	-1.88798	0.648426
C6orf62	0.197444	7.09902	2.19241	0.0590434	0.648426	1.88787	0.648426
SPIRE2	-0.627222	4.87672	-2.45721	0.0591068	0.648426	-1.8874	0.648426
FAM189A1	-1.33058	3.46916	-2.50598	0.0591405	0.648426	-1.88715	0.648426
SPTBN2	-0.782245	6.25503	-2.55404	0.0591429	0.648426	-1.88713	0.648426
ADHFE1	-1.05686	1.45084	-2.51961	0.0591682	0.648426	-1.88694	0.648426
CYB561D1	-0.436154	4.22999	-2.35762	0.0592318	0.648426	-1.88647	0.648426
BAALC	2.19472	4.64032	2.5885	0.0592948	0.648426	1.886	0.648426
FECH	-0.694972	5.14869	-2.50464	0.0593129	0.648426	-1.88587	0.648426
TRERF1	-0.914311	5.32131	-2.52086	0.0593158	0.648426	-1.88585	0.648426
GANC	-0.480797	4.05662	-2.48617	0.0593181	0.648426	-1.88583	0.648426
RASSF10	4.10814	1.42995	2.57759	0.0593491	0.648426	1.8856	0.648426
ROCK1	0.397902	6.49895	2.28176	0.0594939	0.648426	1.88453	0.648426
DCUN1D1	0.162712	5.29913	2.10076	0.0595215	0.648426	1.88432	0.648426
GIPC1	0.373024	6.48284	2.29745	0.0595656	0.648426	1.884	0.648426
GSE1	-1.02994	7.21605	-2.57962	0.0596087	0.648426	-1.88368	0.648426
TSNARE1	-0.577819	4.26709	-2.50803	0.0597447	0.648426	-1.88267	0.648426
TXNDC16	-0.439929	5.12858	-2.38119	0.0598064	0.648426	-1.88222	0.648426
RAD9A	-0.480229	4.69311	-2.41212	0.0598103	0.648426	-1.88219	0.648426
CCDC57	-0.444801	5.49397	-2.34331	0.0598361	0.648426	-1.882	0.648426
ARL2	0.485808	5.16524	2.36847	0.0598866	0.648426	1.88163	0.648426
C15orf40	-0.470514	5.21314	-2.49193	0.0599018	0.648426	-1.88152	0.648426
CSTF2	0.522906	4.45596	2.55797	0.0599767	0.648426	1.88096	0.648426
JHY	0.952479	2.75547	2.56408	0.0599938	0.648426	1.88084	0.648426
NRN1	1.83383	3.7629	2.2467	0.0600531	0.648426	1.8804	0.648426
ATP5MG	0.492863	5.01363	2.29111	0.0600569	0.648426	1.88038	0.648426
PLPBP	0.295344	5.85225	2.50843	0.0601464	0.648426	1.87972	0.648426
SAR1A	0.314989	7.05103	2.33284	0.0601497	0.648426	1.87969	0.648426
SOCS2	1.09412	4.48592	2.43243	0.0601615	0.648426	1.87961	0.648426
JOSD1	0.273394	5.70046	2.26191	0.0602283	0.648426	1.87912	0.648426
ID2-AS1	0.601301	2.35733	2.4216	0.0602795	0.648426	1.87874	0.648426
ATP5MF	0.566904	5.71077	2.43968	0.060281	0.648426	1.87873	0.648426
MME	-1.67049	1.07328	-2.18157	0.0603582	0.648426	-1.87817	0.648426
STAG3L3	-0.464672	2.04699	-2.26898	0.0603623	0.648426	-1.87814	0.648426
PARP11	0.233584	5.2697	2.11181	0.0603821	0.648426	1.87799	0.648426
HBP1	-0.340171	5.75908	-2.28543	0.0604167	0.648426	-1.87774	0.648426
DSG2	-0.945763	5.96911	-2.53253	0.0604556	0.648426	-1.87746	0.648426
TBCE	-0.184757	4.90024	-2.25312	0.0605013	0.648426	-1.87712	0.648426
OLFML2A	-2.05542	2.12	-2.52863	0.0605068	0.648426	-1.87708	0.648426
YPEL4	-0.681345	3.41295	-2.31704	0.0605351	0.648426	-1.87688	0.648426
RPL41	0.60809	9.56278	2.43027	0.060626	0.648426	1.87621	0.648426
WDR44	0.189399	4.6786	2.22075	0.0606496	0.648426	1.87604	0.648426
AL513534.3	-0.805877	3.61515	-2.48535	0.0606561	0.648426	-1.87599	0.648426
MAP3K2	0.262519	5.43036	2.3147	0.0606752	0.648426	1.87585	0.648426
FAM86HP	-0.737911	1.33209	-2.29056	0.0606905	0.648426	-1.87574	0.648426
MFSD9	-0.365669	4.13148	-2.18429	0.0606974	0.648426	-1.87569	0.648426
U2AF2	0.346466	7.71806	2.39961	0.060732	0.648426	1.87544	0.648426
CKAP4	0.580297	7.5487	2.54791	0.060804	0.648426	1.87492	0.648426
RBBP8	0.471285	5.15182	2.29957	0.0608242	0.648426	1.87477	0.648426
STK10	-0.626466	4.49316	-2.44301	0.0608399	0.648426	-1.87466	0.648426
ZNF630	0.855144	1.30191	2.46802	0.0608589	0.648426	1.87452	0.648426
CUL9	-0.643854	5.24366	-2.49966	0.0608725	0.648426	-1.87442	0.648426
KBTBD7	0.319542	4.58467	2.16679	0.0608908	0.648426	1.87429	0.648426
RPN1	0.382528	7.69029	2.40453	0.0609035	0.648426	1.8742	0.648426
TMEM203	0.481088	5.44904	2.46628	0.0609564	0.648426	1.87381	0.648426
NUDT1	0.778278	5.08386	2.4976	0.0609676	0.648426	1.87373	0.648426
TCEAL9	0.518112	6.37226	2.37684	0.0611564	0.649399	1.87236	0.649399
JTB	0.451676	2.86161	2.23767	0.0612029	0.649399	1.87203	0.649399
CACNA2D3	2.60231	0.045714	2.58485	0.0612551	0.649399	1.87165	0.649399
PSENEN	0.39031	4.08538	2.18564	0.0613498	0.649399	1.87097	0.649399
SNORC	-0.771374	1.38807	-2.45958	0.0613813	0.649399	-1.87074	0.649399
COX4I1	0.470364	8.01688	2.41236	0.0614172	0.649399	1.87048	0.649399
DDX25	-1.28466	2.43946	-2.55613	0.0615194	0.649399	-1.86974	0.649399
THSD7A	1.14935	5.27915	2.37125	0.0616528	0.649399	1.86878	0.649399
TERF1	0.351487	6.07462	2.2614	0.0616829	0.649399	1.86857	0.649399
PJA2	0.304675	7.83283	2.18161	0.0617007	0.649399	1.86844	0.649399
SCAI	-0.544772	5.4489	-2.48775	0.061706	0.649399	-1.8684	0.649399
ZNF445	-0.283822	6.52717	-2.30167	0.0617126	0.649399	-1.86836	0.649399
LINC02210	-0.78696	5.43565	-2.54438	0.0617458	0.649399	-1.86812	0.649399
ITGA7	-0.721158	6.27952	-2.38946	0.061863	0.649399	-1.86728	0.649399
EFHB	-1.50175	0.667707	-2.36363	0.0618749	0.649399	-1.86719	0.649399
KNOP1	0.66183	5.56957	2.37031	0.0618938	0.649399	1.86706	0.649399
EEA1	0.474279	5.079	2.26964	0.0619549	0.649399	1.86662	0.649399
PPP1R14C	2.32067	2.51705	2.52358	0.0620883	0.649399	1.86566	0.649399
SPATA20	-0.84758	5.32193	-2.4534	0.0621028	0.649399	-1.86556	0.649399
FOLH1	-2.69898	1.73889	-2.51011	0.0621303	0.649399	-1.86536	0.649399
SRFBP1	0.323719	3.17631	2.13678	0.0621768	0.649399	1.86503	0.649399
TWF1	0.352026	6.06516	2.13749	0.0621915	0.649399	1.86493	0.649399
PSMA2	0.287981	3.13683	2.37119	0.0622382	0.649399	1.86459	0.649399
SH3PXD2A	-1.171	5.54492	-2.50061	0.0623478	0.649399	-1.86381	0.649399
MYDGF	0.279038	5.48023	2.18377	0.0623673	0.649399	1.86368	0.649399
CD55	-1.31637	2.70694	-2.50694	0.0624818	0.649399	-1.86286	0.649399
TNFRSF19	2.41334	4.45155	2.5461	0.0625026	0.649399	1.86271	0.649399
ATP6V0B	0.263432	6.00626	2.2123	0.0625407	0.649399	1.86244	0.649399
LINC02701	-1.55494	0.310698	-2.47899	0.0625411	0.649399	-1.86244	0.649399
LARP6	-0.16116	4.44916	-2.20054	0.0625964	0.649399	-1.86205	0.649399
DDX20	0.413001	4.86057	2.39625	0.0626593	0.649399	1.8616	0.649399
BTN3A1	-1.19923	5.20473	-2.36116	0.0626617	0.649399	-1.86158	0.649399
ZNF230	0.227663	3.03986	2.23408	0.0627217	0.649399	1.86116	0.649399
ADAT3	-0.691283	1.69386	-2.13612	0.0627427	0.649399	-1.86101	0.649399
TXLNA	0.231418	6.44074	2.0696	0.0628164	0.649399	1.86049	0.649399
PENK	3.94878	-1.60015	2.42952	0.0628371	0.649399	1.86034	0.649399
ARRDC1	-0.330021	4.47121	-2.18218	0.0628385	0.649399	-1.86033	0.649399
ZNRF2	1.00588	2.62123	2.43189	0.0629159	0.649399	1.85979	0.649399
SURF6	0.46914	5.58831	2.44689	0.0629265	0.649399	1.85971	0.649399
PFN1	0.469453	8.4968	2.35314	0.0629399	0.649399	1.85962	0.649399
FAM86GP	-2.08469	0.640559	-2.428	0.0629773	0.649399	-1.85935	0.649399
NBEAL2	-0.795972	4.28993	-2.3823	0.0630237	0.649399	-1.85902	0.649399
FAM189B	-0.330212	6.35573	-2.0977	0.0630482	0.649399	-1.85885	0.649399
AL157944.1	4.91744	-3.01325	2.42218	0.0630597	0.649399	1.85877	0.649399
HOOK2	-0.753783	4.70995	-2.35466	0.0631686	0.649399	-1.858	0.649399
ZNF730	-0.316901	3.83848	-2.06596	0.0632118	0.649399	-1.8577	0.649399
MAIP1	0.322619	3.78323	2.23731	0.0632862	0.649399	1.85718	0.649399
TUB	-0.589209	6.57944	-2.43556	0.0633827	0.649399	-1.8565	0.649399
SPATC1L	-2.10118	3.37707	-2.53769	0.0634473	0.649399	-1.85604	0.649399
ATP2A1	-0.486659	1.87276	-2.33443	0.0634569	0.649399	-1.85598	0.649399
WNT7B	4.23203	5.04011	2.5438	0.0635257	0.649399	1.85549	0.649399
AL590652.1	-0.72707	1.44653	-2.3401	0.0635403	0.649399	-1.85539	0.649399
MKNK1	-0.601572	4.73018	-2.40147	0.063598	0.649399	-1.85499	0.649399
RGS20	2.11496	3.93809	2.52864	0.0636165	0.649399	1.85486	0.649399
AL133410.1	-0.866185	1.8469	-2.49014	0.0636521	0.649399	-1.85461	0.649399
AC090152.1	1.27011	3.35188	2.50124	0.0636674	0.649399	1.8545	0.649399
ADAM23	-0.333504	5.4043	-2.32635	0.0636827	0.649399	-1.85439	0.649399
L3MBTL3	-0.408274	4.79653	-2.29577	0.0637217	0.649399	-1.85412	0.649399
KCNN3	-0.78459	4.0671	-2.45618	0.0637354	0.649399	-1.85403	0.649399
SMNDC1	0.164484	5.58912	2.1417	0.0637393	0.649399	1.854	0.649399
MAK16	0.417376	3.67777	2.33178	0.0637531	0.649399	1.8539	0.649399
UQCC2	0.520498	5.80556	2.43436	0.063765	0.649399	1.85382	0.649399
SIRT1	0.24295	5.16742	2.23115	0.0637978	0.649399	1.85359	0.649399
TNPO3	0.225951	6.85711	2.44141	0.0638262	0.649399	1.85339	0.649399
NDUFA8	0.427912	5.56936	2.4388	0.0638797	0.649399	1.85302	0.649399
COX5B	0.506493	6.9062	2.40406	0.063905	0.649399	1.85284	0.649399
ZCCHC8	0.195703	5.37787	2.16943	0.0640613	0.649502	1.85175	0.649502
PRDM10	0.568836	4.07375	2.41755	0.0640765	0.649502	1.85165	0.649502
EXO1	0.736541	4.73527	2.46656	0.064081	0.649502	1.85162	0.649502
TEX30	0.521056	3.29974	2.39411	0.0641123	0.649502	1.8514	0.649502
SLCO4C1	-1.51792	1.12612	-2.44411	0.0641325	0.649502	-1.85126	0.649502
ARHGAP5	0.597466	5.86338	2.35161	0.0641739	0.649502	1.85097	0.649502
CARD10	-1.71081	2.58056	-2.506	0.0642514	0.64985	-1.85043	0.64985
CCDC59	0.309213	4.9868	2.13484	0.0643909	0.650639	1.84946	0.650639
ZFPL1	0.206703	2.3482	2.05502	0.0644159	0.650639	1.84929	0.650639
TRPC1	-0.422545	4.60688	-2.34122	0.0646254	0.65125	-1.84784	0.65125
TYW1B	1.43033	2.20921	2.48278	0.0646401	0.65125	1.84774	0.65125
MTERF1	0.303362	3.77512	2.11266	0.0646454	0.65125	1.8477	0.65125
CACNG5	2.96245	1.59021	2.29392	0.0646494	0.65125	1.84768	0.65125
PRRC2C	0.266524	8.49349	2.16214	0.0647672	0.651409	1.84686	0.651409
FAM89A	0.668898	3.15929	2.2522	0.0647919	0.651409	1.84669	0.651409
TIMM8A	0.580667	3.41146	2.40873	0.0648735	0.651409	1.84613	0.651409
CLEC2D	-0.745856	3.89123	-2.43591	0.064909	0.651409	-1.84588	0.651409
LAGE3	0.64137	4.40182	2.43835	0.0649535	0.651409	1.84558	0.651409
GPR89B	0.499031	2.26591	2.34401	0.0650001	0.651409	1.84526	0.651409
RSPH3	-0.470147	4.31373	-2.42395	0.0650294	0.651409	-1.84506	0.651409
GAS5-AS1	-0.574748	1.44886	-2.337	0.0650596	0.651409	-1.84485	0.651409
AC010136.1	-1.99445	0.378989	-2.43108	0.0651742	0.651409	-1.84406	0.651409
FANCI	0.369075	6.75212	2.10325	0.0652089	0.651409	1.84382	0.651409
CFAP54	-0.436938	2.82298	-2.34404	0.065281	0.651409	-1.84333	0.651409
DIRAS1	-0.93505	5.49064	-2.45565	0.0654627	0.651409	-1.84209	0.651409
SLC12A5	-0.607433	2.71646	-2.12256	0.0654692	0.651409	-1.84204	0.651409
HCN3	-0.995561	4.56392	-2.44803	0.0655104	0.651409	-1.84176	0.651409
PSMA5	0.318752	6.70615	2.19247	0.0655759	0.651409	1.84131	0.651409
AC006453.3	-1.35759	1.0808	-2.50583	0.0656215	0.651409	-1.841	0.651409
SNRPC	0.350159	6.64187	2.27544	0.0656423	0.651409	1.84086	0.651409
TGFBRAP1	0.467741	4.65245	2.31547	0.0656608	0.651409	1.84073	0.651409
KRBA2	-0.424688	1.63924	-2.31399	0.0656754	0.651409	-1.84063	0.651409
TMSB4X	0.613188	10.7437	2.45306	0.0657528	0.651409	1.84011	0.651409
NSL1	0.211291	5.56368	2.27827	0.0658365	0.651409	1.83954	0.651409
MICA	-0.945953	4.32359	-2.39654	0.0658574	0.651409	-1.83939	0.651409
ADRM1	0.397042	5.05061	2.30063	0.0658597	0.651409	1.83938	0.651409
TRIM35	0.287169	4.3697	2.44696	0.0659485	0.651409	1.83877	0.651409
NFATC3	0.578492	4.48779	2.4169	0.0659604	0.651409	1.83869	0.651409
ANKEF1	-1.09211	3.56196	-2.46155	0.0659895	0.651409	-1.83849	0.651409
ZNF275	1.35171	4.31927	2.48466	0.0660733	0.651409	1.83793	0.651409
BANF1	0.339283	7.15738	2.35694	0.0661127	0.651409	1.83766	0.651409
POC5	-0.214401	3.8906	-2.25094	0.0661139	0.651409	-1.83765	0.651409
AC102953.2	-0.65236	2.26552	-2.38256	0.0661462	0.651409	-1.83743	0.651409
MXD1	-0.508669	3.76926	-2.39463	0.0661645	0.651409	-1.83731	0.651409
PUS1	0.639661	3.75568	2.3957	0.0662612	0.651409	1.83665	0.651409
TMEM70	0.414917	4.35118	2.39573	0.0663092	0.651409	1.83633	0.651409
P3H1	-0.527933	6.53036	-2.40723	0.0663372	0.651409	-1.83614	0.651409
RAB39B	-0.200598	4.39454	-2.07128	0.0663856	0.651409	-1.83581	0.651409
ASH2L	0.271372	6.2213	2.19109	0.0664737	0.651409	1.83522	0.651409
TMBIM6	0.376551	9.41529	2.38975	0.0665476	0.651409	1.83472	0.651409
STEAP2	-1.12589	2.28304	-2.48321	0.0665893	0.651409	-1.83444	0.651409
B3GALT6	0.509497	5.24095	2.1982	0.0666657	0.651409	1.83392	0.651409
FANCL	-0.187306	5.11389	-2.03508	0.0666662	0.651409	-1.83392	0.651409
SAP30L	0.2602	5.79044	2.32644	0.0667408	0.651409	1.83342	0.651409
SZRD1	0.240215	7.02137	2.03833	0.0667473	0.651409	1.83337	0.651409
SKA1	0.263746	4.5301	2.16706	0.0668045	0.651409	1.83299	0.651409
MAP3K13	0.27842	5.70368	2.21661	0.0668075	0.651409	1.83297	0.651409
HYDIN	-0.853939	3.49333	-2.40049	0.0668381	0.651409	-1.83276	0.651409
ASTE1	1.13508	2.13594	2.47017	0.0668765	0.651409	1.8325	0.651409
PSMD14	0.454748	6.31629	2.31522	0.0669352	0.651409	1.83211	0.651409
SHH	-5.11047	0.774992	-2.48966	0.0669689	0.651409	-1.83188	0.651409
AP2S1	0.339576	6.51063	2.21432	0.066986	0.651409	1.83177	0.651409
SMAD5	0.193801	6.39333	2.10139	0.067019	0.651409	1.83155	0.651409
EPHA3	2.56727	5.31813	2.4855	0.067082	0.651409	1.83112	0.651409
SLC35E2A	-1.08206	5.74899	-2.45076	0.0671159	0.651409	-1.8309	0.651409
ERRFI1	0.753089	5.42449	2.3655	0.0671344	0.651409	1.83077	0.651409
ERGIC2	0.302365	5.06632	2.07372	0.067197	0.651409	1.83035	0.651409
TIMM23B	-0.372956	1.62214	-2.22505	0.0672085	0.651409	-1.83028	0.651409
HSPA9	0.388875	7.64917	2.20988	0.0672098	0.651409	1.83027	0.651409
PAX3	3.13382	0.536181	2.46232	0.0672129	0.651409	1.83025	0.651409
ARID1B	0.415618	6.44983	2.31442	0.067253	0.651409	1.82998	0.651409
N4BP2L2-IT2	-0.64769	1.56973	-2.30067	0.0672807	0.651409	-1.82979	0.651409
LAS1L	0.238385	5.8659	2.25544	0.0673831	0.651409	1.82911	0.651409
DMXL2	-0.460178	6.22055	-2.04504	0.0674009	0.651409	-1.82899	0.651409
KDM5A	0.371895	6.75272	2.19113	0.0674186	0.651409	1.82887	0.651409
PPP1R12A	0.236353	7.06367	2.08881	0.0674278	0.651409	1.82881	0.651409
TXNDC17	0.507303	5.47999	2.33541	0.0674533	0.651409	1.82864	0.651409
ZNF862	-0.443599	4.76407	-2.41887	0.0674898	0.651409	-1.8284	0.651409
DENND10	0.260307	5.41979	2.33706	0.0675502	0.651409	1.828	0.651409
C1QBP	0.257089	6.37698	2.09192	0.0675631	0.651409	1.82791	0.651409
TRIM46	-0.813371	4.35172	-2.42486	0.0676701	0.651519	-1.8272	0.651519
NOL4L	-0.374928	6.38486	-2.3658	0.06768	0.651519	-1.82713	0.651519
TAF3	0.45917	4.7481	2.15145	0.0677043	0.651519	1.82697	0.651519
GINS2	0.554165	6.06797	2.20748	0.067877	0.6526	1.82582	0.6526
LAMTOR5	0.379771	5.73472	2.40135	0.0679706	0.6526	1.8252	0.6526
CXorf40B	0.333699	4.19745	2.43618	0.067981	0.6526	1.82513	0.6526
BAALC-AS1	1.16554	1.46066	2.41931	0.06799	0.6526	1.82507	0.6526
NARS1	0.287398	7.16302	2.2202	0.0680504	0.652764	1.82467	0.652764
SIK2	0.24091	5.9667	2.08474	0.0681276	0.652808	1.82416	0.652808
ACADVL	-0.25277	7.15046	-2.13905	0.0681494	0.652808	-1.82402	0.652808
CGN	-1.88029	2.75461	-2.41755	0.0682571	0.652808	-1.82331	0.652808
ZNF530	0.295564	3.16576	2.29606	0.0682863	0.652808	1.82311	0.652808
AC093673.1	0.57077	2.05663	2.30624	0.0683634	0.652808	1.8226	0.652808
SLC16A5	-1.34741	0.912613	-2.26937	0.0683678	0.652808	-1.82257	0.652808
STX1B	-0.972744	4.29704	-2.32973	0.068388	0.652808	-1.82244	0.652808
LEO1	0.424874	4.79466	2.25473	0.0684018	0.652808	1.82235	0.652808
EPS15	-0.177655	6.39308	-2.17516	0.0685298	0.653615	-1.82151	0.653615
DLK1	-4.92843	7.88773	-2.45469	0.0685781	0.653643	-1.82119	0.653643
USP31	0.584463	3.82493	2.40408	0.0686449	0.653643	1.82075	0.653643
LHFPL5	-0.467063	1.76263	-2.20057	0.068668	0.653643	-1.8206	0.653643
RPS28P7	1.25973	1.69381	2.23863	0.0687063	0.653643	1.82035	0.653643
FGFR3	0.99654	6.04396	2.22445	0.0688539	0.654328	1.81938	0.654328
FUNDC1	0.37363	4.49249	2.31726	0.0688652	0.654328	1.8193	0.654328
PRDX1	0.290793	7.52428	2.31475	0.0689195	0.654431	1.81895	0.654431
SKAP2	1.01739	1.89012	2.19161	0.0690349	0.65493	1.81819	0.65493
MTERF3	0.314359	4.59464	2.26617	0.069059	0.65493	1.81803	0.65493
TMEM229B	2.05094	0.865483	2.33095	0.0691306	0.655197	1.81757	0.655197
FANCG	0.344953	5.74323	2.06565	0.069224	0.655571	1.81695	0.655571
RTL1	-4.06332	1.98515	-2.43803	0.0692572	0.655571	-1.81674	0.655571
PPP1R8	0.237759	5.95473	2.34581	0.0694417	0.656558	1.81554	0.656558
GABRA3	-1.69455	3.71331	-2.43815	0.0694649	0.656558	-1.81538	0.656558
RPL39	0.59039	9.11013	2.30185	0.0694922	0.656558	1.81521	0.656558
CFAP46	-0.615055	2.9698	-2.28623	0.0695932	0.656686	-1.81455	0.656686
NDUFA6	0.563269	6.61763	2.38592	0.0695991	0.656686	1.81451	0.656686
TMPO	0.493014	8.5014	2.31505	0.0696366	0.656686	1.81427	0.656686
MAFK	-0.947709	2.7663	-2.38804	0.0697058	0.656927	-1.81382	0.656927
AL117339.4	-0.813361	1.91142	-2.35927	0.0700109	0.659267	-1.81184	0.659267
OR7E12P	-1.63441	0.38802	-2.24961	0.0700447	0.659267	-1.81162	0.659267
MOSMO	-0.267621	4.38754	-2.26958	0.0701124	0.659267	-1.81118	0.659267
XIAP	0.496781	6.50715	2.16662	0.0701292	0.659267	1.81108	0.659267
CYP7B1	0.840447	2.58586	2.37229	0.0702024	0.659402	1.8106	0.659402
KRR1	0.286313	5.15971	2.10477	0.0702569	0.659402	1.81025	0.659402
TAC3	-2.0979	0.61307	-2.45767	0.0703586	0.659402	-1.80959	0.659402
CCAR1	0.447018	7.57083	2.18441	0.0703864	0.659402	1.80942	0.659402
DRAP1	0.351912	7.05222	2.27289	0.0704252	0.659402	1.80917	0.659402
TIAM1	1.3611	5.55037	2.41914	0.0704264	0.659402	1.80916	0.659402
SELENOK	0.317069	5.69088	2.16507	0.0704501	0.659402	1.80901	0.659402
SH3KBP1	1.17459	4.49571	2.40952	0.0705867	0.659746	1.80813	0.659746
UPF3B	0.50624	6.4324	2.19206	0.0706824	0.659746	1.80751	0.659746
ARL6	-0.4699	3.50251	-2.31638	0.0706947	0.659746	-1.80743	0.659746
MMP11	-0.966917	4.22226	-2.349	0.0707268	0.659746	-1.80723	0.659746
AC008870.1	-2.19192	-0.748565	-2.3035	0.0707357	0.659746	-1.80717	0.659746
TAF6	-0.400749	5.4035	-2.14909	0.0707601	0.659746	-1.80701	0.659746
SKA3	0.309028	5.19976	2.05744	0.0708348	0.659746	1.80654	0.659746
FAM66D	-0.487392	1.94125	-2.36103	0.0708932	0.659746	-1.80616	0.659746
ZNF587	-0.262459	5.17774	-2.08307	0.0708952	0.659746	-1.80615	0.659746
BCAS3	-0.367953	4.74496	-2.33058	0.0709249	0.659746	-1.80596	0.659746
ITGA2B	-1.77299	2.90845	-2.41911	0.0711217	0.660087	-1.8047	0.660087
CYP20A1	0.427949	5.28772	2.19928	0.071174	0.660087	1.80437	0.660087
LRR1	0.334375	3.97124	2.1825	0.0711744	0.660087	1.80436	0.660087
ZFP1	0.284521	4.92715	2.28753	0.0711769	0.660087	1.80435	0.660087
BBS5	-0.257087	3.88628	-2.04412	0.0711807	0.660087	-1.80432	0.660087
TRMT112	0.4228	6.92062	2.3469	0.0712844	0.660642	1.80366	0.660642
LRRC43	-0.707289	1.43284	-2.22769	0.0714614	0.660969	-1.80253	0.660969
ZNF551	-0.226496	4.0455	-2.32003	0.0714991	0.660969	-1.80229	0.660969
LSM7	0.53227	6.5442	2.32231	0.0715484	0.660969	1.80198	0.660969
C4orf19	2.38368	0.608353	2.39526	0.0715869	0.660969	1.80174	0.660969
DCAF16	-0.249113	6.73805	-2.24933	0.0716196	0.660969	-1.80153	0.660969
AL353625.1	-1.10059	1.16607	-2.30121	0.0716222	0.660969	-1.80151	0.660969
MAN1A2	0.33428	6.43972	2.13287	0.0716269	0.660969	1.80148	0.660969
THBS3	-0.276539	5.09758	-2.23183	0.0717328	0.660979	-1.80081	0.660979
B3GALNT2	-0.556356	4.70567	-2.38552	0.0717492	0.660979	-1.80071	0.660979
CLCN7	-0.266926	5.0719	-2.13756	0.0717597	0.660979	-1.80064	0.660979
FLYWCH2	0.327215	4.74397	2.19728	0.0718146	0.661081	1.80029	0.661081
RPL9	0.658985	10.0727	2.30286	0.0719003	0.661102	1.79975	0.661102
SYNDIG1	2.90372	1.93214	2.41579	0.0719047	0.661102	1.79972	0.661102
AC006504.5	-4.07	1.17557	-2.37909	0.0719496	0.661111	-1.79944	0.661111
OPRD1	2.74068	-1.27705	2.28232	0.07203	0.661446	1.79893	0.661446
CDCA4	0.555403	5.15005	2.36873	0.0722291	0.66287	1.79767	0.66287
AC104581.4	-0.67337	1.9534	-2.17758	0.0725882	0.663588	-1.79541	0.663588
COQ10A	-0.23501	4.19504	-2.07099	0.0726016	0.663588	-1.79533	0.663588
AC092279.2	-0.810173	3.9063	-2.40808	0.0726349	0.663588	-1.79512	0.663588
BCR	0.355033	6.26016	2.27418	0.0726526	0.663588	1.79501	0.663588
RNF175	0.705456	4.76668	2.37952	0.0726822	0.663588	1.79482	0.663588
SOX3	1.99073	6.01513	2.33999	0.0726981	0.663588	1.79472	0.663588
VPS26B	-0.288341	5.97888	-2.26301	0.0727643	0.663588	-1.79431	0.663588
WDR55	-0.143713	4.45129	-2.21217	0.0727695	0.663588	-1.79427	0.663588
SPIN2B	0.201755	2.46815	1.98273	0.0729278	0.663588	1.79328	0.663588
MTMR7	-0.790731	3.1458	-2.30704	0.0729434	0.663588	-1.79318	0.663588
NIFK-AS1	-0.36729	3.43772	-2.32266	0.0729443	0.663588	-1.79318	0.663588
CYREN	0.380993	3.54515	2.25884	0.0730044	0.663588	1.7928	0.663588
LASP1	-0.340029	7.77086	-2.19304	0.0730103	0.663588	-1.79277	0.663588
AIMP2	0.372944	3.42062	2.25594	0.0730421	0.663588	1.79257	0.663588
MTMR9LP	-0.690954	4.09083	-2.293	0.0731116	0.663588	-1.79213	0.663588
NAA15	0.334477	6.31308	2.09977	0.073245	0.663588	1.7913	0.663588
NCOR1	0.393928	7.76354	2.06195	0.0732666	0.663588	1.79117	0.663588
GLIPR2	0.866532	5.3388	2.32935	0.073389	0.663588	1.7904	0.663588
RECQL4	0.392708	5.30344	2.2072	0.0733939	0.663588	1.79037	0.663588
LCLAT1	0.473658	3.85464	2.31711	0.0734218	0.663588	1.7902	0.663588
MAST3	-0.713695	3.92067	-2.18517	0.0734362	0.663588	-1.79011	0.663588
UBIAD1	0.27371	4.36586	2.20286	0.0734506	0.663588	1.79002	0.663588
CHEK1	0.270379	5.70855	1.97819	0.0734964	0.663588	1.78974	0.663588
BAHCC1	-0.849136	6.44193	-2.35995	0.0736511	0.663588	-1.78877	0.663588
FZD1	1.45145	5.47951	2.39277	0.0736779	0.663588	1.78861	0.663588
ELMOD1	2.19196	0.934964	2.02737	0.0736873	0.663588	1.78855	0.663588
SPINK5	-3.56331	-0.383819	-2.40915	0.073721	0.663588	-1.78834	0.663588
DAD1	0.30384	6.37048	2.25191	0.0737683	0.663588	1.78805	0.663588
LRATD1	-1.24414	4.88259	-2.23492	0.073794	0.663588	-1.78789	0.663588
NDUFAF4	0.443691	4.44546	2.16439	0.0738026	0.663588	1.78784	0.663588
IFI16	1.25135	5.40697	1.97596	0.0738038	0.663588	1.78783	0.663588
RASSF1	0.279979	4.18228	2.06528	0.0738054	0.663588	1.78782	0.663588
AC040160.1	-1.72235	2.51629	-2.37533	0.0738061	0.663588	-1.78781	0.663588
FLRT2	1.69932	4.20821	2.343	0.0738339	0.663588	1.78764	0.663588
RBM19	0.171954	5.12615	1.99381	0.0738878	0.663588	1.78731	0.663588
CNTN3	2.94942	0.534985	2.3148	0.0738966	0.663588	1.78725	0.663588
DGLUCY	-0.657579	5.35781	-1.98772	0.0739376	0.663588	-1.787	0.663588
C2CD2L	-0.616246	3.71845	-2.28804	0.0741131	0.664767	-1.78591	0.664767
GARS1	0.404598	6.57279	2.18926	0.074213	0.665267	1.7853	0.665267
TCF20	-0.410036	6.19959	-2.30617	0.0742864	0.665528	-1.78485	0.665528
STXBP2	-1.647	0.187038	-2.2288	0.074456	0.666542	-1.7838	0.666542
ZNF652	-0.215425	4.65311	-2.28004	0.074488	0.666542	-1.7836	0.666542
PHAX	0.406277	5.66229	2.2168	0.0746574	0.667661	1.78256	0.667661
SLC6A15	-0.541448	5.05454	-2.24121	0.0747613	0.667787	-1.78193	0.667787
AC016065.1	0.291221	3.4716	2.22265	0.0748317	0.667787	1.78149	0.667787
CYYR1	-0.547618	4.70818	-2.2351	0.0748479	0.667787	-1.7814	0.667787
SNRPE	0.495899	7.08131	2.19793	0.0748489	0.667787	1.78139	0.667787
CETP	1.83214	-2.36359	1.99573	0.0749132	0.667873	1.781	0.667873
RPS4X	0.447849	10.0946	2.22114	0.0749472	0.667873	1.78079	0.667873
PI4KB	0.166673	5.87535	2.1496	0.07505	0.668271	1.78016	0.668271
AL662844.4	-0.992947	2.13937	-2.35246	0.0750806	0.668271	-1.77997	0.668271
POLR2J	0.405555	5.35061	2.34891	0.07515	0.668472	1.77955	0.668472
AC010864.1	-0.981162	1.30855	-2.28648	0.075234	0.668472	-1.77904	0.668472
SMC2	0.733205	6.50957	2.1575	0.0752364	0.668472	1.77902	0.668472
PDZRN3	4.01705	3.45111	2.39899	0.0753649	0.669128	1.77824	0.669128
NCBP2AS2	0.399687	4.57545	2.33123	0.07543	0.669128	1.77784	0.669128
LIN9	0.339388	4.26754	2.1998	0.0754757	0.669128	1.77756	0.669128
MCF2L2	-1.51997	1.36934	-2.10065	0.0755289	0.669128	-1.77724	0.669128
IFI27	-0.717693	4.27966	-2.09811	0.0755324	0.669128	-1.77722	0.669128
RBMX2	0.40766	5.47732	2.2217	0.075639	0.669478	1.77657	0.669478
ARPC1A	0.487896	4.82755	2.13438	0.0756608	0.669478	1.77644	0.669478
WDR34	0.468257	6.78985	2.2347	0.0757261	0.669662	1.77604	0.669662
TRIM39	-0.193224	3.40823	-2.09707	0.0758598	0.670213	-1.77523	0.670213
ADAT1	0.198314	4.32087	2.25179	0.0758774	0.670213	1.77512	0.670213
EPCAM	-1.42812	1.20423	-2.25394	0.075967	0.670391	-1.77458	0.670391
ANGPT1	3.4888	3.2112	2.34837	0.0759866	0.670391	1.77446	0.670391
SLC27A4	0.508679	4.40985	2.21895	0.0761274	0.670813	1.77361	0.670813
MED25	-0.515136	6.20539	-2.23584	0.0762326	0.670813	-1.77298	0.670813
TTC1	0.343757	5.67231	2.26467	0.0762564	0.670813	1.77283	0.670813
PHF12	-0.220698	6.12654	-2.05778	0.0763582	0.670813	-1.77222	0.670813
NUAK1	1.18603	5.15091	2.23531	0.0763668	0.670813	1.77217	0.670813
POLR2K	0.413751	5.5822	2.22032	0.0763795	0.670813	1.77209	0.670813
SUB1	0.429288	7.5113	2.26229	0.076381	0.670813	1.77208	0.670813
APH1A	0.241537	7.26873	2.12889	0.0764209	0.670813	1.77184	0.670813
DUX4L50	-1.60077	0.553894	-2.30114	0.0764353	0.670813	-1.77175	0.670813
RPA3	0.324144	5.52023	2.0054	0.0764832	0.670843	1.77147	0.670843
CSDC2	-0.603607	3.52652	-2.28457	0.0766399	0.671253	-1.77052	0.671253
MORN1	-0.303788	3.61811	-2.0325	0.0766453	0.671253	-1.77049	0.671253
RPL37A	0.501236	10.162	2.19597	0.0766881	0.671253	1.77023	0.671253
WDR59	-0.39278	5.9708	-2.30566	0.076817	0.671253	-1.76946	0.671253
TSSC2	-1.71595	3.113	-2.34008	0.0768576	0.671253	-1.76922	0.671253
FAM149A	-0.567598	2.84205	-2.25722	0.0768713	0.671253	-1.76914	0.671253
ZNF561-AS1	0.259882	3.25378	2.19939	0.0768903	0.671253	1.76902	0.671253
RFX3-AS1	-1.07567	2.45898	-2.27486	0.0769079	0.671253	-1.76892	0.671253
TMCC1-AS1	-0.646143	3.79729	-2.26177	0.0769742	0.671253	-1.76852	0.671253
COMMD6	0.459699	6.37236	2.21488	0.0770466	0.671253	1.76809	0.671253
FARP1	-0.459504	6.51604	-2.29537	0.0771123	0.671253	-1.76769	0.671253
UBE2M	0.112586	6.27424	2.00331	0.0771958	0.671253	1.76719	0.671253
AC135983.3	-0.516936	1.7609	-2.08695	0.077232	0.671253	-1.76698	0.671253
LRRC49	-0.428031	5.48563	-2.20463	0.0772907	0.671253	-1.76663	0.671253
KLHL4	2.09724	1.65869	2.32717	0.077386	0.671253	1.76606	0.671253
ENPP2	1.91922	5.42131	2.13267	0.077463	0.671253	1.7656	0.671253
PPIG	0.385268	7.39964	2.08803	0.0775279	0.671253	1.76521	0.671253
HSPA4L	-0.614946	5.81403	-2.21979	0.0777818	0.671253	-1.7637	0.671253
AC022415.2	0.420545	1.65334	2.0944	0.0778094	0.671253	1.76354	0.671253
DNHD1	-0.835484	3.99674	-2.30062	0.0778235	0.671253	-1.76346	0.671253
TMEM38A	-1.01804	2.2639	-2.33043	0.0778461	0.671253	-1.76332	0.671253
PRKAB1	0.187847	5.23607	2.25871	0.0779378	0.671253	1.76278	0.671253
CYP2U1	-0.384233	4.09496	-2.27764	0.0779686	0.671253	-1.7626	0.671253
NKTR	-0.431761	7.53833	-2.13882	0.0779949	0.671253	-1.76244	0.671253
ZSCAN32	0.216139	4.20751	2.01765	0.0780043	0.671253	1.76238	0.671253
HS3ST3A1	2.61527	2.00394	2.21802	0.0780072	0.671253	1.76237	0.671253
RAB33B	0.317725	3.40504	2.13304	0.0780373	0.671253	1.76219	0.671253
BMS1	0.121508	6.2103	1.95291	0.0780585	0.671253	1.76206	0.671253
NDUFAF8	0.585051	4.2399	2.22206	0.0780699	0.671253	1.762	0.671253
RRM2	0.251855	6.96318	2.00601	0.0781181	0.671253	1.76171	0.671253
ZNF266	-0.416257	5.84433	-2.28579	0.0781238	0.671253	-1.76168	0.671253
GPBP1L1	-0.20594	6.7563	-2.26568	0.0782192	0.671253	-1.76111	0.671253
SLC45A3	-1.21005	4.26447	-2.3087	0.078252	0.671253	-1.76092	0.671253
C17orf67	-0.621574	1.7836	-2.1745	0.078255	0.671253	-1.7609	0.671253
CHP1	-0.317324	6.53561	-2.20995	0.0783432	0.671253	-1.76038	0.671253
TMEM220	-0.899154	1.98582	-2.2319	0.0783769	0.671253	-1.76018	0.671253
ALG14	0.773898	3.04824	2.33137	0.0784353	0.671253	1.75984	0.671253
AP003486.1	-0.75894	2.97184	-2.2902	0.0784985	0.671253	-1.75947	0.671253
ZNF624	0.462736	3.72719	2.25948	0.0785226	0.671253	1.75932	0.671253
AC067750.1	-0.954966	2.81807	-2.16154	0.078542	0.671253	-1.75921	0.671253
CACNG4	1.37593	6.13384	2.2795	0.0785711	0.671253	1.75904	0.671253
AC099568.2	-0.754553	1.48369	-2.27221	0.0786772	0.671253	-1.75841	0.671253
PHYKPL	-0.2351	5.4507	-1.94299	0.0787683	0.671253	-1.75788	0.671253
PSPHP1	7.59194	-2.63309	2.32286	0.0788218	0.671253	1.75756	0.671253
CHAC2	0.830239	2.07538	2.30541	0.0788715	0.671253	1.75727	0.671253
OAZ1	0.208854	8.06829	2.11886	0.0788717	0.671253	1.75727	0.671253
ALPK2	2.00345	2.29892	1.95889	0.078992	0.671253	1.75657	0.671253
RNF181	0.268054	5.59963	2.00997	0.0790349	0.671253	1.75631	0.671253
CRK	0.29678	6.60044	2.16633	0.0790427	0.671253	1.75627	0.671253
FBXO44	-0.230429	5.28032	-2.01293	0.0790604	0.671253	-1.75616	0.671253
RRP15	0.28823	4.7567	2.04382	0.0791076	0.671253	1.75589	0.671253
LIFR	1.77847	6.06061	2.32952	0.0791295	0.671253	1.75576	0.671253
CCDC18-AS1	-1.20304	5.20821	-2.31185	0.0791407	0.671253	-1.75569	0.671253
RNF44	-0.585126	6.35763	-2.25247	0.0792004	0.671253	-1.75534	0.671253
SNAPIN	0.426275	5.41418	2.29926	0.0792895	0.671253	1.75482	0.671253
EPB41	0.505457	6.86037	2.28878	0.0793016	0.671253	1.75475	0.671253
FAHD1	0.316061	4.86126	2.22276	0.0793379	0.671253	1.75454	0.671253
EMC7	0.235939	5.33331	1.97326	0.0793593	0.671253	1.75442	0.671253
MTDH	0.540475	7.12226	2.23358	0.0793778	0.671253	1.75431	0.671253
MPP6	-0.346789	4.73751	-2.27429	0.0794075	0.671253	-1.75413	0.671253
NME6	0.341836	4.7199	2.16717	0.0794411	0.671253	1.75394	0.671253
AC079781.5	-0.972377	1.73185	-2.22499	0.0794413	0.671253	-1.75394	0.671253
DNMT1	0.40764	7.19592	2.26986	0.0794419	0.671253	1.75393	0.671253
RABGGTA	-0.360381	3.74324	-1.986	0.0794483	0.671253	-1.7539	0.671253
ZNF132	0.221841	3.20984	2.00146	0.0794498	0.671253	1.75389	0.671253
PSMC2	0.338864	6.22126	2.20364	0.0794718	0.671253	1.75376	0.671253
CCDC71	0.216927	4.55764	2.04709	0.0795539	0.671571	1.75328	0.671571
ZC3H13	0.486314	7.86991	2.08439	0.0797366	0.67255	1.75222	0.67255
IL3RA	-0.881884	3.3708	-2.22527	0.0797592	0.67255	-1.75208	0.67255
NUP50	0.374604	6.57325	2.31241	0.0798532	0.672965	1.75154	0.672965
ZBED5	0.379251	6.49712	2.17827	0.0800417	0.673519	1.75044	0.673519
EIF2B3	0.38691	4.3442	2.13232	0.0800507	0.673519	1.75039	0.673519
FBXO27	-2.06085	0.707752	-2.30033	0.0800541	0.673519	-1.75037	0.673519
FAM92B	-1.63904	1.8245	-2.28374	0.0801662	0.673519	-1.74972	0.673519
ME2	-0.265981	6.42898	-2.02984	0.0801856	0.673519	-1.74961	0.673519
COMMD7	0.425925	4.78656	2.15255	0.0802252	0.673519	1.74938	0.673519
ARPC4	0.436543	6.27755	2.10036	0.0802367	0.673519	1.74931	0.673519
RAB14	0.29727	7.14088	2.101	0.0803269	0.673519	1.74879	0.673519
PMPCB	-0.371882	6.51875	-2.22973	0.080353	0.673519	-1.74864	0.673519
APH1B	-0.730276	5.26793	-2.30472	0.0803662	0.673519	-1.74857	0.673519
Z97832.2	-0.486856	1.96537	-2.05631	0.0804299	0.673679	-1.7482	0.673679
ZNF876P	-0.808951	2.44923	-2.25165	0.0804905	0.673812	-1.74785	0.673812
SURF2	0.56406	4.19517	2.27442	0.0806687	0.67411	1.74682	0.67411
GPR158	1.79933	1.27561	2.29151	0.080681	0.67411	1.74675	0.67411
TYSND1	-0.177399	4.43868	-2.00645	0.0807006	0.67411	-1.74664	0.67411
MAGOHB	0.501147	4.54098	2.1733	0.0807052	0.67411	1.74661	0.67411
CTCF	0.38036	6.56972	2.28223	0.0807562	0.674162	1.74631	0.674162
ATF1	0.417805	4.16698	2.1769	0.0809144	0.674172	1.74541	0.674172
SYT4	1.9015	3.62078	2.29961	0.0809148	0.674172	1.7454	0.674172
ARMH4	0.383372	5.25237	2.15515	0.0809614	0.674172	1.74513	0.674172
ATRX	0.512275	8.22864	2.0592	0.0809668	0.674172	1.7451	0.674172
LZIC	0.618247	5.91677	2.23881	0.0809884	0.674172	1.74498	0.674172
PDK2	-0.403378	4.43002	-2.05999	0.0810976	0.674172	-1.74435	0.674172
UBE2D2	0.166779	7.34678	2.02481	0.0811105	0.674172	1.74428	0.674172
ADAMTS20	1.16121	1.42402	2.27212	0.0811334	0.674172	1.74415	0.674172
CCDC74B	-0.284898	4.39712	-1.98318	0.0812035	0.674172	-1.74375	0.674172
CDKL1	-0.596585	2.56055	-2.23891	0.0812329	0.674172	-1.74358	0.674172
DGKI	1.5238	2.69126	2.27871	0.0813019	0.674172	1.74318	0.674172
TWISTNB	0.417991	4.76495	2.1296	0.0813776	0.674172	1.74275	0.674172
AL670729.3	-1.09892	2.11477	-2.27275	0.0814114	0.674172	-1.74255	0.674172
LIF	2.18533	1.6393	2.0743	0.0814473	0.674172	1.74235	0.674172
PLA2G2A	5.1119	-3.15733	2.029	0.0815392	0.674172	1.74182	0.674172
UNKL	-0.178285	4.56517	-1.91718	0.0815423	0.674172	-1.74181	0.674172
NABP2	0.331886	5.8805	2.22809	0.0815883	0.674172	1.74154	0.674172
MBTD1	-0.381074	6.57576	-2.09793	0.0816254	0.674172	-1.74133	0.674172
SETD9	-0.489469	2.13808	-2.21775	0.0816515	0.674172	-1.74118	0.674172
LPXN	-0.553348	2.50652	-2.19323	0.0817788	0.674172	-1.74046	0.674172
CALM1	0.616266	8.23632	2.19062	0.0817873	0.674172	1.74041	0.674172
ARMC1	0.248466	5.86585	2.05544	0.0818738	0.674172	1.73992	0.674172
KLF6	0.695483	6.60821	2.08894	0.0820122	0.674172	1.73913	0.674172
ANKRD34B	4.34156	1.26972	1.93541	0.0820151	0.674172	1.73911	0.674172
GJC1	0.819012	6.53017	2.29392	0.0820673	0.674172	1.73881	0.674172
FAM174C	0.584184	3.58134	2.1551	0.0822221	0.674172	1.73794	0.674172
SRGAP2C	0.788231	4.64607	2.26409	0.0822456	0.674172	1.7378	0.674172
TNK2	-0.942075	5.65966	-2.26634	0.082298	0.674172	-1.73751	0.674172
GDF10	4.60148	0.836836	2.25978	0.0823169	0.674172	1.7374	0.674172
UBXN8	0.324426	3.18396	2.04964	0.0823799	0.674172	1.73704	0.674172
COPS9	0.819088	5.61682	2.26984	0.082398	0.674172	1.73694	0.674172
FAM104B	0.447287	4.21154	2.15645	0.0824114	0.674172	1.73686	0.674172
NDUFB7	0.568989	6.09209	2.22157	0.0824456	0.674172	1.73667	0.674172
FBXO28	0.199946	5.04295	2.02938	0.082465	0.674172	1.73656	0.674172
HMGN2P5	0.503972	4.22112	2.15778	0.0824856	0.674172	1.73644	0.674172
ORAI2	0.373427	6.3955	2.11303	0.0824866	0.674172	1.73644	0.674172
CCAR2	0.233665	7.08654	2.2417	0.0824926	0.674172	1.7364	0.674172
WDR19	-0.278419	6.47826	-2.00855	0.0825721	0.674172	-1.73595	0.674172
AL596214.1	-1.98403	-0.375776	-1.93356	0.0826007	0.674172	-1.73579	0.674172
RGMB-AS1	1.3948	2.33742	2.23335	0.0826326	0.674172	1.73561	0.674172
RECQL5	-0.518034	4.72141	-2.1923	0.0826341	0.674172	-1.7356	0.674172
PM20D2	-0.583755	5.03256	-2.25293	0.0826376	0.674172	-1.73558	0.674172
ZMYM1	-0.349343	4.79596	-2.13078	0.0827311	0.674338	-1.73505	0.674338
NFYA	0.29311	5.22838	2.05208	0.0827474	0.674338	1.73496	0.674338
DLST	-0.196906	6.71805	-2.08525	0.0827961	0.67437	-1.73469	0.67437
INPP5J	-1.17481	2.64601	-2.26737	0.0829577	0.674545	-1.73378	0.674545
DHX29	0.389423	5.47295	2.14054	0.0829849	0.674545	1.73362	0.674545
ZNF823	0.51912	3.06823	2.2184	0.0830558	0.674545	1.73322	0.674545
THEM4	-0.879208	4.50092	-2.26231	0.0830706	0.674545	-1.73314	0.674545
CHRNB1	-0.867443	4.23037	-2.22465	0.0830816	0.674545	-1.73308	0.674545
PYURF	0.294944	6.00453	2.15218	0.0832254	0.674545	1.73227	0.674545
MTATP6P1	-0.396342	8.35277	-2.18157	0.0832276	0.674545	-1.73226	0.674545
ATP5MPL	0.358099	6.52881	2.12392	0.0832544	0.674545	1.73211	0.674545
SRRM1	0.269687	7.20386	1.92671	0.0832763	0.674545	1.73198	0.674545
SEPTIN11	0.62914	8.51394	2.24036	0.0833421	0.674545	1.73162	0.674545
CCDC88B	-1.2821	1.75319	-2.27578	0.0833744	0.674545	-1.73143	0.674545
ARHGEF16	-0.592284	3.65632	-2.07548	0.0834464	0.674545	-1.73103	0.674545
MRPL13	0.272531	5.44734	1.98802	0.0834535	0.674545	1.73099	0.674545
SMU1	0.278422	6.54722	2.18644	0.083459	0.674545	1.73096	0.674545
RPL7P9	0.620727	4.03447	2.00093	0.0834896	0.674545	1.73079	0.674545
KRTCAP2	-0.48182	2.10049	-2.12984	0.0835823	0.674745	-1.73027	0.674745
RNF41	0.279686	5.70432	2.09143	0.0836039	0.674745	1.73015	0.674745
FUCA2	0.430708	5.32363	2.23112	0.0840313	0.675554	1.72776	0.675554
GIT1	-0.253814	6.61834	-1.99063	0.0840323	0.675554	-1.72775	0.675554
ZNF490	-0.274113	2.28244	-1.97009	0.0840352	0.675554	-1.72774	0.675554
MED13L	0.630611	6.21311	2.22374	0.0840927	0.675554	1.72742	0.675554
GNB1L	0.399981	2.56122	2.07348	0.0843529	0.675554	1.72597	0.675554
SLC8A2	-2.24135	1.91233	-2.28219	0.0844699	0.675554	-1.72532	0.675554
LMO1	-2.90593	3.11534	-2.27949	0.0844708	0.675554	-1.72531	0.675554
BORCS7	0.579403	4.33165	2.1777	0.0845866	0.675554	1.72467	0.675554
LAMTOR5-AS1	-0.580814	2.44185	-2.16498	0.0846126	0.675554	-1.72453	0.675554
PIF1	-0.41915	5.3212	-2.0176	0.0846244	0.675554	-1.72446	0.675554
AC022424.1	-1.77894	1.31429	-2.08994	0.084654	0.675554	-1.7243	0.675554
UTP15	0.430261	3.91308	2.11378	0.0846952	0.675554	1.72407	0.675554
PTMAP4	0.731128	1.67794	2.15903	0.084721	0.675554	1.72393	0.675554
SAE1	0.270387	7.95158	2.14297	0.0847273	0.675554	1.72389	0.675554
AL390879.1	-0.55096	3.09908	-2.15678	0.0847641	0.675554	-1.72369	0.675554
DENND2A	0.237695	6.21603	2.00158	0.0847949	0.675554	1.72352	0.675554
RNFT1	0.192609	3.45337	1.95708	0.0848064	0.675554	1.72345	0.675554
GAK	-0.246679	6.12409	-2.03775	0.0848278	0.675554	-1.72334	0.675554
SCUBE2	2.24649	2.75129	2.22788	0.0848499	0.675554	1.72321	0.675554
PYGO1	0.280896	5.11157	2.04636	0.0848709	0.675554	1.7231	0.675554
GABRG3	-1.44606	2.29764	-2.18727	0.0848812	0.675554	-1.72304	0.675554
EPB41L3	0.82875	5.43657	2.06154	0.0848962	0.675554	1.72296	0.675554
AC003681.1	-0.478028	2.63886	-2.05562	0.0849675	0.675554	-1.72256	0.675554
STAM-AS1	-0.394603	1.92974	-1.89285	0.0849715	0.675554	-1.72254	0.675554
SCNN1D	-1.15596	3.24249	-2.25254	0.0850082	0.675554	-1.72234	0.675554
RAB11FIP5	-0.60264	4.1641	-2.21433	0.0850634	0.675554	-1.72203	0.675554
RADX	-1.21729	5.50145	-2.26573	0.0850789	0.675554	-1.72195	0.675554
HDAC8	-0.335151	4.2393	-2.18469	0.0851452	0.675554	-1.72158	0.675554
RNF2	0.445881	5.51437	2.17835	0.0851708	0.675554	1.72144	0.675554
PNO1	0.486375	3.5235	2.17369	0.0851801	0.675554	1.72139	0.675554
ZNF736	1.27921	4.3071	2.26115	0.0852288	0.675554	1.72112	0.675554
ABCF3	0.216364	5.27934	2.09719	0.0852382	0.675554	1.72107	0.675554
USP45	-0.611818	4.01898	-2.20835	0.0852688	0.675554	-1.7209	0.675554
KIAA0895	-0.347715	5.40858	-2.15169	0.0852712	0.675554	-1.72089	0.675554
GPX1	0.531034	6.64322	2.16854	0.085331	0.675554	1.72056	0.675554
MRPL2	0.352103	2.19363	1.98863	0.0853583	0.675554	1.72041	0.675554
KLC4	-0.386537	5.27763	-2.20551	0.0854911	0.675554	-1.71968	0.675554
E2F8	-0.793263	2.99988	-2.20081	0.0856513	0.675554	-1.7188	0.675554
RAB13	0.782393	5.54083	2.19985	0.0856601	0.675554	1.71875	0.675554
TMTC2	-0.962229	6.17101	-2.23264	0.0857052	0.675554	-1.7185	0.675554
NCK2	0.474496	5.68347	2.21277	0.0857231	0.675554	1.7184	0.675554
PPP1R1B	-2.945	-0.193527	-2.13518	0.0857321	0.675554	-1.71835	0.675554
SF3B4	0.183159	6.00303	1.88745	0.085751	0.675554	1.71825	0.675554
WDR62	0.267402	4.49355	2.14449	0.0859182	0.675554	1.71733	0.675554
SLC52A2	0.320547	4.3109	1.96723	0.0859721	0.675554	1.71704	0.675554
AIFM3	-2.17388	0.215012	-2.2176	0.0860475	0.675554	-1.71663	0.675554
RHOD	-2.20249	-0.0334853	-2.13123	0.0860707	0.675554	-1.7165	0.675554
KCTD19	-2.16433	1.61717	-2.30395	0.0860855	0.675554	-1.71642	0.675554
PAQR6	-0.954414	3.65032	-2.19065	0.0861143	0.675554	-1.71626	0.675554
KIAA1328	-0.279282	3.67184	-2.10068	0.0861904	0.675554	-1.71585	0.675554
ARHGEF1	-0.510989	5.07399	-2.14707	0.086193	0.675554	-1.71583	0.675554
ASPH	0.732374	6.45812	2.19792	0.0862511	0.675554	1.71551	0.675554
ZNF425	-0.929477	3.00486	-2.18233	0.0862529	0.675554	-1.7155	0.675554
PPP1R32	-1.38449	2.76757	-2.22013	0.0862607	0.675554	-1.71546	0.675554
COX10	0.312255	3.86268	2.04508	0.0862881	0.675554	1.71531	0.675554
ZNF512B	-0.298779	5.57663	-2.09368	0.0863164	0.675554	-1.71516	0.675554
AL392172.1	0.711465	1.42086	2.12348	0.0864344	0.675554	1.71451	0.675554
EEF1E1	0.403785	3.37709	2.09393	0.0864633	0.675554	1.71436	0.675554
AC006449.7	-0.385174	1.8842	-1.94077	0.0864721	0.675554	-1.71431	0.675554
PLXDC1	-0.957182	1.14047	-2.20126	0.0865008	0.675554	-1.71415	0.675554
AC139887.2	-0.343877	2.71817	-1.88228	0.086503	0.675554	-1.71414	0.675554
DTNBP1	-0.255243	4.73567	-2.08893	0.0865175	0.675554	-1.71406	0.675554
HAT1	0.466918	6.21618	2.10907	0.0865819	0.675554	1.71371	0.675554
SH2B1	-0.339718	6.03422	-2.02669	0.0866031	0.675554	-1.7136	0.675554
HYLS1	-2.5447	1.86406	-2.2598	0.0866198	0.675554	-1.7135	0.675554
LIN7C	0.198379	5.14081	1.93564	0.0867112	0.675916	1.71301	0.675916
GSTM2	-0.643002	4.22071	-2.17517	0.0868127	0.676091	-1.71246	0.676091
AC018665.1	-0.495747	1.40831	-2.11905	0.0868721	0.676091	-1.71213	0.676091
ZNF433-AS1	-0.52442	2.49839	-2.12812	0.0869316	0.676091	-1.71181	0.676091
POLR2D	0.149112	6.22501	1.89086	0.0869924	0.676091	1.71148	0.676091
LHX6	-3.92975	-1.19846	-2.18988	0.0870295	0.676091	-1.71128	0.676091
NAA10	0.259179	4.70388	1.98436	0.0871264	0.676091	1.71075	0.676091
ASIC3	-1.29268	1.77067	-2.23379	0.0871422	0.676091	-1.71067	0.676091
ZNF322	-0.27484	4.42055	-2.03847	0.0872068	0.676091	-1.71032	0.676091
PGAM5	0.428976	5.18333	2.10225	0.0872668	0.676091	1.71	0.676091
COX14	0.523635	3.67071	2.0901	0.0872693	0.676091	1.70998	0.676091
HIF1AN	-0.258273	6.45832	-2.18356	0.0873328	0.676091	-1.70964	0.676091
GAA	-0.77915	5.96111	-2.18424	0.0873876	0.676091	-1.70934	0.676091
ELOB	0.481407	7.11611	2.17179	0.0875196	0.676091	1.70863	0.676091
CELSR1	-0.726286	6.10528	-2.13579	0.0876012	0.676091	-1.70819	0.676091
LCA5L	-1.25913	1.40099	-2.17506	0.0876253	0.676091	-1.70806	0.676091
DKK3	0.81934	6.83622	2.20025	0.0877041	0.676091	1.70763	0.676091
MCRIP1	0.514438	7.06587	2.12436	0.0877653	0.676091	1.70731	0.676091
SLC2A12	-0.839106	3.83775	-2.19725	0.0877693	0.676091	-1.70728	0.676091
AL442125.1	-0.562867	2.39206	-2.09689	0.0878096	0.676091	-1.70707	0.676091
NDUFB9	0.450505	6.20599	2.13304	0.0878107	0.676091	1.70706	0.676091
R3HCC1	0.48273	6.00854	2.14594	0.0880716	0.676091	1.70566	0.676091
KC877982.1	-3.82835	0.730679	-2.27698	0.0880757	0.676091	-1.70564	0.676091
FBRSL1	-0.455737	6.29173	-2.02034	0.0880866	0.676091	-1.70558	0.676091
RFC1	0.302359	7.04828	1.94057	0.0881471	0.676091	1.70525	0.676091
NDUFA11	0.343548	3.81298	2.00823	0.0882003	0.676091	1.70497	0.676091
EFHC1	-0.24132	6.53763	-1.87024	0.0882787	0.676091	-1.70455	0.676091
ABCC6P1	-1.09054	0.6858	-2.18028	0.0883933	0.676091	-1.70393	0.676091
RDH14	0.272411	3.76243	2.01267	0.0884043	0.676091	1.70388	0.676091
PRRG3	-0.594587	4.31533	-2.1857	0.088413	0.676091	-1.70383	0.676091
MPND	0.167305	4.41081	1.99177	0.0884283	0.676091	1.70375	0.676091
PDE7A	0.439922	6.17701	2.17802	0.08843	0.676091	1.70374	0.676091
CDK2	0.331087	6.35888	2.06183	0.0885507	0.676091	1.70309	0.676091
SENP1	0.315609	5.15555	2.05509	0.0885563	0.676091	1.70306	0.676091
XPO4	0.283195	5.32393	2.00429	0.0885935	0.676091	1.70286	0.676091
CMTR2	0.218358	5.20055	2.03059	0.088638	0.676091	1.70263	0.676091
RAMP2	-0.863194	2.29207	-2.20667	0.0886508	0.676091	-1.70256	0.676091
PAX6	6.05024	3.79245	2.24637	0.0886664	0.676091	1.70247	0.676091
NECTIN1	0.267851	6.38225	1.94427	0.0886666	0.676091	1.70247	0.676091
DIP2A	-0.376184	6.19988	-2.09255	0.0886818	0.676091	-1.70239	0.676091
CDK4	0.315914	6.78285	2.18795	0.088704	0.676091	1.70227	0.676091
KLHL26	-0.271072	3.93034	-2.01934	0.0887086	0.676091	-1.70225	0.676091
HCG27	-1.89833	0.994165	-2.18927	0.0887875	0.676091	-1.70183	0.676091
AC017104.4	-0.994434	1.5126	-2.2229	0.0887981	0.676091	-1.70177	0.676091
AC092171.5	-1.14602	0.931429	-1.97927	0.0888231	0.676091	-1.70164	0.676091
KCTD18	-0.419604	3.94902	-2.13224	0.0888262	0.676091	-1.70162	0.676091
FBXO45	0.239167	4.96466	2.01144	0.0888399	0.676091	1.70155	0.676091
NCK1-DT	-0.465896	2.3676	-2.13052	0.0888436	0.676091	-1.70153	0.676091
HEXIM2	-0.402105	1.61174	-2.01622	0.0889418	0.676445	-1.70101	0.676445
AC022107.1	-0.276874	3.57936	-2.03327	0.088989	0.676445	-1.70076	0.676445
GLYCTK	-0.625948	4.28391	-2.02666	0.0890249	0.676445	-1.70056	0.676445
ZNF131	0.274473	5.29147	2.01292	0.0891203	0.676698	1.70006	0.676698
BAG2	-0.639917	3.21203	-2.14188	0.0891479	0.676698	-1.69991	0.676698
RPUSD2	0.245144	3.64565	2.04953	0.0892445	0.676979	1.6994	0.676979
TRIL	1.40493	4.78606	1.97682	0.0892925	0.676979	1.69914	0.676979
SLC29A4	-0.318891	6.01654	-1.9899	0.0894186	0.676979	-1.69847	0.676979
USP49	-0.65898	6.17868	-2.16698	0.0894929	0.676979	-1.69808	0.676979
CD3EAP	0.482303	1.50952	1.98174	0.089499	0.676979	1.69805	0.676979
PRKAA2	-0.386877	5.0216	-2.0555	0.0895073	0.676979	-1.698	0.676979
LMO7	-0.653097	2.23418	-2.19196	0.0895245	0.676979	-1.69791	0.676979
ARSA	-0.865129	5.06197	-2.13131	0.0895517	0.676979	-1.69777	0.676979
MIR503HG	2.44392	-0.279485	2.20977	0.0895896	0.676979	1.69757	0.676979
ANO8	-0.652319	5.42768	-2.13896	0.0896484	0.677084	-1.69726	0.677084
RBM17	0.18684	6.71233	2.05294	0.0896955	0.6771	1.69701	0.6771
KIF1B	0.327299	8.55092	2.14243	0.0897562	0.677219	1.69669	0.677219
RASSF2	1.37897	5.48829	2.21515	0.0898425	0.677265	1.69623	0.677265
TMEM237	0.249874	5.5247	2.03646	0.0900372	0.677265	1.6952	0.677265
CCDC43	0.292999	4.4911	2.02886	0.0900544	0.677265	1.69511	0.677265
[truncated: 13,061 more rows]

## Sheet: B_IFNg vs vehicle in controls
GeneSymbol	logFC	Average expression	t statistic	P value	Adjusted P value	Z score	FDR
GBP1	14.6223	2.69257	13.4744	3.51e-08	3.11e-05	5.51413	3.10945e-05
GBP5	13.473	-0.538149	7.05166	9.58e-05	0.00368185	3.9009	0.00368048
PLAAT4	13.2475	0.96125	12.2425	2.71e-06	0.000453393	4.69169	0.000453473
GBP4	13.1132	-0.376757	15.2827	9.25e-07	0.000221699	4.90699	0.000221597
IDO1	12.8405	-0.406916	7.16157	0.000103246	0.00379512	3.88283	0.00379512
CXCL9	12.7897	-1.41323	14.4435	9.97e-07	0.000231085	4.89216	0.000230997
GBP2	11.2927	1.91841	10.9085	7.81e-06	0.000897874	4.47032	0.000897852
OAS2	11.2786	-0.473793	13.3967	6.65e-06	0.000809044	4.50447	0.000808868
GBP1P1	11.1053	-1.40439	18.4077	1.29e-07	5.92e-05	5.28079	5.93273e-05
AC005515.1	11.0063	-2.59864	13.3837	7.39e-06	0.000880614	4.48205	0.000880251
CXCL10	10.8082	2.98385	9.3606	7.03e-06	0.000847464	4.49266	0.000846974
APOL1	10.408	0.853969	18.0535	9.88e-08	5.31e-05	5.32895	5.31403e-05
CASP1	10.2824	-1.75445	7.89537	6.76e-05	0.00303074	3.98454	0.00302993
PRPH	10.2737	2.57788	5.37357	0.00119878	0.0144776	3.23917	0.0144776
XAF1	10.2518	-1.58327	25.3313	5.23e-08	4.15e-05	5.4432	4.14546e-05
CXCL11	10.1752	-0.00997602	13.3132	2.32e-06	0.000415482	4.72357	0.000415943
OAS1	9.82885	-0.273492	10.836	1.93e-05	0.00155059	4.27337	0.00155432
NLRC5	9.82534	1.91007	11.3752	2.47e-06	0.000432584	4.71057	0.000432537
APOL6	9.78384	2.53079	7.25793	1.63e-05	0.00137654	4.31067	0.00137909
RTP4	9.75104	-2.52964	14.0872	5.53e-07	0.000180072	5.00686	0.000180079
BANCR	9.65264	-1.65569	7.0003	0.000102114	0.00379512	3.88551	0.00379512
PSMB9	9.4824	2.36151	16.6831	3.7e-09	5.58e-06	5.89695	5.5722e-06
APOL3	9.19033	-0.797449	14.8206	2.65e-07	0.000104958	5.14689	0.000105024
ERP27	9.1853	-1.14186	10.6759	2.2e-05	0.00167058	4.24393	0.00167166
EPSTI1	9.11084	1.48633	7.95992	7.03e-05	0.00310526	3.97523	0.00310474
BATF2	8.92475	0.93691	11.25	0.000160076	0.00503287	3.77489	0.00503287
CETP	8.89087	-2.36359	13.1389	1.37e-06	0.000287603	4.8286	0.000286558
GBP3	8.67581	1.65436	17.8307	1.48e-07	6.57e-05	5.25473	6.55553e-05
CARD16	8.60148	-2.62695	6.98301	0.000112333	0.00397827	3.86228	0.00397828
TRIM22	8.54404	3.61767	9.60189	1.03e-05	0.00106495	4.41176	0.00106978
AC093063.1	8.41443	-3.50661	10.148	6.49e-05	0.00295064	3.99442	0.00295285
CSAG1	8.41034	-3.64159	8.39434	3.4e-05	0.00210945	4.14474	0.00211082
TBX21	8.30356	-2.85528	8.11962	3.68e-05	0.00218019	4.12689	0.00218192
OR52K3P	8.21806	-2.26362	12.4166	1.12e-06	0.000244285	4.86942	0.000244452
ETV7	8.2084	1.15509	9.4363	1.08e-05	0.00111235	4.40083	0.00111403
IL15RA	8.20369	-1.57228	14.6289	1.56e-06	0.000309981	4.80318	0.000309023
OR2I1P	7.9343	1.27698	6.66727	0.000174849	0.00528761	3.75283	0.0052876
ITK	7.83527	-1.89065	19.7043	1.26e-07	5.92e-05	5.2853	5.93273e-05
SAMD9L	7.81671	0.138682	6.44848	0.0002141	0.00580964	3.70177	0.00580963
OASL	7.56746	-2.85289	12.073	4.76e-06	0.000669271	4.57531	0.000669333
IFIT3	7.52982	3.34574	10.5535	5.71e-06	0.000737532	4.5367	0.000737554
IRF8	7.4531	2.11352	12.4248	1.58e-06	0.000309981	4.80022	0.000309023
TAP1	7.16702	4.92772	18.4625	3.18e-09	5.58e-06	5.922	5.5722e-06
SP100	7.14037	1.22746	11.4321	0.000146847	0.00477649	3.79634	0.00477649
AC096576.6	7.07557	-2.95285	6.68116	0.00020393	0.0056352	3.7141	0.0056352
PSMB8-AS1	7.05944	-0.788941	12.5656	6.06e-07	0.00018295	4.98943	0.000182993
IRF1	7.02199	4.2654	27.6219	6.44e-10	3.24e-06	6.17915	3.23288e-06
PSMB8	6.93005	4.06454	13.8782	1.3e-07	5.92e-05	5.27922	5.93273e-05
CSAG3	6.76253	-2.50925	9.0986	1.27e-05	0.00120812	4.36564	0.00121052
IL15	6.72754	-0.283796	6.056	0.00031388	0.00706876	3.60357	0.00706877
FCGR2A	6.63186	-2.26446	7.65239	0.000110172	0.00394617	3.86702	0.00394618
BST2	6.62911	4.28756	7.06102	5.41e-05	0.00266448	4.037	0.00266257
LCP2	6.50748	-2.64998	6.9143	0.000117547	0.00408626	3.85119	0.00408626
WARS1	6.46653	7.85958	15.0447	8.95e-07	0.000221699	4.91341	0.000221597
A2M	6.4247	7.14229	5.03923	0.00113186	0.0141225	3.25552	0.0141225
ICAM1	6.38656	4.50307	5.90852	0.000340373	0.00744324	3.58246	0.00744325
CD274	6.38619	1.54711	21.3868	3.95e-10	2.97e-06	6.25598	2.97435e-06
VAMP5	6.33685	3.44772	8.99489	9.67e-06	0.00104759	4.42445	0.0010477
PLA2G2D	6.27169	-2.61905	4.01185	0.00424856	0.0284244	2.85909	0.0284244
AC007991.4	6.24429	-4.11366	3.57084	0.00781871	0.0401602	2.6598	0.0401602
NMI	6.24215	0.913792	8.17885	6.45e-05	0.00295064	3.99582	0.00295249
SAMD9	6.22623	0.797872	8.97429	1.69e-05	0.0014076	4.30212	0.00140615
AL157871.2	6.20047	-0.603179	25.8068	3.88e-08	3.25e-05	5.49624	3.24627e-05
IFI27	6.06688	4.27966	41.7127	2.16e-10	2.97e-06	6.34961	2.97435e-06
HLA-B	6.02972	7.23496	8.10735	6.31e-05	0.00293273	4.00093	0.00293298
DES	6.02186	2.46543	6.06046	0.00119001	0.014421	3.24126	0.014421
IFI35	5.98774	2.63772	13.6271	1.58e-06	0.000309981	4.80058	0.000309023
IFIT2	5.98381	3.30603	5.72806	0.00046464	0.00874685	3.50035	0.00874685
SLC17A8	5.94559	1.29301	8.89284	4.39e-05	0.0024415	4.08575	0.00243961
CASP4	5.8894	-2.26376	9.41457	2.78e-05	0.00186736	4.19098	0.00186905
SP140L	5.81475	0.465341	31.9909	1.81e-09	5.05e-06	6.01409	5.0451e-06
SECTM1	5.8127	0.60886	24.7769	9.07e-09	1.05e-05	5.74728	1.05072e-05
HGF	5.7078	-0.161617	3.47063	0.0116763	0.0512074	2.52178	0.0512074
STAT1	5.67955	7.88195	30.9176	2.74e-09	5.58e-06	5.94621	5.5722e-06
GJD3	5.62016	-0.103674	11.4852	3.61e-06	0.000555374	4.63243	0.000554761
MCHR2	5.59523	-1.85112	7.17744	0.00237073	0.0207215	3.03937	0.0207215
SOCS1	5.57691	2.17401	12.7876	6.42e-07	0.00018295	4.97818	0.000182993
HLA-F	5.57384	1.5555	11.2141	2.54e-07	0.000103409	5.15468	0.000103385
PSMB10	5.52217	1.52796	37.1149	1.15e-09	4.32e-06	6.08727	4.32975e-06
HCP5	5.48934	0.426995	13.2738	9.18e-07	0.000221699	4.90854	0.000221597
B2M	5.4676	8.68563	11.4455	5.53e-06	0.000737532	4.54362	0.000737554
APOL4	5.44561	1.52645	7.27719	0.00016833	0.00518417	3.76234	0.00518415
ART3	5.43661	-0.919396	8.26141	7.59e-05	0.00323707	3.95707	0.00323811
RUFY4	5.32666	-1.16934	11.5716	5.73e-06	0.000737532	4.53612	0.000737554
PARP9	5.32265	4.7421	12.1011	6.25e-07	0.00018295	4.98331	0.000182993
AC083837.1	5.24704	0.0469199	6.72458	0.000260245	0.00642134	3.65196	0.00642133
HLA-E	5.15483	7.38204	19.8735	4.98e-07	0.000170596	5.02692	0.000170452
HLA-C	5.0927	7.20835	7.65819	8.12e-05	0.00335991	3.9408	0.00335954
IFI16	5.0471	5.40697	9.241	1.31e-05	0.00122384	4.3591	0.00122538
KCNIP4	5.02636	1.25012	5.53866	0.000646613	0.0103638	3.41127	0.0103639
TLR3	4.98828	0.375758	7.66673	5.15e-05	0.00260323	4.04866	0.00260265
ISG15	4.98044	4.93135	15.6633	7.22e-09	9.89e-06	5.7857	9.88484e-06
IFITM1	4.94233	5.38692	5.34467	0.000678458	0.0106075	3.39814	0.0106075
OAS3	4.9163	3.63078	10.097	3.28e-06	0.000519443	4.65267	0.000519966
APOBEC3G	4.84121	1.55759	7.77134	4.65e-05	0.00249436	4.07246	0.00249398
DTX3L	4.82341	4.40046	14.1401	2.98e-07	0.000109293	5.125	0.00010946
HLA-G	4.82116	-1.68979	5.58571	0.000889218	0.0126336	3.32342	0.0126336
PARP14	4.76015	6.2971	15.5374	4.06e-07	0.000142309	5.06597	0.000142194
TNFRSF14	4.75145	1.65822	23.657	8.3e-09	1.04e-05	5.7623	1.04165e-05
AL357054.4	4.73322	-1.64142	13.0867	2.78e-07	0.000107278	5.13791	0.000107351
CCDC68	4.72055	-0.465677	9.95	1.39e-05	0.00126959	4.34528	0.00126869
PLVAP	4.71755	-2.49517	9.21586	2.45e-05	0.00177639	4.21926	0.00177389
HLA-DOB	4.69754	-2.2075	16.1907	6.44e-07	0.00018295	4.97758	0.000182993
HLA-H	4.67897	1.85517	11.2351	1.02e-05	0.00106495	4.4135	0.00106675
HLA-DRA	4.6283	-0.683287	4.86988	0.00107676	0.0137657	3.26966	0.0137657
SP110	4.62344	3.50542	7.5485	0.00803114	0.0408473	2.65076	0.0408473
TNFSF10	4.61003	-0.221647	6.59557	0.000300668	0.00691306	3.61472	0.00691307
HAPLN3	4.57841	4.6077	8.68719	2.9e-05	0.00191646	4.18107	0.00191553
CDCP1	4.52183	0.236444	4.80406	0.00136164	0.0153605	3.20266	0.0153605
AC245297.1	4.51859	-0.172048	4.40183	0.00105997	0.0137023	3.27411	0.0137023
MX2	4.50772	-0.703985	6.99026	5.47e-05	0.00268206	4.03469	0.00268333
MLKL	4.48352	-1.38309	7.51378	3.05e-05	0.00197667	4.17007	0.00197987
TAP2	4.46522	3.85898	13.676	8.49e-08	5.08e-05	5.35633	5.07406e-05
DDX60	4.44944	4.39542	12.8151	7.97e-07	0.000214325	4.93611	0.000214336
LAP3	4.43292	6.51235	20.5327	2.85e-08	2.86e-05	5.55064	2.8614e-05
IFI44	4.41155	3.61985	3.95633	0.00753662	0.0394376	2.67215	0.0394376
IFIH1	4.40291	3.4989	13.8997	5.12e-07	0.000171318	5.0218	0.000171349
ERAP2	4.38388	2.49086	17.9056	1.9e-07	8.05e-05	5.20847	8.032e-05
CFH	4.36867	0.36665	2.85151	0.0220001	0.076695	2.29037	0.076695
AC009950.1	4.32118	-0.652152	8.37797	4.2e-06	0.000614136	4.60122	0.000614097
C3	4.3208	0.485294	2.60547	0.0314931	0.0967932	2.15079	0.0967931
PTGES3P1	4.31186	0.747017	8.87738	1.36e-05	0.00124621	4.35069	0.00124888
IFI44L	4.31121	5.7175	3.91995	0.00622266	0.0353769	2.73581	0.0353769
C4B	4.31036	-0.106318	8.8836	2.45e-05	0.00177639	4.21974	0.00177389
CCDC194	4.30537	-1.72754	8.52366	9.43e-06	0.00102887	4.4299	0.0010291
NOD2	4.26672	-0.155839	23.1669	5.94e-08	4.16e-05	5.42057	4.15787e-05
GJA3	4.26005	-2.48653	4.78364	0.00160451	0.016689	3.15509	0.016689
DAAM2	4.20143	3.3197	4.02422	0.00404698	0.0276518	2.87448	0.0276518
PARP10	4.15939	3.54422	14.968	1.25e-06	0.000264337	4.84815	0.000265141
PARP12	4.15487	3.30075	11.7998	7.24e-07	0.000198347	4.95471	0.000198244
MX1	4.12585	3.52213	8.81984	1.76e-05	0.00143766	4.29379	0.00144052
C19orf38	4.10436	-0.716466	12.2722	4.18e-06	0.000614136	4.60241	0.000614097
RASGRP3	4.04843	0.774027	12.089	4.12e-06	0.000614048	4.60533	0.000614097
HLA-DRB1	4.04146	-1.22836	2.5296	0.0359736	0.106062	2.09723	0.106062
SQOR	4.03987	1.02001	12.8074	3.21e-06	0.00051483	4.65669	0.000514283
UBA7	4.0287	2.36933	10.1237	2.14e-06	0.000388272	4.73974	0.000388294
ANKRD34B	4.02786	1.26972	2.3953	0.0455123	0.123121	1.99989	0.123121
BCO1	3.91388	0.652331	3.68786	0.0040646	0.0276729	2.8731	0.0276729
STARD8	3.91339	1.80091	10.9135	5.7e-06	0.000737532	4.53739	0.000737554
POSTN	3.90699	-0.977453	3.60172	0.00860648	0.0426444	2.6273	0.0426444
IL18BP	3.89238	4.18798	16.6723	3.13e-08	2.95e-05	5.53396	2.94611e-05
CFB	3.88146	-1.7102	4.66664	0.00131291	0.0150097	3.21314	0.0150097
CTSS	3.85629	1.28665	9.90978	1.57e-05	0.00136221	4.31809	0.00135886
TGM2	3.82546	2.96949	7.79552	8.79e-05	0.00349461	3.92165	0.00349281
ALPK1	3.67291	4.66279	4.626	0.00176068	0.0177015	3.12789	0.0177015
HLA-A	3.64971	8.33034	15.3218	8.48e-07	0.000220094	4.92407	0.000220188
F2RL2	3.61434	1.12706	7.61437	0.000118106	0.00408893	3.85002	0.00408891
ACTA2	3.56984	3.00154	8.15661	1.72e-05	0.00142218	4.29861	0.00142325
RSAD2	3.55675	1.33974	10.5105	6.45e-06	0.000795943	4.51114	0.000796205
IFITM3	3.50034	7.53056	5.20212	0.00108263	0.0138173	3.26812	0.0138173
IFI6	3.49207	6.23825	23.3189	7.13e-08	4.47e-05	5.38798	4.47408e-05
APOL2	3.45133	5.68103	17.6032	5.62e-07	0.000180072	5.00385	0.000180079
CEBPD	3.44297	2.80205	2.24747	0.0524384	0.134765	1.93952	0.134765
CSF1	3.42498	4.74334	6.70543	0.000179975	0.005346	3.74558	0.005346
C2	3.39627	0.1821	5.17162	0.000920079	0.0128793	3.31389	0.0128793
CCL25	3.37799	-0.535647	3.96994	0.00293112	0.0233189	2.97487	0.0233189
DHX58	3.37696	0.410528	5.51579	0.000360327	0.00755141	3.56756	0.00755141
COL6A6	3.35654	-0.973556	5.88292	0.000553932	0.00957535	3.45322	0.00957534
IL32	3.35067	3.16268	4.85607	0.00125821	0.014796	3.22535	0.014796
NRIP3	3.33406	3.18835	4.68335	0.000667919	0.0105218	3.40242	0.0105218
PLEKHF1	3.32732	2.94542	5.61228	0.000558485	0.00959329	3.45101	0.00959329
STAT5A	3.32459	1.73067	6.75528	0.000125853	0.00431742	3.83444	0.00431742
STX11	3.28979	-0.842256	11.398	5.57e-06	0.000737532	4.54224	0.000737554
C4A	3.28639	0.259919	7.87954	5.07e-05	0.00260323	4.05247	0.00260265
AP005273.2	3.2178	-1.58081	7.48489	8.99e-05	0.0035268	3.91628	0.00352577
GRM4	3.20465	0.220488	4.54869	0.00247871	0.0211738	3.02593	0.0211738
ISG20	3.20317	1.08855	10.1767	1.01e-05	0.00106495	4.41549	0.00106675
NFIX	3.20304	1.40786	3.85868	0.00629922	0.0355518	2.73179	0.0355518
IRF1-AS1	3.20131	1.40286	11.654	1.43e-05	0.00128524	4.33961	0.00128189
ALPK2	3.17588	2.29892	4.05132	0.00386076	0.0269305	2.88932	0.0269305
IRF9	3.16202	2.54859	10.8369	6.29e-07	0.00018295	4.9822	0.000182993
RNF144B	3.16044	0.354706	5.98715	9.09e-05	0.00354749	3.91361	0.00354651
NELL1	3.11695	2.48055	4.98678	0.00147354	0.0159881	3.17984	0.0159881
VCAM1	3.11086	5.77989	5.41694	0.000960849	0.013143	3.30175	0.0131429
LIPH	3.10085	-0.680121	5.5	0.000186236	0.00546727	3.73699	0.00546728
ELMOD1	3.09392	0.934964	3.48609	0.00768571	0.0397892	2.66557	0.0397892
CD74	3.08007	4.10124	6.45816	0.000297974	0.00690383	3.61706	0.00690383
HS3ST4	3.06687	0.0028503	5.55608	0.000610432	0.0099925	3.42694	0.00999251
CMPK2	3.06226	2.80252	9.6642	1.18e-05	0.00118335	4.38053	0.00118329
HNF4G	3.05223	-0.168157	6.08753	0.000665116	0.0105106	3.40357	0.0105106
GSDMD	3.05018	3.0726	11.4681	2.5e-06	0.000432664	4.70817	0.000432759
FOXF1	3.02388	-1.56352	3.63274	0.00735783	0.0388923	2.6802	0.0388923
MMP25-AS1	3.01552	2.79872	20.7731	6.17e-08	4.16e-05	5.41384	4.15787e-05
TCAF2	2.98115	1.64483	9.62605	1.14e-05	0.0011605	4.38867	0.00116003
LAMP3	2.97694	-0.140961	3.2014	0.00985936	0.0462299	2.58072	0.0462299
BATF3	2.97244	-0.272727	4.20552	0.00147183	0.0159881	3.18018	0.0159881
SLC15A3	2.96763	3.55553	11.7036	6.68e-07	0.000186403	4.97033	0.000186298
GADD45B	2.93323	2.92995	4.7831	0.00159144	0.0166568	3.15747	0.0166568
SLC28A3	2.92714	-2.36134	4.38678	0.00232488	0.0205131	3.04525	0.0205131
SMTNL1	2.91339	2.61747	12.1382	1.12e-06	0.000244285	4.87011	0.000244452
CCBE1	2.89138	-0.995838	2.51543	0.036119	0.106303	2.09559	0.106303
TRIM69	2.87298	6.23598	14.4993	9.27e-07	0.000221699	4.90644	0.000221597
TFAP2A	2.84142	-0.0664466	2.98113	0.0207774	0.0737687	2.312	0.0737687
LINC00346	2.83705	1.07217	7.54978	2.07e-05	0.00161644	4.25704	0.00161524
NOS1	2.82361	-1.62711	2.79854	0.0207669	0.0737687	2.3122	0.0737687
SERPING1	2.82289	7.23288	8.62156	3.58e-05	0.00214895	4.13294	0.002148
DDX60L	2.79623	3.15349	6.46149	0.000196785	0.0055887	3.72311	0.00558871
MT2A	2.7955	4.45217	21.3398	5.99e-08	4.16e-05	5.41922	4.15787e-05
C1QL2	2.79287	-2.63786	3.40905	0.00952995	0.0453534	2.59243	0.0453534
SAMHD1	2.79118	5.26809	8.27836	4.71e-06	0.000669271	4.57723	0.000669175
FBXO6	2.78772	2.71768	15.1237	2.94e-07	0.000109293	5.12696	0.00010946
LGALS3BP	2.78728	7.56948	10.0671	1.2e-05	0.00118335	4.37711	0.00118329
BTN3A3	2.77495	4.15703	12.3346	8.76e-08	5.08e-05	5.35065	5.07406e-05
ODF3B	2.77095	3.07351	6.6507	0.000171834	0.00523849	3.75719	0.0052385
TAPBPL	2.76045	1.66798	6.32561	8.19e-05	0.00337746	3.9389	0.00337922
PLSCR1	2.74847	4.70817	14.6323	6.4e-07	0.00018295	4.97871	0.000182993
NEUROG1	2.74063	3.54236	6.19434	0.000275331	0.00658949	3.63747	0.00658949
AC116366.2	2.73401	0.231344	13.3506	9.18e-07	0.000221699	4.90852	0.000221597
CEBPB	2.72461	3.28218	7.29601	0.000156463	0.00499222	3.78058	0.00499223
MMP25	2.72032	0.952449	11.3337	2.75e-06	0.00045444	4.68896	0.000455074
AL353807.5	2.69993	1.66484	9.36435	1.48e-05	0.00131521	4.33096	0.00131111
C1S	2.68659	3.81299	8.74	4.45e-05	0.00244544	4.08297	0.00244657
AIPL1	2.63848	-1.20728	3.52977	0.00912143	0.0440991	2.60747	0.0440991
MST1R	2.63634	0.153633	10.1239	4.38e-06	0.000634349	4.59245	0.000634258
TYMP	2.62592	2.02392	5.9006	0.000288999	0.0067899	3.62497	0.0067899
CLEC2B	2.61545	0.779168	4.86182	0.00120361	0.0145011	3.23802	0.0145011
PODNL1	2.60057	1.41542	6.74058	4.83e-05	0.00255994	4.06347	0.00255915
AC006160.1	2.59919	0.32609	8.53555	2.78e-05	0.00186736	4.19114	0.00186905
UBE2L6	2.59302	7.36976	15.5858	8.35e-07	0.000220094	4.9271	0.000220188
NRN1	2.59279	3.7629	5.27983	0.000797098	0.011792	3.3538	0.011792
CHRD	2.578	3.42421	3.57644	0.00712691	0.0382506	2.69086	0.0382506
CD38	2.54872	-1.73633	2.96861	0.0173595	0.0662027	2.379	0.0662027
ACSL5	2.534	-0.00582491	2.81149	0.0214426	0.0754676	2.3001	0.0754676
AP1S3	2.4977	1.6967	6.42804	6.53e-05	0.00296313	3.99261	0.0029621
SSTR2	2.49335	3.82906	6.73662	0.000213296	0.00579827	3.70272	0.00579826
CLEC1A	2.48822	-2.17636	3.47845	0.00965009	0.0456294	2.58812	0.0456294
TRIM21	2.48465	4.42102	17.7056	1.58e-06	0.000309981	4.80035	0.000309023
AL445490.1	2.47013	-0.96521	4.07673	0.00547557	0.0328534	2.77764	0.0328534
PIK3AP1	2.43263	2.43707	7.25792	3.12e-05	0.00201616	4.16458	0.00201662
BTN3A2	2.41679	4.66164	7.75886	9.06e-05	0.00354459	3.91444	0.00354399
CAV2	2.40781	3.17982	8.61131	5.04e-05	0.00260323	4.05382	0.00260265
IGFLR1	2.40437	0.313575	10.114	1.02e-05	0.00106495	4.41228	0.00106675
STEAP4	2.40383	-2.13323	4.70648	0.00182467	0.0180549	3.11738	0.0180549
PRRG4	2.40002	-1.22146	15.7278	9.75e-07	0.000229388	4.89665	0.00022943
CD40	2.3946	1.44325	7.84924	9.77e-05	0.00373598	3.89613	0.00373442
ERAP1	2.3841	5.7851	15.6285	1.04e-06	0.000236936	4.88422	0.000237309
SHFL	2.37651	3.25035	4.62776	0.001209	0.0145196	3.23675	0.0145196
CTSO	2.37057	3.59063	10.8627	8.43e-06	0.000947593	4.45393	0.000947431
LINC02724	2.35546	0.608576	9.68035	1.77e-05	0.00143824	4.29249	0.00144088
PATL2	2.34779	0.111309	5.73491	0.000185348	0.00546726	3.73819	0.00546725
AC018553.2	2.33903	-2.54732	2.7797	0.0268534	0.0873118	2.21364	0.0873118
PSME1	2.3379	7.19172	11.1541	2.86e-05	0.00190464	4.1845	0.00190582
IFIT1	2.33289	4.98486	7.44684	0.000102624	0.00379512	3.8843	0.00379512
DDX58	2.32714	4.42404	8.70081	4.98e-05	0.00258726	4.05662	0.00258617
DRAM1	2.32334	2.96992	9.22359	1.31e-05	0.00122384	4.3587	0.00122538
ST6GALNAC2	2.31051	-1.59175	2.23408	0.0578294	0.144047	1.89699	0.144047
HERC5	2.30959	1.70509	4.57441	0.00238529	0.0207702	3.03753	0.0207702
AL596214.1	2.30797	-0.375776	4.87787	0.00118203	0.014421	3.24318	0.014421
RUNX1	2.30596	2.27046	6.54871	0.000231769	0.00608747	3.68161	0.00608746
USP18	2.30319	1.95762	9.40698	6.66e-06	0.000809044	4.50423	0.000808868
COL14A1	2.2978	2.84156	5.28553	0.00124274	0.0147273	3.22889	0.0147273
TNFRSF1B	2.29602	2.62228	5.33143	0.00102594	0.013524	3.28331	0.013524
TCIM	2.2917	4.19337	3.95365	0.00559581	0.0333226	2.77057	0.0333226
TNC	2.27036	7.06062	4.88731	0.0018629	0.0182296	3.11126	0.0182296
CDH12	2.2663	1.73832	3.57588	0.00439224	0.0288726	2.84852	0.0288726
STAT2	2.24709	6.86871	37.2907	2.01e-09	5.05e-06	5.99696	5.0451e-06
AL512306.2	2.23024	-0.0585069	5.94547	0.00035167	0.00751156	3.57392	0.00751156
PDGFRL	2.22202	2.29726	5.50768	0.000274666	0.00658949	3.63809	0.00658949
CHD5	2.20615	1.43967	3.94064	0.00434471	0.0286728	2.85198	0.0286728
PDZRN4	2.20482	1.58749	8.50109	7.26e-05	0.00317761	3.96766	0.00317836
ARAP2	2.20111	1.51081	7.5465	2.37e-05	0.00175037	4.22684	0.00174962
AC116407.2	2.19573	1.37943	9.64209	1.25e-05	0.00120202	4.36814	0.00119904
OTOGL	2.18733	0.114671	3.63195	0.0048231	0.0304808	2.81862	0.0304808
STEAP3	2.18195	1.89175	3.27472	0.0116387	0.0511165	2.52291	0.0511165
C1R	2.16358	4.46135	19.6808	1.92e-07	8.05e-05	5.20652	8.032e-05
AC093535.2	2.13975	0.568699	5.07292	0.00108917	0.013847	3.26642	0.013847
FAS	2.13408	2.92734	7.04837	0.000102433	0.00379512	3.88475	0.00379512
BISPR	2.1251	1.27686	10.6667	9.41e-06	0.00102887	4.43034	0.0010291
WDR49	2.12495	2.83719	6.10832	0.000305685	0.0069626	3.61043	0.0069626
LINC01270	2.12155	-0.32293	4.18698	0.00337303	0.0251102	2.93152	0.0251102
IRF7	2.1211	4.3738	10.3082	1.19e-05	0.00118335	4.37855	0.00118329
LINC02506	2.11732	-2.36099	2.21031	0.0624976	0.152128	1.86275	0.152128
JAK2	2.11136	4.34464	10.7108	1.09e-05	0.00111464	4.3989	0.00111669
CD22	2.09479	-3.01323	1.57624	0.156098	0.283131	1.41832	0.283131
TMEM158	2.0854	4.28189	4.34965	0.00291951	0.0232568	2.97609	0.0232568
PHF11	2.06874	3.76702	10.6148	7.53e-06	0.000880614	4.47826	0.000880251
ACSBG1	2.06845	1.82867	4.39848	0.00229429	0.0203967	3.04923	0.0203967
PML	2.06671	6.05428	11.9201	4.8e-06	0.000669958	4.57315	0.000669333
LRRTM2	2.05175	4.8281	4.54988	0.00211555	0.0195341	3.07351	0.0195341
PSME2	2.04125	6.54842	15.9898	1.2e-06	0.000257693	4.856	0.000258171
TAPBP	1.99749	6.69015	13.1039	2.89e-06	0.000468429	4.6783	0.000467994
GUCA1A	1.98294	2.81971	7.48521	0.000143268	0.00474201	3.80246	0.00474201
CACNG5	1.97439	1.59021	2.96235	0.0196869	0.0714076	2.33226	0.0714076
TMEM229B	1.96566	0.865483	5.8076	0.000576463	0.00979176	3.44245	0.00979177
TMEM100	1.96465	2.45867	2.67686	0.0215285	0.0756203	2.29859	0.0756203
GRAMD2B	1.96125	3.89031	6.19381	0.000340531	0.00744324	3.58234	0.00744325
HLA-DPA1	1.9558	0.331466	1.86292	0.101679	0.212295	1.63677	0.212295
FAM111A-DT	1.95185	2.22375	5.57763	0.000165758	0.00513931	3.76619	0.0051393
AC099343.4	1.94946	1.98483	6.5454	4.37e-05	0.00243478	4.08725	0.00243749
AC061992.2	1.94553	0.648085	3.83838	0.00290205	0.0231979	2.97793	0.0231979
KIAA0040	1.93756	0.225882	4.23566	0.00215118	0.0197181	3.06853	0.0197181
TLL1	1.93197	1.04525	2.66587	0.0325512	0.0990815	2.13758	0.0990815
WDFY1	1.92238	7.01171	14.2596	1.94e-08	2.09e-05	5.61733	2.08689e-05
ASCL2	1.91872	0.314069	5.03056	0.00115667	0.0142666	3.24935	0.0142666
IL12A	1.91377	-0.516353	7.2874	0.00015957	0.00502747	3.77568	0.00502746
VGF	1.90264	4.35695	10.0971	1.41e-05	0.00127783	4.34253	0.00127919
BTN3A1	1.9023	5.20473	7.7375	9.38e-05	0.00363096	3.90613	0.00363143
LRCOL1	1.89973	0.33903	4.40533	0.00291934	0.0232568	2.97611	0.0232568
IFIT5	1.88811	5.36258	8.87862	2.07e-05	0.00161644	4.25731	0.00161524
OSMR	1.88805	2.19873	4.10333	0.00430505	0.0285416	2.8549	0.0285416
NOD1	1.8839	2.43998	3.92487	0.00626127	0.0354492	2.73378	0.0354492
NUCB1	1.88101	7.63941	11.4313	4.02e-06	0.000606149	4.61009	0.000605412
BCL6	1.87307	4.69205	6.11449	0.000184118	0.00544758	3.73987	0.00544758
FBLN5	1.85913	2.64602	5.6446	0.00092327	0.0128793	3.31292	0.0128793
RNF213	1.84929	6.99274	8.95358	2.72e-05	0.00186736	4.19601	0.00186905
SLFN11	1.84585	1.20899	2.79338	0.0191402	0.070093	2.34279	0.070093
AL513524.1	1.83613	-3.2787	2.69293	0.030792	0.0955154	2.15975	0.0955154
LGALS9	1.81671	1.68828	4.23983	0.0017527	0.0176618	3.12922	0.0176618
GCH1	1.81563	2.74416	6.43898	0.000256114	0.00638706	3.65607	0.00638706
COL22A1	1.81395	2.84282	2.9765	0.0270922	0.0878004	2.21019	0.0878004
ZFP36	1.81323	2.61589	7.96163	2.66e-05	0.0018546	4.20079	0.001853
TRIM5	1.80644	5.27822	21.8822	9.82e-08	5.31e-05	5.33002	5.31403e-05
HERC6	1.79708	1.73831	4.30382	0.00130312	0.0149695	3.21529	0.0149695
TRIM25	1.79569	5.55897	9.91123	1.63e-05	0.00137654	4.31084	0.00137909
DOCK10	1.78666	3.37335	5.27425	0.000923613	0.0128793	3.31282	0.0128793
ACP5	1.78148	-0.294322	5.26592	0.00111904	0.0140206	3.25875	0.0140205
GATA6	1.77789	-3.04996	3.06211	0.0181892	0.0680402	2.36174	0.0680402
AL353600.2	1.75675	-3.1878	1.60285	0.150387	0.27609	1.43816	0.27609
GPBAR1	1.73639	-0.130873	3.91998	0.00542672	0.0326803	2.78055	0.0326803
TRIM38	1.73588	1.36672	3.98878	0.00446716	0.0291738	2.84314	0.0291738
IGKC	1.73513	-4.20796	1.41766	0.200607	0.337543	1.27982	0.337543
CASP7	1.72846	5.00454	7.45766	8.89e-05	0.00350602	3.91917	0.0035048
JCAD	1.72736	2.91426	3.43371	0.0105744	0.0480248	2.55646	0.0480248
CBR3	1.72484	-0.024315	4.51762	0.00155701	0.0164422	3.16384	0.0164422
ITGA9	1.72355	3.22418	3.76186	0.00738325	0.0389736	2.67905	0.0389736
CAV1	1.72167	3.85913	5.49264	0.000880635	0.0125591	3.32612	0.0125591
APOBEC3F	1.71882	3.06019	7.96993	4.46e-05	0.00244544	4.08228	0.00244657
RGCC	1.71303	-0.0298084	2.29606	0.0423241	0.117428	2.03032	0.117428
METTL24	1.70553	0.174678	3.24523	0.013203	0.05534	2.47825	0.05534
HELZ2	1.70099	5.64914	7.16942	0.00010332	0.00379512	3.88266	0.00379512
IL17RC	1.70089	3.35226	5.5249	0.000566093	0.0096879	3.44736	0.00968791
ENPP2	1.70045	5.42131	3.36013	0.0119379	0.051946	2.51397	0.051946
TCF21	1.69118	-4.12679	3.02485	0.0189959	0.0697241	2.34561	0.0697241
ZNF878	1.68651	0.85578	2.93731	0.0159629	0.062686	2.40976	0.062686
SOCS3	1.68482	5.16557	2.37474	0.0416276	0.116353	2.03722	0.116353
CLIC2	1.68171	-0.782562	2.61202	0.0321421	0.0982093	2.14264	0.0982093
TNFSF13B	1.66622	-0.206993	1.78104	0.104712	0.216334	1.62243	0.216334
RHBDF2	1.64865	1.64974	5.34636	0.000986302	0.0133217	3.29441	0.0133217
ADCY8	1.63908	0.256666	2.38474	0.0456221	0.123255	1.99887	0.123255
ZC3HAV1	1.61579	5.48889	5.94061	0.000354322	0.00751562	3.57196	0.00751562
BCL3	1.6086	3.34884	5.36261	0.00102894	0.013524	3.28249	0.013524
GSTK1	1.60815	5.8896	35.1858	3.47e-09	5.58e-06	5.90783	5.5722e-06
SERPINI2	1.6037	1.21957	3.13338	0.012241	0.0528525	2.50512	0.0528525
HLA-L	1.59776	1.79095	4.28514	0.00246226	0.0211412	3.02794	0.0211412
NCOA7	1.59531	3.87836	8.29074	6.93e-05	0.00307902	3.97865	0.00307864
STAMBPL1	1.5916	2.24662	7.34993	2.67e-05	0.0018546	4.19978	0.001853
CEACAM1	1.58413	-0.112019	2.67253	0.0255426	0.0844875	2.2331	0.0844875
AGT	1.58393	-2.29237	1.79586	0.113694	0.228206	1.58181	0.228206
ACKR3	1.58302	5.87991	3.28488	0.0129147	0.0545724	2.48611	0.0545724
RMRP	1.5776	0.794099	2.14508	0.0551166	0.139834	1.91796	0.139834
DACT2	1.57583	1.09908	1.36848	0.216539	0.356325	1.23578	0.356325
OPTN	1.57529	6.43752	8.27571	6.17e-05	0.00290425	4.00617	0.00290376
MPZL2	1.57031	-1.0575	2.35092	0.0494894	0.130004	1.96435	0.130004
PTGS2	1.5578	-2.33109	1.65918	0.138652	0.261568	1.48083	0.261568
PLAAT3	1.54722	4.61878	8.26954	7.48e-05	0.00321719	3.96036	0.00321795
AC012470.1	1.54632	1.36032	2.69263	0.0310973	0.096106	2.15583	0.096106
ATF3	1.5413	3.82162	5.21761	0.000979227	0.0132499	3.29643	0.0132499
AC022034.1	1.54122	2.19541	4.34437	0.00305386	0.0237647	2.96226	0.0237647
AC019257.1	1.53694	2.34003	8.01174	8.46e-05	0.00342821	3.93087	0.00342898
RNF19B	1.53278	4.70972	12.0559	1.11e-07	5.76e-05	5.30789	5.76434e-05
MAFF	1.52354	3.88319	7.19565	0.00018825	0.00550494	3.73428	0.00550494
CPT1A	1.52142	3.36038	5.13305	0.00109878	0.0138818	3.26393	0.0138818
LINC02032	1.51554	0.384487	6.33643	0.000405636	0.00808052	3.53639	0.00808053
CIITA	1.51495	1.52981	3.57367	0.00562009	0.0333616	2.76916	0.0333617
ALDH1L1	1.51393	0.522393	3.35544	0.00850755	0.0423549	2.63123	0.0423549
RNU4-2	1.5013	-1.43154	1.81429	0.096974	0.205467	1.6597	0.205467
PDPN	1.50103	6.29987	3.76284	0.00670168	0.0368482	2.71132	0.0368482
LINC02701	1.49843	0.310698	7.88633	7.01e-05	0.00310317	3.97609	0.00310474
STAT3	1.49836	7.69883	6.41082	0.00029985	0.00691047	3.61543	0.00691047
SAMD4A	1.49737	4.73155	4.23375	0.00331798	0.0248477	2.93663	0.0248477
MAP1LC3C	1.49665	1.01898	4.21977	0.00355868	0.0259486	2.91484	0.0259486
CHRNA1	1.49541	-0.088042	1.90318	0.0911312	0.196603	1.68946	0.196603
MEGF11	1.49241	2.10862	3.05535	0.0173791	0.0662438	2.37859	0.0662438
RHOH	1.49148	1.23171	6.59974	0.000303363	0.00693269	3.61241	0.0069327
TMCO4	1.49139	0.151191	4.62586	0.00187527	0.0183119	3.10931	0.0183119
CXCL16	1.48985	0.91427	6.28931	0.000241663	0.00615894	3.67094	0.00615893
TLR2	1.48495	0.403934	4.69181	0.00210782	0.0194867	3.0746	0.0194867
PLA2G2A	1.47759	-3.15733	0.717143	0.494886	0.630327	0.682558	0.630327
SLC2A14	1.47593	-0.581603	2.33928	0.0510638	0.132681	1.95094	0.132681
AL645933.4	1.46922	-1.61454	3.65189	0.00750635	0.039406	2.6735	0.039406
HAS2	1.45952	1.94742	1.95746	0.0858833	0.189011	1.71752	0.189011
MRAS	1.45568	5.40792	7.28052	0.000160821	0.00504577	3.77374	0.00504576
DYSF	1.44334	0.49335	3.59499	0.00856377	0.0425364	2.62899	0.0425364
CCL2	1.44	4.16995	1.66359	0.140156	0.263351	1.47521	0.263351
NAAA	1.43802	2.1101	6.22269	0.000358825	0.00754872	3.56865	0.00754872
AC108479.3	1.43385	1.16442	3.20002	0.0105863	0.0480644	2.55607	0.0480644
ZNF804A	1.43197	1.61054	8.94845	4.28e-05	0.00239776	4.09167	0.00239616
L3MBTL4	1.43129	0.801928	8.13331	5.56e-05	0.00270756	4.03094	0.00270983
HELB	1.42679	4.41366	6.1459	0.000608182	0.00998857	3.42794	0.00998858
KCNE4	1.42584	-1.54739	1.70771	0.129611	0.249961	1.51564	0.249961
SBNO2	1.42384	5.38294	8.89303	3.34e-05	0.00210945	4.1488	0.00211082
MBOAT1	1.42145	3.48579	6.43579	0.000326807	0.00727492	3.59307	0.00727491
WDR25	1.41549	4.10195	10.3043	1.34e-05	0.00124621	4.3533	0.0012457
TMEM255B	1.41436	1.54205	10.0397	8.95e-06	0.000998326	4.44112	0.000998422
TRAFD1	1.41354	6.57738	12.4764	6.28e-06	0.000784306	4.51671	0.000784116
ICAM5	1.40911	0.637393	2.87534	0.0224116	0.0776085	2.28332	0.0776085
EIF2AK2	1.40854	6.68199	17.3822	3.9e-07	0.000139814	5.07381	0.000139843
TMEM51	1.40812	3.08962	6.85019	0.000231821	0.00608747	3.68155	0.00608746
NRG1	1.40785	4.69767	5.91448	0.00060701	0.00998857	3.42846	0.00998858
NTNG2	1.39926	4.36131	9.64195	2.55e-05	0.00182791	4.21043	0.00182871
IRF2	1.39826	4.65505	8.21773	6.24e-05	0.00292065	4.00337	0.00291846
EDNRA	1.39608	1.20142	2.1562	0.0642815	0.155116	1.85022	0.155116
TIMM10	1.39551	4.85596	4.83586	0.000522441	0.0092952	3.46898	0.0092952
LY6E	1.38367	6.11121	7.27753	0.000140852	0.00468262	3.80667	0.00468263
OLFML3	1.3831	1.74648	3.55089	0.00905367	0.0439125	2.61002	0.0439125
HS3ST3A1	1.38269	2.00394	2.00226	0.0885363	0.193072	1.70317	0.193072
FES	1.37721	1.10977	10.5551	1.43e-05	0.00128524	4.33863	0.00128189
ITGA4	1.3768	1.77518	4.25047	0.00337277	0.0251102	2.93155	0.0251102
CAPN5	1.3688	5.45777	3.81945	0.00581288	0.0340233	2.75815	0.0340233
NPAS3	1.3626	6.25145	6.66869	0.000295246	0.0068732	3.61944	0.0068732
SCN9A	1.36254	3.77963	6.17971	0.000427317	0.00833898	3.52261	0.00833899
GCNT1	1.3594	1.9933	1.53643	0.167466	0.297411	1.38039	0.297411
FBXO2	1.35732	2.61254	5.40255	0.000943786	0.0129803	3.30677	0.0129803
BTC	1.35679	-1.0759	4.54147	0.00257576	0.0216468	3.0143	0.0216468
FAM189A2	1.3542	1.15343	2.24479	0.053097	0.135971	1.93413	0.135971
RALB	1.3395	6.30808	9.97275	1.65e-05	0.00137654	4.30828	0.0013805
TNFAIP2	1.33762	5.24411	1.71081	0.128061	0.248019	1.52179	0.248019
SYT15	1.33169	0.37717	4.70934	0.00155589	0.0164422	3.16405	0.0164422
ZNFX1	1.33054	4.86062	5.47895	0.00071146	0.0109778	3.38512	0.0109778
MYOM3	1.32921	-1.55181	3.35431	0.0117539	0.051368	2.51945	0.051368
SYNPO	1.32536	3.22648	4.52752	0.00259258	0.0217274	3.01232	0.0217274
KIF19	1.32209	3.16363	7.05204	0.000132318	0.00445037	3.8221	0.00445036
CFI	1.32133	0.0763902	1.84594	0.109536	0.222416	1.60028	0.222416
DUSP5	1.31838	0.724515	6.19989	0.000432427	0.00838241	3.51946	0.00838241
RIPK2	1.31837	4.54622	8.75828	3.56e-05	0.00214388	4.1344	0.00214454
PSRC1	1.31114	7.05632	4.48316	0.00275987	0.0224668	2.99329	0.0224668
CD47	1.30889	7.09271	10.0018	1.5e-05	0.00131938	4.32897	0.00132105
BMP5	1.3017	2.11478	1.53112	0.159772	0.288095	1.40584	0.288095
RTBDN	1.30067	-0.551639	2.63782	0.0280551	0.0899148	2.19652	0.0899148
HMX1	1.29215	0.678719	4.00884	0.00507628	0.0314863	2.80215	0.0314863
FXYD5	1.29162	0.882376	2.32069	0.0512684	0.132961	1.94923	0.132961
ABCG2	1.29105	-2.53191	1.29182	0.236771	0.379619	1.1831	0.379619
ASPHD2	1.28705	3.49718	7.03048	0.000192213	0.00555609	3.72904	0.0055561
PRRT2	1.2869	6.46317	9.70036	2.57e-05	0.00182966	4.20877	0.00183277
TRPV2	1.28404	-0.056861	3.83117	0.00570406	0.0336875	2.76433	0.0336875
TDRD7	1.28333	3.58651	13.698	2.36e-06	0.000417646	4.7201	0.000418136
PRLR	1.28264	0.487487	3.50046	0.00778213	0.0400406	2.66138	0.0400406
CLDN23	1.28227	-0.147714	4.88196	0.00152312	0.0162431	3.17024	0.0162431
BRI3	1.28133	6.17493	9.89464	1.02e-05	0.00106495	4.4121	0.00106675
SPTLC3	1.28039	2.55203	5.19063	0.00127218	0.0148609	3.22218	0.0148609
CYP1B1	1.27416	3.65653	3.32925	0.012647	0.0538034	2.49356	0.0538034
MARVELD3	1.27178	-0.0278344	3.06685	0.0167721	0.0647826	2.39167	0.0647826
RBM47	1.2687	1.95822	4.26083	0.00377893	0.0266685	2.89605	0.0266685
FRMD3	1.25914	0.830341	2.4421	0.0401547	0.113926	2.05215	0.113926
S100A11	1.25588	3.57735	7.48	0.000143852	0.00475089	3.80145	0.0047509
NUPR1	1.25194	-3.69449	0.86652	0.413519	0.558129	0.817716	0.558129
AIM2	1.24793	2.85759	6.06668	8.11e-05	0.00335991	3.94102	0.00335954
RBMXL1	1.24638	4.59801	7.32332	0.000116632	0.00407535	3.8531	0.00407535
HLA-DMB	1.24357	0.576161	1.62004	0.146572	0.271229	1.45175	0.271229
IGFBP7	1.24074	2.03693	2.35571	0.0477498	0.126966	1.97959	0.126966
CACNG6	1.24073	0.678047	5.02525	0.00150645	0.0162068	3.17344	0.0162068
S100A13	1.23829	3.52879	5.74126	0.000233288	0.00608895	3.67994	0.00608894
PSMA5	1.22934	6.70615	12.988	3.42e-06	0.000535773	4.64412	0.000536513
PAGR1	1.21634	4.90342	9.88473	2.12e-05	0.00164198	4.25237	0.00164573
LY6H	1.21027	4.30386	4.26338	0.00363337	0.0261743	2.90835	0.0261743
ANGPTL1	1.20828	3.03074	6.5134	0.000351877	0.00751156	3.57377	0.00751156
AP000662.1	1.20749	4.13375	6.46109	0.000296992	0.00689168	3.61791	0.00689168
CYTOR	1.20705	2.50943	3.66514	0.00693958	0.0376071	2.69973	0.0376071
RAB20	1.20627	1.52903	6.47732	0.000341254	0.00744441	3.58179	0.00744441
HPCAL1	1.20614	4.33323	5.2203	0.000664767	0.0105106	3.40371	0.0105106
MAB21L2	1.20399	0.920386	3.42431	0.0110277	0.0493984	2.54182	0.0493984
EPHA7	1.195	4.97897	5.88442	0.000613639	0.0100232	3.42551	0.0100232
EPAS1	1.19464	0.373864	2.54958	0.0373386	0.108671	2.08204	0.108671
RBP1	1.19297	6.9246	4.88446	0.00176192	0.0177015	3.12768	0.0177015
APOBEC3C	1.19162	4.57102	3.53442	0.00842702	0.0421466	2.63446	0.0421466
BRINP3	1.18862	2.67454	6.58885	0.000303325	0.00693269	3.61244	0.0069327
HOXB4	1.1884	-3.53656	1.49898	0.17628	0.308541	1.3523	0.308541
NUB1	1.18764	6.53719	19.2843	1.23e-07	5.92e-05	5.28866	5.93273e-05
ADAM28	1.18419	-0.224508	3.18352	0.0138394	0.0571677	2.4614	0.0571677
SORCS1	1.17933	6.13066	3.54894	0.00913291	0.0441121	2.60704	0.0441121
AC005747.1	1.17849	4.71763	2.51081	0.0394613	0.112683	2.05934	0.112683
TRIM56	1.17738	7.06034	5.38674	0.00118522	0.014421	3.24241	0.014421
DNPEP	1.17409	5.72048	6.38799	0.000349174	0.00750233	3.57579	0.00750233
CASP8	1.17397	2.31194	5.04768	0.00144689	0.0158088	3.18513	0.0158088
KIF1A	1.17168	8.18268	5.67814	0.000866916	0.0124459	3.3305	0.0124459
MITD1	1.1705	4.99983	9.83861	1.75e-05	0.00143766	4.29429	0.00144016
PTPRH	1.16745	3.14598	4.03629	0.00516993	0.031813	2.79625	0.031813
EIF4E3	1.16422	5.01461	6.13451	0.000311159	0.0070467	3.60583	0.0070467
CHRM3	1.16326	0.750226	3.85595	0.00638816	0.0359244	2.72716	0.0359244
SLC7A2	1.16114	3.00052	4.87649	0.00182985	0.0180808	3.11654	0.0180808
PLEKHA2	1.15888	3.72037	4.85327	0.00181985	0.0180309	3.11816	0.0180309
MRC2	1.15693	8.25011	4.68427	0.00205846	0.019231	3.08167	0.019231
CDH18	1.15559	2.36981	4.2657	0.00324531	0.024597	2.94349	0.024597
ATP10A	1.15372	3.23497	5.12556	0.000392834	0.00790875	3.54485	0.00790875
RAB27A	1.14659	3.44599	5.51394	0.000820421	0.0120189	3.34581	0.0120189
PCDH18	1.14248	5.87603	4.77475	0.00187618	0.0183119	3.10916	0.0183119
LGI4	1.13747	3.55837	3.98238	0.00531893	0.0322968	2.78706	0.0322968
OGFR	1.13446	6.4987	13.7766	2.6e-06	0.000441007	4.70005	0.000441647
ABTB2	1.1313	4.62976	2.40699	0.0488149	0.128703	1.9702	0.128703
NBN	1.12925	5.90479	9.56378	1.57e-05	0.00136221	4.31933	0.00135886
AC080038.2	1.1252	3.21622	3.25753	0.0117451	0.0513556	2.51971	0.0513556
RNY1	1.12512	-1.98585	1.29909	0.220482	0.360881	1.22525	0.360881
KDM7A-DT	1.1248	1.40068	5.34448	0.000971477	0.0131925	3.29866	0.0131925
ADRA2C	1.12207	1.62035	8.57979	5.91e-05	0.00282401	4.0165	0.00282554
VRK2	1.12092	3.02655	5.58962	0.000594079	0.00988967	3.4343	0.00988967
UNC5C	1.12003	4.55599	4.31377	0.00352813	0.0257805	2.91753	0.0257805
LIF	1.11807	1.6393	1.43136	0.195432	0.331444	1.29468	0.331444
RIPOR2	1.11644	4.13682	2.975	0.0200298	0.0720957	2.32579	0.0720957
ADAR	1.1158	8.24637	23.6513	6.35e-08	4.16e-05	5.40852	4.15787e-05
CALHM5	1.11513	1.56163	3.28452	0.0136873	0.0567461	2.46537	0.0567461
BIK	1.10866	-0.567648	2.08936	0.0717018	0.166975	1.80101	0.166975
MYD88	1.10707	4.81473	6.62402	0.000200847	0.00560237	3.71795	0.00560238
NT5E	1.10662	1.91411	3.50202	0.00843773	0.0421466	2.63403	0.0421466
GFRA1	1.10573	7.42979	2.61519	0.0343694	0.102883	2.11571	0.102883
SUSD6	1.10434	4.79258	8.20249	5.65e-05	0.00272091	4.02689	0.00271943
TNFRSF1A	1.10364	5.93892	5.82113	0.000590686	0.00988967	3.43586	0.00988967
PRRX2	1.09517	0.332657	3.95099	0.00570914	0.0336911	2.76404	0.0336911
SHISA5	1.09135	7.64079	14.2616	1.56e-06	0.000309981	4.80397	0.000309023
NKX2-2	1.08976	-3.52708	1.52964	0.169041	0.299678	1.37529	0.299678
MICB	1.08967	0.672564	4.46134	0.00260725	0.0217777	3.01061	0.0217777
LRRTM3	1.08529	2.14912	4.52651	0.00267467	0.0220715	3.00285	0.0220715
P2RY6	1.08192	-2.92801	0.803092	0.446359	0.586833	0.761499	0.586833
HTATIP2	1.07898	2.39733	10.6259	1.35e-05	0.00124621	4.35109	0.0012473
KBTBD11	1.0786	5.96502	6.13043	0.00042319	0.00827767	3.52518	0.00827766
S100A6	1.07734	4.01174	2.59956	0.0360738	0.106253	2.09609	0.106253
AC092376.2	1.07369	1.69289	2.25622	0.0571598	0.143066	1.90209	0.143066
LINC00623	1.06897	1.90741	4.27794	0.00361167	0.0261499	2.91023	0.0261499
PSMA4	1.06878	7.70763	13.1744	1.78e-06	0.000342762	4.77746	0.000343677
LZTS1	1.06857	5.16633	5.84008	0.000561252	0.00962695	3.44968	0.00962694
TCIRG1	1.06793	1.69745	7.21991	0.000161209	0.00504741	3.77314	0.00504742
LAYN	1.06497	2.19498	3.14499	0.0163122	0.0635934	2.40186	0.0635934
KCNJ8	1.06158	3.11708	8.03965	8.62e-05	0.00345445	3.92634	0.00345259
CLMP	1.05992	4.31894	3.18176	0.0153057	0.0609711	2.42506	0.0609711
SMIM31	1.05564	-4.64596	1.32417	0.226399	0.368084	1.20969	0.368084
BTBD17	1.05374	5.89235	6.21818	0.000446473	0.00855456	3.51097	0.00855456
IFITM2	1.05269	5.49396	2.5738	0.0366771	0.107358	2.08934	0.107358
STK3	1.05156	4.44821	8.70678	5.06e-05	0.00260323	4.05291	0.00260265
GJD2	1.04784	0.359814	3.34951	0.0123112	0.0530491	2.5031	0.0530491
C6orf141	1.0468	1.97705	3.71814	0.00803709	0.0408638	2.65051	0.0408638
TSPO	1.04674	4.64456	5.41969	0.000942739	0.0129777	3.30708	0.0129777
ATP10D	1.04075	4.53639	6.93978	0.000199267	0.00559586	3.71994	0.00559587
RNU4-1	1.03615	-2.4933	1.39573	0.203973	0.341163	1.27031	0.341163
PMAIP1	1.03366	4.63112	5.40021	0.000912066	0.0128251	3.31633	0.0128251
GLRX	1.02668	4.3581	3.87759	0.00542518	0.0326803	2.78064	0.0326803
CCSAP	1.02635	4.97325	4.46413	0.00282697	0.022828	2.98595	0.022828
HEY2	1.02517	0.983301	2.96497	0.0209661	0.0742591	2.30859	0.0742591
SLC35F6	1.02314	4.70214	6.91176	0.000212649	0.00579827	3.7035	0.00579826
H2AC6	1.0183	3.08753	4.19988	0.00400958	0.027503	2.87741	0.027503
IGF2	1.01824	-1.54051	1.36527	0.212698	0.351791	1.24618	0.351791
GABRA2	1.01552	2.36975	4.5837	0.00233117	0.0205131	3.04444	0.0205131
CHSY1	1.01164	6.16387	3.55237	0.00859357	0.0426141	2.62781	0.0426141
C19orf12	1.01157	5.4093	9.71019	2.77e-05	0.00186736	4.19166	0.00186905
PSMA6	1.01117	3.60091	7.80704	2.37e-05	0.00175037	4.22674	0.00174962
STING1	1.0099	-1.13143	4.63001	0.00239147	0.0207702	3.03675	0.0207702
RBCK1	1.00961	5.971	9.22424	8.1e-05	0.00335991	3.94147	0.00335954
OSBPL6	1.00683	3.83192	4.75023	0.00208979	0.0193914	3.07717	0.0193914
CXorf38	1.00395	4.88751	11.3787	8.19e-06	0.000927162	4.46021	0.000927379
INSIG1	0.996407	7.44307	5.05028	0.00148151	0.0160433	3.17828	0.0160433
CCDC60	0.993359	0.0358536	1.77748	0.115765	0.23111	1.5728	0.23111
DGLUCY	0.991807	5.35781	3.63015	0.00628239	0.0355151	2.73267	0.0355151
TMSB10	0.987252	10.4774	8.99189	3.87e-05	0.00225051	4.11508	0.00225028
MDGA1	0.987097	5.46042	2.86178	0.0234326	0.0797862	2.26631	0.0797862
TMSB4XP4	0.986774	4.28711	3.78448	0.00664252	0.0366365	2.71425	0.0366365
AC013275.1	0.980266	-3.57262	1.36168	0.214696	0.354118	1.24076	0.354118
PHLDA2	0.979668	0.398344	6.32102	0.000356467	0.0075293	3.57038	0.0075293
TESK2	0.979355	2.34249	3.16579	0.0163888	0.06376	2.40014	0.06376
SDSL	0.979163	4.10747	6.99569	0.000179002	0.005346	3.74694	0.005346
C1QTNF6	0.977386	5.47017	5.29166	0.000910218	0.0128111	3.3169	0.0128111
PLSCR4	0.975121	1.81698	5.54437	0.000630385	0.0102633	3.41819	0.0102633
AC002316.1	0.974724	3.90708	2.98619	0.0195957	0.0711798	2.334	0.0711798
ADAP1	0.973426	0.663558	3.13498	0.0164765	0.0639378	2.39819	0.0639378
FAM162B	0.972795	-0.0436871	2.01202	0.080649	0.180779	1.74693	0.180779
IFNLR1	0.972298	0.67051	3.56482	0.00841447	0.0421385	2.63497	0.0421385
SERPINB8	0.966624	2.03394	3.11158	0.0166722	0.0645087	2.39386	0.0645087
MIR193BHG	0.966495	0.648037	2.51959	0.030407	0.0947288	2.16475	0.0947288
GLIPR2	0.96423	5.3388	8.41026	6.28e-05	0.00292591	4.00221	0.00292807
USF1	0.961886	6.25446	10.8226	1.17e-05	0.00118211	4.38319	0.00118256
JADE2	0.960978	2.74414	7.30033	0.000144361	0.00475728	3.80057	0.00475728
IFNAR2	0.952969	1.22153	8.21296	5.08e-06	0.00069603	4.5613	0.000695498
ANKRD65	0.950513	2.14801	4.11829	0.00354239	0.0258471	2.91627	0.0258471
PTPN2	0.950349	5.13524	5.12492	0.00298616	0.0235084	2.96916	0.0235084
PSMB3	0.949205	6.83084	10.3219	1.59e-05	0.00136575	4.31625	0.00136831
MSMO1	0.946354	8.0035	5.36765	0.00107455	0.0137608	3.27024	0.0137608
OSTF1	0.94519	2.48912	3.10375	0.017274	0.0659507	2.38082	0.0659507
TMEM88	0.944624	2.85426	4.81604	0.00176134	0.0177015	3.12778	0.0177015
GUK1	0.941232	6.81568	6.70094	0.000238638	0.0061329	3.67416	0.00613292
GSAP	0.941002	2.4894	7.98017	8.37e-05	0.00341406	3.93369	0.00341605
GSTO1	0.940927	6.13749	9.19975	3.43e-05	0.00210945	4.14254	0.00211082
CP	0.938814	1.30714	0.755195	0.473283	0.611348	0.717147	0.611348
ETV6	0.938489	4.94271	6.31018	0.000199534	0.00559586	3.71961	0.00559587
ADAMTS6	0.935786	4.17809	7.66187	0.00010055	0.00378569	3.88926	0.00378571
VMP1	0.935371	6.35639	6.56342	0.000220251	0.00591263	3.69458	0.00591262
ABCB1	0.934029	1.813	3.97315	0.00519113	0.0318576	2.79493	0.0318576
KLF6	0.933017	6.60821	5.02222	0.00142785	0.0157188	3.18896	0.0157188
LINC01351	0.93282	0.183041	2.6206	0.0336326	0.101423	2.12445	0.101423
ARF6	0.932503	6.503	11.8629	5.99e-06	0.000758145	4.52672	0.000758062
CXCL8	0.932435	-0.503068	0.616986	0.556186	0.683433	0.588517	0.683433
AC022916.2	0.925888	1.61603	9.64495	2.41e-05	0.00177354	4.22268	0.00177047
TRPM3	0.924256	4.17175	3.44006	0.0110491	0.0494647	2.54114	0.0494647
MPP7	0.92345	2.95264	4.13833	0.00385311	0.0269021	2.88994	0.0269021
SYNM	0.922377	4.0469	9.06729	4.05e-05	0.00232709	4.10435	0.00232485
SIK1B	0.919405	1.69355	4.59215	0.00247631	0.0211738	3.02622	0.0211738
RNF19A	0.91813	5.76735	3.38599	0.00607786	0.0348828	2.74355	0.0348828
RBM7	0.918048	4.85919	7.42091	0.000101127	0.0037885	3.88787	0.00378849
SKAP2	0.916761	1.89012	2.69323	0.026851	0.0873118	2.21368	0.0873118
HMOX2	0.913067	4.80397	4.2045	0.00240331	0.020799	3.03526	0.020799
SERTAD1	0.91058	2.62133	6.45971	0.000258248	0.00639673	3.65394	0.00639673
B3GALT4	0.910461	2.35973	4.79946	0.00151001	0.0162068	3.17275	0.0162068
DDX23	0.90873	6.99774	9.36897	2.88e-05	0.00190843	4.18302	0.0019107
TMEM255A	0.908451	4.91804	2.5436	0.035851	0.105843	2.09861	0.105843
SLFN5	0.906275	5.01315	3.53658	0.00872964	0.0429776	2.62246	0.0429776
PDGFA	0.905887	0.626013	2.79242	0.0251213	0.0835191	2.23953	0.0835191
TFAP2D	0.905185	-4.03211	0.853028	0.421554	0.565627	0.803728	0.565627
PSMA3	0.905095	6.96332	9.93307	4.57e-05	0.00246862	4.07642	0.00246682
PPP2R2B	0.904794	4.60853	2.39053	0.0420633	0.117071	2.03289	0.117071
SELL	0.904748	-2.12079	0.475229	0.650433	0.758828	0.453161	0.758828
LINC01139	0.903337	1.47475	3.23891	0.0150551	0.0602364	2.43105	0.0602364
RBMS1	0.902631	5.09006	2.43404	0.0452751	0.122766	2.00209	0.122766
SLC22A18	0.901488	3.18513	4.52611	0.00230424	0.0204369	3.04793	0.0204369
KCNT2	0.900328	4.85504	3.45287	0.00861159	0.0426444	2.6271	0.0426444
NAMPT	0.899735	6.33928	3.75647	0.00598512	0.0345359	2.7486	0.0345359
MARCHF3	0.89872	2.15391	1.88778	0.0996486	0.209344	1.64656	0.209344
LARS2	0.898598	5.39934	8.93019	4.13e-05	0.00234312	4.10023	0.00234392
DENND4A	0.894693	4.96039	5.35609	0.00126589	0.0148202	3.2236	0.0148202
ENDOD1	0.89142	3.95717	2.93973	0.0198886	0.0718242	2.32844	0.0718242
TRIM14	0.890525	3.07994	4.32022	0.00297465	0.0234792	2.97035	0.0234792
PLEKHA4	0.890291	5.59522	4.80331	0.00194633	0.0186106	3.0983	0.0186106
FOXI3	0.889683	-3.18262	1.03282	0.335288	0.482415	0.963518	0.482415
SLC12A7	0.888459	6.52415	8.09094	6.4e-05	0.00295064	3.99756	0.00295213
CDC26	0.887733	4.11419	11.2919	5.71e-06	0.000737532	4.53685	0.000737554
EPHA6	0.887355	1.2666	2.98135	0.0203389	0.0727358	2.32004	0.0727358
DYNLT1	0.885794	7.02271	7.46182	0.000146635	0.00477649	3.7967	0.00477649
SLC8A1	0.882307	4.04208	3.17281	0.0146416	0.0591161	2.44112	0.0591161
RFTN1	0.881587	4.68599	2.5026	0.0405265	0.114465	2.04834	0.114465
SCARF1	0.877563	1.49913	3.10504	0.0148278	0.0595962	2.43656	0.0595962
CALCOCO2	0.877409	6.29973	6.2921	0.000353632	0.00751156	3.57247	0.00751156
CHL1	0.876633	2.50547	1.77372	0.124646	0.243503	1.53556	0.243503
CXCL2	0.876128	2.11189	0.955924	0.36655	0.513319	0.902955	0.513319
TENT5A	0.87236	3.73618	2.29483	0.0515747	0.133416	1.94667	0.133416
TMEM179B	0.87207	3.45862	8.53596	3.67e-05	0.00218019	4.12722	0.00218192
C5orf15	0.871876	6.26252	11.0755	1.01e-05	0.00106495	4.41429	0.00106675
NAPA	0.868282	4.6515	8.58995	5.98e-05	0.00283864	4.01379	0.00284097
ISOC1	0.868006	5.19727	6.6737	0.000229012	0.00605075	3.68466	0.00605074
CISH	0.863514	2.26389	3.21855	0.0134144	0.0559573	2.47257	0.0559573
CYSTM1	0.862442	5.22278	6.05593	0.000477512	0.00888916	3.49306	0.00888916
RCAN2	0.862094	4.04897	6.38429	0.000370324	0.00763984	3.56038	0.00763983
CARS1	0.861897	5.79661	9.10814	3.86e-05	0.00225051	4.11542	0.00225028
S100A16	0.861387	3.21547	5.79985	0.000637723	0.0103245	3.41504	0.0103245
CYP1B1-AS1	0.858855	-0.803743	1.66334	0.140521	0.263862	1.47386	0.263862
N4BP2L1	0.856045	3.65965	7.28024	0.000170245	0.00522176	3.75951	0.00522177
FAR2	0.855975	3.45485	3.7609	0.00603948	0.034742	2.74563	0.034742
ELF4	0.85536	3.64458	3.05874	0.018576	0.0688412	2.35393	0.0688412
H2BC12	0.854714	2.67257	4.53744	0.00233092	0.0205131	3.04447	0.0205131
NDUFA9	0.85429	3.58785	11.5862	7.54e-06	0.000880614	4.47776	0.000880251
PLEKHG1	0.853196	6.19008	3.53555	0.00941887	0.0450026	2.59646	0.0450026
PSPHP1	0.84994	-2.63309	1.14776	0.288771	0.434881	1.06082	0.434881
HMGCS1	0.849884	9.97963	3.94068	0.00560955	0.0333254	2.76977	0.0333254
SPSB1	0.849518	2.98453	5.88614	0.000608241	0.00998857	3.42791	0.00998858
GNB4	0.849458	5.58774	2.72836	0.0295649	0.0929343	2.17587	0.0929343
CYSLTR2	0.849089	-2.10485	2.68447	0.0301431	0.0940755	2.1682	0.0940755
AC009133.1	0.848745	1.3442	4.27471	0.00298033	0.0234942	2.96976	0.0234942
FGF8	0.846881	1.20056	3.69572	0.00760446	0.0395726	2.66915	0.0395726
HSPB8	0.846336	2.08049	2.5401	0.037793	0.10956	2.07709	0.10956
AP005061.2	0.845997	1.42039	9.00323	3.61e-05	0.00215833	4.13102	0.0021574
SELENOM	0.845893	4.41174	7.88924	7.57e-05	0.00323707	3.9576	0.00323811
ACSS2	0.845811	5.77878	5.07196	0.00134684	0.0152359	3.20581	0.0152359
ROBO2	0.845571	4.58025	2.28689	0.0560202	0.141531	1.91088	0.141531
SLC2A3	0.844372	6.72073	4.31758	0.0034449	0.025444	2.92497	0.025444
EDEM2	0.84303	4.25054	9.28239	2.53e-05	0.0018265	4.21168	0.00182305
NSDHL	0.842203	5.83793	5.22401	0.00124522	0.0147273	3.22832	0.0147273
H2BC21	0.842079	4.49922	5.62085	0.000734216	0.0112029	3.37647	0.0112029
SFMBT2	0.837495	4.72423	2.91283	0.0201153	0.0722714	2.32419	0.0722714
GDF15	0.83733	1.43094	2.70964	0.0299861	0.0937883	2.17027	0.0937883
PCYT2	0.83385	5.06988	3.64074	0.00833167	0.0418669	2.63832	0.0418669
AC008771.1	0.833404	0.906259	2.90266	0.0220567	0.0767853	2.28939	0.0767853
MIR4435-2HG	0.830811	3.37307	2.85116	0.0243853	0.0817729	2.251	0.0817729
MVP	0.826904	3.69447	2.57188	0.0322216	0.0983497	2.14165	0.0983497
PARP4	0.826512	6.34708	5.02879	0.00115419	0.0142477	3.24996	0.0142477
PHOSPHO1	0.825435	-3.2622	1.2839	0.239197	0.382444	1.177	0.382444
PKD1L2	0.825184	-0.0493376	1.14859	0.283974	0.430074	1.07143	0.430074
LINC02200	0.823034	0.976848	2.60031	0.035438	0.105017	2.10332	0.105017
APOBEC3B	0.821907	2.45663	2.2879	0.0494081	0.129934	1.96505	0.129934
SORT1	0.821727	7.26186	4.02936	0.00512696	0.0316572	2.79895	0.0316572
DNAJA1	0.821238	8.20829	13.6488	2.61e-06	0.000441007	4.69964	0.000441647
VCPIP1	0.81906	5.10155	8.77122	3.49e-05	0.00210945	4.13903	0.00211082
PPA1	0.817748	7.35418	8.23271	7.41e-05	0.00320817	3.96283	0.00320674
TMEM54	0.817289	1.4171	3.34549	0.0124442	0.0534084	2.49929	0.0534084
NUDCD1	0.816363	5.52337	8.6632	4.5e-05	0.00244857	4.07999	0.00244657
DIO2	0.816073	1.27845	2.78405	0.0271953	0.0879832	2.2087	0.0879832
RPL37P2	0.814609	2.28173	2.50779	0.0363667	0.106823	2.0928	0.106823
FUOM	0.813126	1.69645	4.17046	0.00426296	0.0284557	2.85802	0.0284557
MIEN1	0.812664	4.25156	9.87115	2.04e-05	0.00161125	4.26071	0.0016085
UNC93B1	0.81014	3.46429	3.56472	0.00881588	0.0432889	2.61911	0.0432889
B3GALT2	0.809206	1.98627	5.31727	0.00109351	0.0138505	3.26529	0.0138505
MCL1	0.809131	8.31255	8.92389	4.86e-05	0.00255994	4.06207	0.00255915
AC012459.1	0.808716	0.914922	3.01844	0.0183242	0.0683351	2.359	0.0683351
FBXO7	0.808476	6.85619	8.83972	4.06e-05	0.00232709	4.10382	0.00232485
AL592148.3	0.808368	1.73971	7.66022	0.000112533	0.00397827	3.86185	0.00397828
USP15	0.807332	5.58943	8.73529	3.99e-05	0.00230428	4.10786	0.00230228
IDI1	0.807196	7.91934	5.70188	0.000739238	0.0112454	3.3746	0.0112454
CDC42SE2	0.805892	6.0733	11.6894	7.64e-06	0.000885225	4.47499	0.000885065
CYLD	0.805833	5.40477	5.46688	0.000761321	0.0114347	3.36649	0.0114347
SMG1P2	0.804789	1.19352	3.93103	0.00391944	0.0271299	2.88457	0.0271299
COX14	0.804518	3.67071	6.38468	0.000295283	0.0068732	3.6194	0.0068732
DRAP1	0.8044	7.05222	11.8916	5.79e-06	0.000739418	4.53379	0.000738961
AC106881.1	0.804347	1.84598	3.02314	0.0195184	0.0709885	2.33548	0.0709885
OTOF	0.802344	-0.828177	0.635029	0.54151	0.670708	0.610532	0.670708
CRY1	0.800902	5.56316	2.81314	0.0253132	0.0838841	2.23659	0.0838841
XKR4	0.799777	2.87989	4.51453	0.00272907	0.0223611	2.99671	0.0223611
OCIAD2	0.799144	5.52662	4.27102	0.0037134	0.0265042	2.90153	0.0265042
ITM2B	0.798893	8.0548	12.9935	3.57e-06	0.000554023	4.63506	0.00055427
SPATS2L	0.798618	5.41037	7.83739	9.89e-05	0.00375012	3.89338	0.00375172
CPPED1	0.798577	3.65713	3.57976	0.00911582	0.0440861	2.60768	0.0440861
RGS14	0.797655	3.85763	11.705	7.43e-06	0.000880614	4.4809	0.000880251
AC018553.1	0.797496	-2.67123	1.09409	0.309647	0.457005	1.01596	0.457005
NRP1	0.795975	6.69943	1.91689	0.0957775	0.203526	1.66568	0.203526
HOXB5	0.794861	-4.16531	0.696525	0.508012	0.642319	0.661937	0.642319
UBE2L3	0.794842	6.97982	6.53332	0.000526054	0.00930948	3.46713	0.00930949
XRN1	0.793885	5.5535	7.86736	7.62e-05	0.00323906	3.95595	0.00324108
NETO2	0.792308	5.83683	3.03591	0.0176463	0.0668056	2.37296	0.0668056
GPR160	0.792175	0.832985	2.59272	0.0352273	0.104636	2.10574	0.104636
PLK2	0.790301	4.56121	3.38862	0.00965538	0.0456294	2.58793	0.0456294
CLVS1	0.790009	0.849307	1.17191	0.276655	0.421959	1.08786	0.421959
FOSL1	0.789902	0.595471	3.05974	0.0164148	0.0637788	2.39956	0.0637788
CNDP2	0.789429	6.64377	6.72315	0.000275731	0.00658949	3.63709	0.00658949
TEAD4	0.789314	3.26764	6.45081	0.000353341	0.00751156	3.57268	0.00751156
RPL10P6	0.78806	0.360284	0.848765	0.42308	0.566816	0.801089	0.566816
ACAT2	0.787652	7.36843	4.40982	0.00310585	0.0239254	2.95706	0.0239254
MFSD12	0.787159	5.20908	4.1472	0.00325419	0.0246148	2.94265	0.0246148
LINS1	0.786505	3.96165	7.4198	0.000132388	0.00445037	3.82197	0.00445036
H2BC5	0.785513	2.60611	5.34478	0.00105661	0.0136941	3.275	0.0136941
PLBD1	0.785268	1.1684	2.74527	0.028633	0.0912427	2.1885	0.0912427
SOD2	0.78509	7.35734	4.27861	0.00356863	0.0259639	2.91397	0.0259639
SIK1	0.785029	-0.758544	1.05057	0.322315	0.46931	0.989711	0.46931
PCGF5	0.78472	4.45656	3.95287	0.00508349	0.0314981	2.80169	0.0314981
LRATD1	0.783257	4.88259	3.28584	0.0129587	0.0547275	2.4849	0.0547275
PROS1	0.782288	6.20643	3.37972	0.0115425	0.0510215	2.52583	0.0510215
SOD3	0.782204	-0.374056	1.43676	0.192344	0.327718	1.30368	0.327718
INAFM1	0.781709	4.10725	4.55063	0.00233469	0.0205131	3.04398	0.0205131
TSHZ3	0.779542	2.29605	5.5885	0.000813643	0.0119631	3.34811	0.0119631
KIF2A	0.77879	6.1817	6.69493	3.4e-05	0.00210945	4.14493	0.00211082
AC245100.8	0.778494	1.8746	4.65829	0.00219047	0.0198846	3.06311	0.0198846
SELENOS	0.777799	5.1594	6.26419	0.000413571	0.00819035	3.53127	0.00819034
HSD17B10	0.775351	6.1748	8.18006	6.76e-05	0.00303074	3.98452	0.00302993
ZNF703	0.775148	3.48595	2.74301	0.0255194	0.0844293	2.23345	0.0844293
HS3ST3B1	0.77437	3.79511	2.26948	0.0573234	0.143292	1.90084	0.143292
SOD2-OT1	0.771961	0.489307	2.12678	0.0689322	0.162664	1.81886	0.162664
RPL13AP25	0.770479	3.10342	5.1284	0.000854716	0.0123532	3.33444	0.0123532
TAX1BP3	0.770211	1.39482	3.65036	0.00660431	0.0365262	2.71616	0.0365262
KYAT3	0.76822	5.86349	8.63951	5.34e-05	0.00265829	4.04021	0.00265649
HOXB2	0.767814	-1.55217	1.12333	0.296252	0.44244	1.0445	0.44244
HEXD	0.765789	5.26946	6.25652	0.000386859	0.00784942	3.54889	0.00784941
MVD	0.765359	7.36022	5.46288	0.000938952	0.0129595	3.30821	0.0129595
GLUL	0.764712	8.87155	3.454	0.0102003	0.047135	2.56896	0.047135
SDF2L1	0.76394	3.59522	5.45838	0.000595058	0.00988967	3.43386	0.00988967
ST6GALNAC5	0.76357	6.2638	3.06567	0.0178272	0.0672035	2.36919	0.0672035
MOV10	0.76307	5.85383	4.53047	0.00261149	0.0217934	3.01011	0.0217934
TLN2	0.761942	5.53381	3.055	0.017994	0.0675486	2.36574	0.0675486
AC132812.1	0.76138	0.557037	2.67381	0.0261549	0.0858158	2.2239	0.0858158
FZD2	0.760976	7.16045	7.15564	0.000179044	0.005346	3.74688	0.005346
SULF2	0.758157	5.65732	3.05491	0.0177983	0.067155	2.36979	0.067155
WFS1	0.757096	4.92305	3.25304	0.0124198	0.0533709	2.49999	0.0533709
MAX	0.756738	5.4031	8.55616	3.39e-05	0.00210945	4.14571	0.00211082
NOS2	0.756664	4.01063	2.45009	0.043772	0.120152	2.01627	0.120152
SLC44A3	0.756644	1.63939	2.89919	0.0232198	0.0793884	2.2698	0.0793884
ZNF536	0.75662	5.59232	3.0511	0.0187564	0.0691062	2.35034	0.0691062
PLPP1	0.756023	2.90265	7.59301	3.44e-05	0.00210945	4.14246	0.00211082
BLVRA	0.755381	5.07761	8.49686	6.19e-05	0.00290588	4.0053	0.00290409
BIRC3	0.75495	0.647547	1.58151	0.155471	0.282334	1.42047	0.282334
TMEM219	0.754506	6.1955	5.1137	0.00111225	0.0139587	3.26048	0.0139587
FAM151B	0.754024	1.28121	2.147	0.0662962	0.158431	1.83642	0.158431
CA11	0.753658	5.4352	4.95909	0.00159611	0.0166776	3.15662	0.0166776
SPOCD1	0.753455	0.45511	1.92114	0.0907048	0.196266	1.69169	0.196266
BARX1	0.753155	0.160979	2.13132	0.0704371	0.165077	1.80909	0.165077
PLXNC1	0.752879	4.99983	5.91089	0.000545782	0.00952098	3.45722	0.00952098
ORAI3	0.751208	3.295	4.16769	0.00361099	0.0261499	2.91029	0.0261499
PENK	0.75102	-1.60015	1.12748	0.295566	0.441881	1.04599	0.441881
H2BC6	0.749202	0.426209	3.17086	0.0152263	0.0607599	2.42695	0.0607599
RPS6KA4	0.748453	4.26177	5.3153	0.000908238	0.0128	3.31751	0.0128
MAP3K15	0.747027	0.939991	5.21752	0.00118221	0.014421	3.24314	0.014421
MT-TY	0.746924	-0.385161	3.05765	0.0171955	0.0657771	2.3825	0.0657771
SPON2	0.74639	2.80013	1.67809	0.133151	0.254638	1.50179	0.254638
GGT1	0.745357	1.88345	3.85612	0.00591077	0.0343692	2.75269	0.0343692
NUDT18	0.74394	1.55886	4.67783	0.00216255	0.0197655	3.06695	0.0197655
SERPINB9P1	0.743926	0.6378	2.21339	0.0601846	0.14815	1.87944	0.14815
UBA6	0.742599	6.62386	10.1796	1.31e-05	0.00122384	4.35909	0.00122538
ZNF267	0.742233	3.47736	5.18975	0.00102576	0.013524	3.28337	0.013524
LINC01597	0.742117	0.826049	2.58473	0.0357532	0.105681	2.09972	0.105681
CDKN1A	0.741427	5.12584	3.91608	0.0056489	0.033438	2.76749	0.033438
AC093673.1	0.741005	2.05663	6.3872	0.000286464	0.0067726	3.62724	0.0067726
DHCR7	0.740776	7.05238	3.13322	0.0164547	0.0638909	2.39867	0.0638909
RNF181	0.740353	5.59963	7.43618	0.000110387	0.00394617	3.86655	0.00394618
GDPGP1	0.740182	1.36819	4.50889	0.00212768	0.0196101	3.07181	0.0196101
NXT2	0.738525	4.37438	14.1802	1.9e-06	0.000355334	4.76338	0.000354461
NIPSNAP3A	0.738072	4.56777	8.30297	7.18e-05	0.00315033	3.9704	0.0031525
LONRF1	0.736698	5.78821	6.763	0.000240372	0.00614601	3.67231	0.00614601
PSMB2	0.736472	7.50794	7.29356	0.000241912	0.00615894	3.67067	0.00615893
LINC00404	0.735999	2.37485	2.25949	0.0583314	0.144771	1.8932	0.144771
KREMEN1	0.735338	5.92858	2.92506	0.0219059	0.0764727	2.292	0.0764727
AC242842.1	0.73447	0.484014	1.83656	0.107953	0.220383	1.60746	0.220383
TOP1	0.731212	7.57733	9.39309	2.95e-05	0.00194023	4.17727	0.00194004
CD82	0.731016	5.68015	3.10169	0.0173902	0.0662526	2.37835	0.0662526
POMP	0.730171	6.32673	7.35209	0.000174244	0.00527992	3.7537	0.00527991
FDCSP	0.729775	-4.98276	0.550292	0.598198	0.717838	0.526993	0.717838
SELENOI	0.729744	6.09783	8.26431	6.9e-05	0.00307284	3.97983	0.00307438
PLA2R1	0.729738	2.0312	3.49974	0.00985269	0.0462248	2.58096	0.0462248
CREBRF	0.729291	4.88893	5.9875	0.000503372	0.00911241	3.47896	0.0091124
ELF1	0.729005	4.31484	6.8241	0.000236095	0.00610927	3.67689	0.00610926
PPIC	0.727832	2.27265	7.8115	0.000106311	0.00387662	3.87572	0.00387662
NEUROD1	0.72683	2.82132	1.65531	0.139393	0.262538	1.47806	0.262538
SLC44A3-AS1	0.726077	0.521679	2.44306	0.0443937	0.121141	2.01035	0.121141
AK4	0.724931	5.74415	4.12846	0.00446265	0.0291699	2.84346	0.0291699
MYL12A	0.724019	6.31925	9.4785	2.86e-05	0.00190464	4.18448	0.00190582
LEPROTL1	0.723367	6.63373	7.47324	0.000131673	0.00444618	3.82331	0.00444618
RPL10AP6	0.723316	1.43886	2.87641	0.0205203	0.0731617	2.3167	0.0731617
LINC02600	0.722479	-0.335844	2.85317	0.0242859	0.0815921	2.25258	0.0815921
BTN2A2	0.721528	5.33447	5.29167	0.00105239	0.0136719	3.27613	0.0136719
SFRP1	0.721062	6.14085	4.63678	0.00238106	0.0207638	3.03806	0.0207638
TLCD2	0.720159	3.29659	4.1699	0.0040565	0.0276729	2.87373	0.0276729
PDIA3	0.717673	8.62261	9.3736	3.04e-05	0.00197667	4.17013	0.00197987
PRRG1	0.717422	3.80573	9.14625	3.45e-05	0.00210945	4.14154	0.00211082
SPATA13	0.717318	6.31198	4.09683	0.00542719	0.0326803	2.78052	0.0326803
COX7B	0.717129	6.61422	5.8136	0.000546596	0.00952098	3.45682	0.00952098
FDFT1	0.716592	9.69017	6.84447	0.000235606	0.00610927	3.67742	0.00610926
COQ10B	0.71658	3.66052	4.44436	0.00241978	0.0208717	3.0332	0.0208717
PDGFRA	0.715172	0.697949	1.80335	0.115392	0.230753	1.57441	0.230753
DAZAP2	0.714799	7.17669	10.6577	1.46e-05	0.00130198	4.33448	0.00130104
NIPAL2	0.714227	1.3458	3.40237	0.00593197	0.0344393	2.75152	0.0344393
ADAMTSL4	0.713147	2.17246	3.65717	0.0073801	0.0389706	2.67919	0.0389706
ORMDL3	0.713047	6.47081	8.27303	7.67e-05	0.00324264	3.95463	0.00324467
AC026403.1	0.712491	2.11269	3.43205	0.00856251	0.0425364	2.62904	0.0425364
PSENEN	0.712306	4.08538	5.4067	0.000635921	0.0103245	3.41581	0.0103245
AC022613.1	0.710985	1.0412	2.13302	0.0562839	0.141903	1.90883	0.141903
FRMPD3	0.710812	3.91852	3.43299	0.00902071	0.0438515	2.61127	0.0438515
SMIM14	0.710811	5.97776	5.8388	0.000515603	0.00925504	3.47252	0.00925504
DGKG	0.709932	0.677058	2.46345	0.0430648	0.118827	2.02308	0.118827
ATP5ME	0.709514	4.3915	5.07097	0.0011849	0.014421	3.24249	0.014421
CORIN	0.709429	-0.942823	1.15409	0.282899	0.42892	1.07383	0.42892
LMO4	0.708791	6.72533	6.1465	0.000417515	0.00820858	3.52876	0.00820858
NET1	0.708465	5.9609	1.8488	0.0915219	0.197241	1.68742	0.197241
ADRB1	0.708357	-1.23572	1.5675	0.161052	0.289639	1.40154	0.289639
AC245297.4	0.707782	1.77944	4.92154	0.00151819	0.0162068	3.17118	0.0162068
HMGCR	0.706442	8.91031	4.9003	0.0017743	0.0178022	3.12562	0.0178022
IQCJ-SCHIP1	0.706424	1.73244	3.65106	0.00770301	0.039824	2.66482	0.039824
PDE4DIP	0.705276	5.83198	2.42887	0.0450829	0.122444	2.00388	0.122444
DUSP15	0.705091	4.13359	2.52425	0.0282612	0.0903197	2.19364	0.0903197
CDKN2A	0.704942	0.863697	2.10361	0.0743188	0.171112	1.78465	0.171112
EFR3A	0.704395	4.90832	7.16522	0.000159307	0.00502747	3.77609	0.00502746
SEPHS2	0.702585	5.6537	3.66801	0.0065058	0.0362349	2.72114	0.0362349
CIR1	0.702531	6.12329	8.27567	6.41e-05	0.00295064	3.99719	0.00295213
AL117339.5	0.702295	1.4299	3.65146	0.00836606	0.0420082	2.63693	0.0420082
GPR1	0.701889	2.568	3.66924	0.00731874	0.0388327	2.68198	0.0388327
FDPS	0.701484	7.63649	4.33903	0.00334146	0.0249491	2.93444	0.0249491
B3GNT2	0.700459	3.51468	3.43552	0.00993885	0.0464891	2.57795	0.0464891
RDH14	0.700448	3.76243	8.3573	4.14e-05	0.00234312	4.0996	0.00234392
TLR4	0.698708	1.92931	4.52418	0.00274035	0.0223805	2.99546	0.0223805
TMEM102	0.696916	0.783142	2.66944	0.0322055	0.0983203	2.14185	0.0983203
AP001172.1	0.696807	0.809574	3.00706	0.0191634	0.0701508	2.34234	0.0701508
PTN	0.696193	8.48274	1.72003	0.12875	0.24898	1.51905	0.24898
CTDSP2	0.696182	8.11715	7.62228	0.00012343	0.00424397	3.83921	0.00424396
CXCL5	0.695173	1.61701	0.470266	0.647351	0.757036	0.457445	0.757036
OLFML2B	0.694247	2.60228	2.19523	0.0616744	0.150842	1.86863	0.150842
AC016739.1	0.693875	0.649352	2.10738	0.0670036	0.159512	1.83165	0.159512
EHD1	0.693484	6.61161	4.75427	0.000595576	0.00988967	3.43362	0.00988967
MFSD5	0.693387	3.97722	5.35576	0.000977166	0.0132339	3.29702	0.0132339
SPRY4	0.693346	5.11835	2.48255	0.0420592	0.117071	2.03293	0.117071
BTN2A3P	0.692114	2.88094	4.65465	0.000740424	0.0112521	3.37416	0.0112521
OSGIN2	0.691403	4.18945	5.48383	0.00080968	0.0119313	3.34946	0.0119313
RABAC1	0.690678	3.3765	6.35118	0.000264536	0.00646949	3.64776	0.00646949
GNG5	0.690238	4.22576	4.79808	0.00117396	0.0144208	3.24513	0.0144208
AC092198.1	0.686132	1.31861	3.17414	0.0157276	0.0621349	2.41518	0.0621349
SCD	0.685393	10.6839	4.0331	0.00504285	0.0313953	2.80428	0.0313953
TPST1	0.684455	4.63721	3.37133	0.0134109	0.0559573	2.47267	0.0559573
ATOX1	0.68417	5.15015	5.83605	0.000407976	0.0081057	3.53487	0.0081057
RCN1	0.678702	7.24522	5.932	0.000527682	0.00931994	3.4663	0.00931994
C7	0.678556	-3.53146	0.658299	0.531046	0.661721	0.62641	0.661721
MAF	0.678487	5.40092	1.58025	0.158559	0.286422	1.40993	0.286422
RPL39P3	0.678475	2.52814	1.81349	0.101033	0.211233	1.63986	0.211233
TMUB1	0.67818	5.63	5.4045	0.00100072	0.0134	3.29032	0.0134
STARD4	0.67785	6.92367	5.25908	0.00118825	0.014421	3.24169	0.014421
CST3	0.677666	6.93843	8.17012	5.66e-05	0.00272091	4.0266	0.00271943
TFPI2	0.677256	3.74462	4.02983	0.00493629	0.0309752	2.81116	0.0309752
KARS1	0.677042	7.52702	7.70296	9.81e-05	0.00374134	3.89517	0.00374022
ARF3	0.675642	7.06156	5.97978	0.00058505	0.00988372	3.43845	0.00988372
EBF3	0.675375	3.12853	3.6004	0.00869762	0.042862	2.62372	0.042862
EPS8	0.675322	6.1571	5.89544	0.000607533	0.00998857	3.42823	0.00998858
PTMAP5	0.672496	2.47193	3.6447	0.00785129	0.04026	2.6584	0.04026
SNORD3A	0.672106	-0.0248416	1.14718	0.275648	0.420908	1.09015	0.420908
PRDX5	0.670492	7.88515	7.02636	0.000185884	0.00546727	3.73747	0.00546728
MDK	0.670451	9.86777	8.8535	4.88e-05	0.00255994	4.06137	0.00256072
AC034236.1	0.670296	1.93231	2.05036	0.0759	0.173665	1.77499	0.173665
PRKCG	0.670144	2.66539	3.44868	0.0107779	0.0487142	2.54982	0.0487142
PLGRKT	0.669856	4.85853	5.71301	0.000588518	0.00988967	3.43685	0.00988967
NUDT4	0.66933	6.15152	2.59522	0.0352331	0.104636	2.10567	0.104636
ABCC9	0.668883	2.65155	3.46382	0.0104697	0.0478522	2.55992	0.0478522
HHLA3	0.668685	3.28179	6.46095	0.000328692	0.00727956	3.59157	0.00727956
SLCO1C1	0.668087	2.18482	1.58179	0.156037	0.283131	1.41853	0.283131
SQLE	0.667873	8.53937	6.02419	0.00053207	0.00936096	3.46407	0.00936095
DLGAP1	0.6666	3.11888	3.82327	0.00641666	0.0360041	2.72569	0.0360041
COX10-AS1	0.665378	3.758	3.59763	0.00679713	0.037129	2.70662	0.037129
PRR13	0.664879	4.87079	7.69749	0.000118896	0.00409743	3.84839	0.00409742
DBI	0.66316	7.1203	5.57286	0.000766425	0.0114735	3.36464	0.0114735
MCF2L2	0.66181	1.36934	1.41774	0.184557	0.318004	1.32685	0.318004
ST3GAL5	0.661665	4.7949	3.89794	0.00464464	0.0297906	2.8307	0.0297906
CCDC71L	0.66133	4.98893	7.24658	0.000144968	0.00475846	3.79954	0.00475847
RRAD	0.660765	-0.590776	1.4016	0.193503	0.32906	1.30029	0.32906
SHROOM1	0.659974	1.5796	3.82251	0.00633089	0.035669	2.73013	0.035669
ADM2	0.659269	1.67927	3.22319	0.0145573	0.0589018	2.44321	0.0589018
GON4L	0.658884	6.05043	3.5169	0.0086175	0.0426444	2.62687	0.0426444
ITPRIPL2	0.65777	3.98585	3.64206	0.00805366	0.0408858	2.64981	0.0408858
C4orf48	0.657578	5.29388	3.82229	0.00650414	0.0362349	2.72122	0.0362349
AC025048.2	0.657562	1.244	2.57672	0.0314622	0.0967932	2.15118	0.0967931
GRIK4	0.656671	2.11455	3.52419	0.00914864	0.0441316	2.60645	0.0441316
PXDNL	0.656632	-0.0613479	0.727758	0.487057	0.623997	0.694997	0.623997
ECHDC1	0.656526	6.23415	3.94362	0.00502183	0.0312774	2.80563	0.0312774
MAP7	0.655779	2.91104	3.22608	0.0144327	0.0585892	2.44631	0.0585892
IFI27L2	0.655567	4.99434	7.37607	0.000145661	0.00475846	3.79835	0.00475847
LSS	0.655461	8.12638	4.19237	0.00416215	0.0280081	2.8656	0.0280081
DDR2	0.654419	2.2244	5.21738	0.00122419	0.0146088	3.23318	0.0146088
JAG1	0.654093	6.52458	2.68352	0.0313546	0.0966039	2.15254	0.0966039
MT-TN	0.653613	0.760867	1.18917	0.269081	0.414012	1.10518	0.414012
TEC	0.652929	0.533702	2.34909	0.0500096	0.13093	1.95988	0.13093
PIM2	0.652586	3.9484	5.10391	0.0012482	0.014734	3.22763	0.014734
AL033519.3	0.651396	0.6046	3.97812	0.00360073	0.026123	2.91117	0.026123
ABCC6P1	0.650729	0.6858	5.16927	0.00114905	0.0142071	3.25123	0.0142071
SLFN12	0.65055	4.23835	2.41077	0.0462393	0.124373	1.9932	0.124373
SMPD1	0.650502	4.32399	6.83008	0.000239177	0.0061363	3.67358	0.0061363
HSD17B12	0.649843	5.85666	2.78668	0.0249996	0.0832952	2.24141	0.0832952
HES4	0.649662	6.57209	1.95492	0.0910199	0.196581	1.69004	0.196581
TRIM26	0.649574	5.44316	9.07905	3.48e-05	0.00210945	4.13925	0.00211082
RIPK1	0.649218	4.48345	7.69601	0.000117758	0.00408626	3.85075	0.00408626
DYNLRB1	0.649029	3.86626	5.10631	0.00133867	0.0152039	3.20756	0.0152039
ADPRH	0.6487	1.69697	4.14694	0.00419193	0.0281644	2.86335	0.0281644
PAPSS1	0.64805	7.0557	6.11526	0.000373764	0.00766935	3.55795	0.00766936
PRDM16-DT	0.647674	-0.528743	1.83254	0.102078	0.212893	1.63486	0.212893
ABHD17C	0.647418	4.97617	3.33231	0.0123202	0.0530729	2.50284	0.0530729
CIB1	0.647233	5.01417	6.91673	0.000165843	0.00513931	3.76606	0.0051393
LINC01206	0.647186	0.0317245	0.981004	0.354088	0.501228	0.926688	0.501228
CORO1B	0.646866	6.21478	6.21291	0.000368065	0.00760364	3.56198	0.00760365
CAPS2	0.64678	3.94279	6.67899	0.000256161	0.00638706	3.65602	0.00638706
PDE11A	0.64524	1.18979	2.11499	0.0713645	0.166447	1.80315	0.166447
PCTP	0.645059	3.92207	3.95582	0.0053249	0.0322968	2.78669	0.0322968
EXOC2	0.643779	5.63981	7.43377	0.000150902	0.00487415	3.78958	0.00487415
RMI1	0.641348	5.67227	5.11449	0.001294	0.0149371	3.21731	0.0149371
SCYL3	0.640167	3.92495	6.48131	0.000285711	0.0067726	3.62792	0.0067726
L3HYPDH	0.639922	3.95911	7.00359	0.000175605	0.00529983	3.75175	0.00529982
S1PR3	0.639531	5.0464	2.41366	0.0464701	0.1247	1.9911	0.1247
ATP2A3	0.638745	2.95546	2.24558	0.0589081	0.145842	1.88888	0.145842
LINC00865	0.638613	1.75929	4.08156	0.00456203	0.0294307	2.83643	0.0294307
H3C10	0.638317	1.02897	5.88136	0.000595613	0.00988967	3.4336	0.00988967
USP38	0.638309	5.27377	3.76518	0.00981909	0.0460815	2.58214	0.0460815
PSEN2	0.637957	3.6611	2.84453	0.0216271	0.0758334	2.29685	0.0758334
LRP2	0.637454	7.08835	4.04442	0.00494157	0.0309949	2.81082	0.0309949
NEBL	0.63603	6.21958	4.14705	0.0042658	0.0284557	2.85781	0.0284557
BTN2A1	0.635744	5.35587	6.46477	0.00023483	0.006108	3.67826	0.00610801
GUCD1	0.635581	6.17436	6.74181	0.000251033	0.00633909	3.6612	0.00633907
PROX1	0.63552	3.54193	2.60658	0.0343688	0.102883	2.11572	0.102883
MMP3	0.635492	-2.65288	0.536533	0.606402	0.724335	0.515216	0.724335
USP25	0.635297	5.47684	9.39319	3.48e-05	0.00210945	4.13923	0.00211082
EBF1	0.635068	2.63597	1.62456	0.149282	0.274783	1.44207	0.274783
SERPINB6	0.634461	5.92621	3.84504	0.00621021	0.0353461	2.73647	0.0353461
SYNJ2BP	0.633032	5.9669	5.42336	0.00100099	0.0134	3.29025	0.0134
TRIM17	0.6327	2.58418	2.73886	0.027555	0.0888605	2.20356	0.0888605
TM7SF2	0.632562	6.26223	9.97049	2.3e-05	0.00172119	4.23385	0.00172328
KLF4	0.632496	1.35875	1.4536	0.187646	0.321679	1.31757	0.321679
DPYD	0.631701	4.15421	6.41662	0.000359831	0.00755141	3.56792	0.00755141
HSPA5	0.631261	8.81315	10.399	1.61e-05	0.00137508	4.31349	0.00137765
EPS8L1	0.630751	3.73374	9.13185	3.77e-05	0.00221836	4.12109	0.00221782
AC024293.1	0.630353	2.72138	2.0904	0.070658	0.165413	1.80767	0.165413
FXYD7	0.630261	1.29216	3.62527	0.00831298	0.0417927	2.63909	0.0417927
SRPRB	0.629736	5.12203	4.66772	0.00189564	0.0183602	3.10611	0.0183602
PSMA2	0.629101	3.13683	9.6477	2.22e-05	0.00167445	4.24152	0.00167166
UTRN	0.62859	6.14544	3.74462	0.00606883	0.0348681	2.74404	0.0348681
TMEM86A	0.628153	2.75324	1.8858	0.0935825	0.200149	1.6768	0.200149
RNF114	0.626988	6.26309	4.2987	0.00324897	0.0246124	2.94314	0.0246124
ANXA1	0.626027	4.73145	2.07244	0.0767778	0.175008	1.7697	0.175008
C21orf91	0.625604	5.11113	6.90808	0.000189368	0.00551315	3.73279	0.00551315
TRIB3	0.625172	3.25258	3.82544	0.00550055	0.0329588	2.77616	0.0329588
AHR	0.624956	2.33428	1.97795	0.0873331	0.191418	1.70964	0.191418
NKX2-1-AS1	0.62485	-1.70526	3.2294	0.0141883	0.0580301	2.45246	0.0580301
NFE2L3	0.624718	4.37457	1.60669	0.150481	0.276181	1.43784	0.276181
CHPF	0.623564	6.19197	2.94404	0.0213177	0.0751853	2.30231	0.0751853
TMEM150A	0.623004	3.47502	5.29221	0.000694343	0.010758	3.3918	0.010758
GLIS3	0.622109	4.89472	1.85513	0.105563	0.21748	1.61846	0.21748
C3orf14	0.621594	4.86495	4.44303	0.00289983	0.0231925	2.97816	0.0231925
ADM	0.621307	3.06727	2.42873	0.0458384	0.123684	1.99688	0.123684
SMCHD1	0.620604	7.06056	2.84723	0.0217852	0.0761832	2.29409	0.0761832
RHOU	0.620565	6.38823	5.80499	0.000655732	0.010417	3.40745	0.010417
ZNRF2	0.618948	2.62123	3.79652	0.00625476	0.0354277	2.73412	0.0354277
PDIA6	0.618936	7.81975	3.64449	0.008017	0.0408444	2.65135	0.0408444
H3C6	0.618823	1.1302	2.1048	0.0723313	0.168	1.79703	0.168
SDHA	0.618738	3.4844	8.9451	2.77e-05	0.00186736	4.19138	0.00186905
LPGAT1	0.618474	5.9804	4.77677	0.00197535	0.0187571	3.09391	0.0187571
MGST1	0.616707	6.92484	6.14331	0.000450963	0.00859685	3.50831	0.00859684
ACP2	0.616258	5.43877	4.14432	0.00396871	0.0273541	2.88064	0.0273541
AF117829.1	0.615685	3.85152	4.57781	0.00225058	0.020223	3.055	0.020223
TNFRSF9	0.614328	1.71233	0.956001	0.367658	0.514448	0.90087	0.514448
SERPINB1	0.614049	3.71783	9.67296	2.67e-05	0.0018546	4.19973	0.001853
CD83	0.61371	4.54466	3.20107	0.0131505	0.0551967	2.47967	0.0551967
GSTT2B	0.612834	-0.562275	1.26413	0.245867	0.389576	1.16045	0.389576
AL391422.4	0.61282	1.56019	1.12925	0.300829	0.447013	1.03466	0.447013
ARID5B	0.612272	5.66457	3.48016	0.0101533	0.0470981	2.57056	0.0470981
RAB33A	0.611229	4.12387	4.34303	0.003368	0.0251102	2.93199	0.0251102
AGPAT3	0.611054	5.8449	3.56327	0.00895018	0.0436778	2.61395	0.0436778
PRICKLE3	0.61088	1.80834	2.70789	0.0307607	0.0954578	2.16015	0.0954578
HSD17B7	0.610413	4.77234	5.50397	0.000834442	0.0121417	3.34111	0.0121417
CNTNAP3B	0.610147	0.931073	2.57949	0.0360009	0.106108	2.09692	0.106108
CHAC1	0.60908	1.39217	1.81407	0.108031	0.220483	1.60711	0.220483
TMEM53	0.608379	3.25609	2.56294	0.0333081	0.100767	2.12835	0.100767
SEC61G	0.608121	6.01446	9.3838	4.08e-05	0.00232862	4.10279	0.00232745
EIF5A	0.607994	7.73663	6.38975	0.000324275	0.00725643	3.59509	0.00725644
RRAGC	0.607415	4.41854	5.24467	0.00109347	0.0138505	3.2653	0.0138505
ROMO1	0.607253	5.92102	6.66299	0.000291211	0.00681001	3.623	0.00681
PPP3CC	0.606425	2.81734	2.92275	0.0198481	0.0717334	2.32921	0.0717334
COPB2	0.60538	7.10281	8.16073	7.64e-05	0.00323906	3.95557	0.00324108
H1-2	0.605063	2.7907	6.23119	0.00042747	0.00833898	3.52252	0.00833899
PITPNM2	0.604896	3.36435	2.82637	0.0239647	0.0809213	2.25769	0.0809213
AC009271.1	0.604705	0.515342	2.23628	0.060399	0.148556	1.87787	0.148556
ADRA1D	0.60401	-0.835517	0.920793	0.386195	0.531393	0.866539	0.531393
CCR10	0.602375	0.889285	2.93664	0.0189885	0.0697139	2.34576	0.0697139
PROSER2	0.602261	2.78286	5.51209	0.000863251	0.012416	3.33167	0.012416
SHKBP1	0.601625	5.90996	4.89708	0.00165754	0.0170859	3.14559	0.0170859
PRICKLE1	0.60155	2.30687	1.86651	0.103556	0.214963	1.62785	0.214963
SCRG1	0.601485	2.46844	1.98492	0.0871169	0.191083	1.71081	0.191083
EIF1AY	0.601101	5.21191	6.82773	0.000246404	0.00625776	3.66597	0.00625775
SCN1B	0.601017	0.826052	1.95185	0.0873871	0.191455	1.70934	0.191455
GAPDHP1	0.600965	0.936954	1.76462	0.114923	0.23003	1.57644	0.23003
CD70	0.600908	-0.696215	0.88016	0.408968	0.554298	0.825712	0.554298
AC022149.1	0.600848	1.29776	1.87429	0.0953053	0.202783	1.66805	0.202783
PPP1R3D	0.59793	2.90559	4.16794	0.00356384	0.0259533	2.91439	0.0259533
PFN1	0.597586	8.4968	6.09268	0.000522778	0.0092952	3.46881	0.0092952
AC009549.1	0.595624	-0.760434	0.990542	0.353897	0.501078	0.927056	0.501078
AP002784.1	0.595168	1.71578	1.83141	0.10575	0.217687	1.61759	0.217687
GRP	0.594613	-3.73303	0.771802	0.464842	0.604014	0.730897	0.604014
B4GALT4	0.594303	4.90167	4.13317	0.00412229	0.0279396	2.86865	0.0279396
KCNG3	0.593358	-1.04483	1.29616	0.235282	0.378037	1.18686	0.378037
FTH1	0.592974	8.23422	2.6108	0.0341806	0.102489	2.11793	0.102489
DNAJC27-AS1	0.592542	1.97261	4.48365	0.00216013	0.019764	3.06729	0.019764
STX4	0.59231	4.80469	7.91886	0.000105419	0.00385342	3.87777	0.00385342
IKZF2	0.591518	4.61523	6.34951	0.000384031	0.00782613	3.55082	0.00782613
KCTD6	0.591244	4.79605	3.81414	0.00647104	0.0361342	2.72291	0.0361342
RRM2B	0.590702	5.34198	4.23301	0.00355975	0.0259486	2.91475	0.0259486
LYSMD2	0.590351	1.57622	2.7813	0.0270554	0.0877418	2.21072	0.0877418
SOX14	0.589733	-2.66336	0.677047	0.519035	0.651661	0.644833	0.651661
ADGRF3	0.589502	0.896586	1.46904	0.184997	0.318589	1.32552	0.318589
AAMP	0.588646	6.86031	11.9785	5.02e-06	0.000693232	4.56406	0.000693589
RAB3IL1	0.588385	1.75264	3.31519	0.012865	0.0544384	2.48749	0.0544384
MRPL44	0.587959	5.25284	5.42448	0.000733716	0.0112029	3.37666	0.0112029
ALDH1A1	0.587815	-0.281954	1.02714	0.337438	0.484553	0.959239	0.484553
TMEM50A	0.586984	6.9567	9.59429	2.03e-05	0.00161125	4.2614	0.0016085
ARNTL2	0.584878	4.2298	3.73225	0.00701339	0.0378538	2.69621	0.0378538
FYTTD1	0.584691	6.61184	4.35489	0.00312609	0.0240133	2.95506	0.0240133
RSU1	0.584661	5.32496	3.60687	0.00817117	0.0412669	2.64491	0.0412669
PSMB1	0.584275	7.50932	15.559	1.08e-06	0.000241965	4.87712	0.000242758
ARL6IP5	0.583596	7.12879	6.62657	0.000276531	0.00658949	3.63635	0.00658949
ARPC3	0.583199	6.87501	9.97393	2.14e-05	0.00165468	4.2495	0.00165274
CMTR1	0.582944	6.45406	10.7075	7.9e-06	0.000900934	4.46797	0.000901318
PDGFRB	0.58151	4.32998	4.56419	0.00250453	0.0213097	3.02279	0.0213097
FZD5	0.581334	6.85813	1.60735	0.151328	0.277258	1.43486	0.277258
AC060766.1	0.581176	1.34317	1.65893	0.138525	0.261492	1.48131	0.261492
FBXO31	0.580566	4.952	4.46862	0.00220074	0.0199417	3.06171	0.0199417
LINC02609	0.580163	3.05977	2.16955	0.0650184	0.156243	1.84513	0.156243
CLIC1	0.580016	8.57395	8.64127	4.5e-05	0.00244857	4.08024	0.00244657
ACTR3	0.579962	7.87218	5.24131	0.00120689	0.0145058	3.23725	0.0145058
H4C9	0.579505	1.95079	3.32523	0.012068	0.0524042	2.51015	0.0524042
ETV5	0.579496	5.43611	5.01147	0.00155369	0.0164316	3.16446	0.0164316
RNF217	0.57937	3.856	3.44862	0.0107241	0.0485438	2.55156	0.0485438
CYP51A1	0.579269	3.15656	2.76631	0.0183475	0.0683617	2.35853	0.0683617
VWA1	0.5791	4.49609	3.58148	0.00882841	0.0433222	2.61863	0.0433222
SLC25A28	0.578676	4.72169	5.07723	0.00131454	0.0150097	3.21279	0.0150097
PCSK1N	0.577953	5.09701	2.9131	0.0225888	0.0779889	2.28032	0.0779889
KCNG1	0.576958	2.62211	2.2048	0.0632604	0.1533	1.85736	0.1533
TACC1	0.576762	5.46177	5.05272	0.00140849	0.0156084	3.19291	0.0156084
TIFA	0.57655	4.41575	2.83058	0.0251441	0.0835362	2.23918	0.0835362
LRCH2	0.575625	5.268	6.44524	0.00034585	0.00750233	3.57829	0.00750233
ZNF205	0.575579	4.25856	5.39281	0.000901123	0.0127666	3.31971	0.0127666
SAT1	0.575116	6.66911	6.03108	0.000524958	0.00930893	3.46769	0.00930892
HPS3	0.575027	4.67525	6.38167	0.000360522	0.00755141	3.56741	0.00755141
ALKAL2	0.573968	1.19661	1.4396	0.193146	0.328638	1.30133	0.328638
CACNA2D1	0.573509	4.69612	2.54878	0.0384379	0.110649	2.07015	0.110649
WFIKKN1	0.573346	2.84688	3.36382	0.0121322	0.0525638	2.50827	0.0525638
TBC1D2B	0.572729	4.84173	3.84904	0.00606103	0.034841	2.74446	0.034841
A4GALT	0.572027	0.222859	1.52636	0.171037	0.302149	1.36888	0.302149
VPS37C	0.571346	4.74653	4.79621	0.00139303	0.0155056	3.19609	0.0155056
JUND	0.570221	7.55769	4.23364	0.00384736	0.0268993	2.89041	0.0268993
RPS23P8	0.57006	2.05041	2.33002	0.0500246	0.13093	1.95975	0.13093
COX17	0.569628	4.50918	5.911	0.000423227	0.00827767	3.52516	0.00827766
ABHD16A	0.569274	1.66403	3.39286	0.00920593	0.0443085	2.60431	0.0443085
AP002387.2	0.569002	2.88745	4.72642	0.00199831	0.0188681	3.09048	0.0188681
HK1	0.568992	7.34794	4.19372	0.00346937	0.0255745	2.92277	0.0255745
SLC25A22	0.568922	5.50114	4.3179	0.00325128	0.0246148	2.94292	0.0246148
C5orf49	0.568222	2.15995	2.35154	0.0504017	0.131601	1.95654	0.131601
FASTK	0.568049	5.74244	6.43243	0.000341573	0.00744441	3.58154	0.00744441
SIGIRR	0.567212	4.18283	3.57435	0.00869134	0.0428477	2.62396	0.0428477
CNP	0.566901	7.2283	5.29738	0.00108928	0.013847	3.26639	0.013847
RTL8C	0.566461	6.97466	4.58755	0.00270539	0.0222397	2.99937	0.0222397
CALR	0.56534	8.91008	5.27855	0.00106455	0.0137101	3.27289	0.0137101
JUNB	0.565032	3.63732	2.21476	0.057988	0.144228	1.89579	0.144228
AC026271.1	0.563645	2.63486	2.9123	0.0222989	0.0773341	2.28524	0.0773341
SHISAL1	0.563264	4.56543	2.3274	0.052218	0.134434	1.94133	0.134434
SH2B3	0.563045	4.31873	4.288	0.0035132	0.0257396	2.91885	0.0257396
CA13	0.56257	2.62345	2.8884	0.0208975	0.0740857	2.30983	0.0740857
NFATC1	0.56229	3.043	3.7027	0.00766168	0.0397495	2.66663	0.0397495
SMIM10L2B	0.562033	3.30694	5.54454	0.0006673	0.0105218	3.40267	0.0105218
MAP1A	0.561747	6.97692	6.68121	0.000283677	0.00673845	3.62977	0.00673845
MAPK4	0.561721	4.35084	1.78588	0.115174	0.230402	1.57536	0.230402
PRUNE2	0.561229	4.50274	4.60893	0.0024108	0.0208299	3.03432	0.0208299
ELK1	0.561167	5.06602	5.28709	0.00109918	0.0138818	3.26383	0.0138818
MAP3K8	0.560982	3.60862	3.27774	0.0134233	0.0559573	2.47234	0.0559573
ORMDL2	0.5607	3.22748	3.82619	0.0040657	0.0276729	2.87302	0.0276729
SP5	0.5604	3.00258	1.55336	0.164812	0.294181	1.38907	0.294181
TRAPPC2B	0.560109	2.203	7.82065	9.87e-05	0.00375012	3.89387	0.00375172
RMI2	0.559379	5.69959	6.08556	0.000495943	0.00908717	3.48294	0.00908718
KPNA5	0.558677	5.50534	4.7425	0.00200419	0.0189117	3.08961	0.0189117
ACTN4	0.558412	7.9259	5.05518	0.00144007	0.0158072	3.1865	0.0158072
CITED4	0.557732	2.87523	2.23908	0.0527861	0.135497	1.93667	0.135497
NFE2L2	0.55717	5.86657	5.56583	0.000816257	0.0119777	3.34722	0.0119777
ARPC1A	0.556933	4.82755	3.68936	0.00752695	0.0394376	2.67258	0.0394376
YPEL4	0.556639	3.41295	3.51655	0.00821931	0.0414405	2.64293	0.0414405
METRNL	0.555816	4.53869	4.69101	0.00217126	0.0198177	3.06575	0.0198177
COL1A2	0.555754	4.66315	2.34402	0.0512628	0.132961	1.94927	0.132961
RDH11	0.555491	6.57248	5.11844	0.00142198	0.0156751	3.19015	0.0156751
NECTIN2	0.555469	6.88249	6.06077	0.000503421	0.00911241	3.47893	0.0091124
ERP44	0.555141	5.95362	9.29373	3.18e-05	0.00203476	4.16038	0.00203565
AIDA	0.554801	5.95748	6.4475	0.000287398	0.00678404	3.6264	0.00678403
FAM241A	0.554726	0.85179	3.19863	0.0144469	0.0586285	2.44596	0.0586285
TNNI3	0.554152	1.74006	2.77394	0.0276784	0.089182	2.20181	0.089182
EBF4	0.553957	4.35571	2.81209	0.0251426	0.0835362	2.2392	0.0835362
SUCLG2	0.553559	5.97124	5.96803	0.000534997	0.00940146	3.46259	0.00940146
VAV3	0.553434	1.32871	2.46361	0.0413345	0.115878	2.04016	0.115878
FAM124A	0.553397	3.50535	4.43244	0.00293868	0.0233421	2.97408	0.0233421
SC5D	0.552234	6.70172	3.83288	0.00628942	0.0355151	2.7323	0.0355151
HMGB1P6	0.552093	3.56903	2.46814	0.0423567	0.117497	2.03	0.117497
CHMP5	0.552079	6.36833	11.8836	4.62e-06	0.000662825	4.58128	0.00066264
MUC1	0.550627	2.40955	3.8124	0.00606132	0.034841	2.74445	0.034841
NFKBIZ	0.550018	3.73851	1.52119	0.167214	0.297201	1.38121	0.297201
PNRC1	0.549609	6.23016	3.94866	0.00538024	0.0325277	2.78334	0.0325277
COA6	0.549419	3.98913	4.43992	0.001901	0.0183755	3.10528	0.0183755
SNTB2	0.549266	5.239	3.05323	0.010984	0.049261	2.54321	0.049261
PAXIP1-AS2	0.548692	1.53551	3.95397	0.00452839	0.0293449	2.8388	0.0293449
AC007325.4	0.547725	0.998165	2.30459	0.0530718	0.135971	1.93434	0.135971
PPP2R5B	0.547108	5.00896	4.75461	0.00201604	0.0189998	3.08786	0.0189998
AC099786.2	0.546478	-3.27777	1.60392	0.14933	0.274827	1.4419	0.274827
PTK2B	0.545432	3.67076	2.7115	0.0280355	0.0898712	2.19679	0.0898712
AC099560.2	0.544874	1.00727	3.03842	0.0171204	0.0656064	2.38411	0.0656064
C12orf66	0.543986	2.39175	3.24506	0.0124763	0.0535005	2.49838	0.0535005
GCLM	0.543563	3.93515	7.20144	0.000169042	0.00519546	3.76129	0.00519545
MFSD14A	0.543438	1.75476	4.76033	0.00144862	0.0158088	3.18478	0.0158088
JDP2	0.54253	2.25668	1.46893	0.184573	0.318004	1.3268	0.318004
ERG28	0.541604	6.29181	5.85488	0.000620407	0.0101228	3.42253	0.0101228
ATP5MD	0.541474	6.42886	4.86625	0.00173086	0.0175298	3.1329	0.0175298
CIAO2B	0.541255	5.62837	7.11042	0.000232145	0.00608747	3.68119	0.00608746
CNN3	0.540447	8.91828	6.33947	0.000378923	0.00775351	3.55434	0.00775351
CETN2	0.540446	7.25333	5.80795	0.000676368	0.0106075	3.39898	0.0106075
HOXC4	0.540275	-4.42057	0.458779	0.659816	0.76638	0.440167	0.76638
AFAP1L2	0.540273	3.93591	0.966499	0.365114	0.511786	0.905663	0.511786
SEPTIN6	0.539771	6.79973	6.99599	0.000197002	0.0055887	3.72283	0.00558871
WDR45	0.538973	4.05146	8.22989	7.41e-05	0.00320817	3.96262	0.00320674
BAK1	0.53862	4.36188	4.157	0.00376167	0.0266091	2.89749	0.0266091
FADS2	0.538321	9.4781	4.72968	0.0022157	0.0200531	3.05968	0.0200531
MEF2C	0.537892	3.11099	7.00648	0.00019575	0.0055887	3.72444	0.00558871
TMEM185B	0.53735	4.83205	5.23296	0.000929905	0.0129449	3.31092	0.0129449
CRISPLD1	0.536604	6.62574	4.19628	0.00296501	0.0234399	2.97134	0.0234399
B3GALNT1	0.536093	3.23667	2.71124	0.0300023	0.0938127	2.17006	0.0938127
MED15	0.535851	6.18935	5.43573	0.000931945	0.0129449	3.3103	0.0129449
BPGM	0.535621	4.99243	5.21548	0.00122264	0.0146019	3.23354	0.0146019
ADCYAP1	0.534992	0.204488	1.35311	0.217963	0.35769	1.23196	0.35769
TMEM9B	0.534775	4.99796	6.30237	0.000403406	0.00805743	3.53785	0.00805742
DBX1	0.534629	2.2056	1.11234	0.302093	0.448272	1.03196	0.448272
REC8	0.534147	6.35617	5.87544	0.000590373	0.00988967	3.436	0.00988967
NRSN2	0.533892	6.00689	5.00712	0.0015639	0.0164472	3.16256	0.0164472
HIGD1A	0.533308	5.89694	5.61756	0.000846794	0.0122622	3.33703	0.0122622
CD63	0.533034	8.2852	5.11858	0.00127639	0.0148609	3.22124	0.0148609
MAN2B2	0.532843	4.449	8.04598	8.27e-05	0.00340441	3.93633	0.0034029
TPI1P1	0.531985	0.331573	1.15527	0.272458	0.417716	1.09742	0.417716
TRIL	0.531906	4.78606	0.927213	0.384872	0.530397	0.868954	0.530397
CLU	0.529889	8.31598	6.65622	0.000287917	0.00678565	3.62594	0.00678565
DLGAP2	0.529437	-0.453276	1.875	0.102861	0.213903	1.63114	0.213903
LHX5-AS1	0.528874	4.11669	4.43891	0.00306602	0.0237647	2.96104	0.0237647
SSBP4	0.528353	6.96454	5.57224	0.000712171	0.0109778	3.38485	0.0109778
RPS2P7	0.528349	-1.43764	1.13476	0.291035	0.43725	1.05585	0.43725
ASCC3	0.528277	5.98721	3.16444	0.0141744	0.0580283	2.45281	0.0580283
MOB3C	0.527783	3.47167	3.60657	0.00796299	0.0406379	2.65364	0.0406379
KLF9	0.52763	1.78959	1.60526	0.15139	0.277317	1.43464	0.277317
PANX1	0.527369	4.98323	3.7906	0.00686595	0.0373559	2.70328	0.0373559
ANXA7	0.527129	5.68539	4.4166	0.00266812	0.0220525	3.00359	0.0220525
LAPTM4B	0.526892	8.0101	2.72076	0.0278232	0.0894189	2.19977	0.0894189
HNRNPH2	0.526718	7.12374	4.73945	0.00218142	0.0198723	3.06435	0.0198723
RAPGEF5	0.526179	2.73659	4.04258	0.00446906	0.0291738	2.843	0.0291738
GADD45G	0.525717	4.78238	1.32906	0.224471	0.365508	1.21472	0.365508
ZNF467	0.52465	2.98716	3.25097	0.0139255	0.0573854	2.45918	0.0573854
MMAA	0.523847	3.06492	3.64994	0.00731715	0.0388327	2.68205	0.0388327
LPP	0.523638	5.8849	3.28262	0.0130882	0.0551352	2.48136	0.0551352
ACVR2B-AS1	0.523446	1.91616	5.80767	0.000638253	0.0103245	3.41482	0.0103245
ACOT7	0.522849	6.33497	4.40653	0.00295332	0.023398	2.97256	0.023398
ARIH1	0.522473	6.67987	3.83816	0.00617684	0.0352628	2.73824	0.0352628
AC002407.2	0.521189	0.0827882	1.43641	0.194939	0.330913	1.29611	0.330913
NDUFA1	0.520912	6.00113	6.80313	0.000197793	0.00559586	3.72182	0.00559587
AC241585.2	0.520898	0.764738	3.01832	0.0190456	0.0698554	2.34464	0.0698554
GATA3	0.520868	-0.534143	2.63351	0.0336541	0.101447	2.12419	0.101447
POLR2L	0.520682	6.04571	5.71675	0.000701555	0.0108527	3.38897	0.0108527
H19	0.520519	0.15879	1.00937	0.346125	0.492744	0.942133	0.492744
DAPK3	0.520374	6.39943	7.89244	0.000104238	0.00381952	3.88051	0.00381952
MOXD1	0.520121	5.50987	1.74069	0.125794	0.244921	1.5309	0.244921
FAM181B	0.520089	4.57088	1.97443	0.0897438	0.194775	1.69675	0.194775
IRX3	0.519126	2.18876	3.34782	0.0122731	0.0529608	2.50419	0.0529608
SEZ6L	0.518534	4.63509	1.37436	0.211621	0.350337	1.24912	0.350337
TUBA1A	0.518505	11.9095	6.17119	0.000455795	0.00865608	3.50547	0.00865608
CFAP74	0.51826	2.38649	3.68226	0.00732561	0.0388327	2.68167	0.0388327
CHRDL1	0.517819	5.06321	1.90268	0.0979013	0.206729	1.65511	0.206729
TMCC1	0.517104	5.59035	3.45549	0.0107062	0.0484772	2.55215	0.0484772
ZNF433	0.516314	3.62059	2.35982	0.0466405	0.124983	1.98955	0.124983
AL391069.2	0.516245	1.29289	3.89223	0.00580765	0.0340191	2.75845	0.0340191
FRRS1	0.516074	1.81189	1.71856	0.126148	0.245324	1.52947	0.245324
GFM1	0.515795	5.27796	5.22662	0.00122757	0.0146375	3.2324	0.0146375
ALOX15	0.515158	-1.88527	0.336849	0.745455	0.831227	0.324638	0.831227
MAZ	0.515066	5.889	3.75648	0.00672495	0.0368953	2.71017	0.0368953
GYG1	0.514332	5.11654	5.98852	0.000257699	0.00639364	3.65449	0.00639365
MSRB1	0.513727	4.16352	3.48635	0.0084507	0.0421835	2.63351	0.0421835
MYL12B	0.513004	7.22257	8.02409	8.73e-05	0.00348634	3.92349	0.00348611
FOXP1	0.512951	5.25181	4.47442	0.00286518	0.0229803	2.98184	0.0229803
CCDC170	0.512879	0.505592	1.66757	0.137955	0.260809	1.48345	0.260809
GAB1	0.51264	5.29831	1.78241	0.11893	0.23536	1.55928	0.23536
AC027307.2	0.512419	0.693343	1.58438	0.151421	0.277317	1.43453	0.277317
COPS9	0.512303	5.61682	6.68253	0.000277597	0.00660444	3.63536	0.00660444
COX5B	0.512195	6.9062	6.78992	0.000238583	0.0061329	3.67421	0.00613292
ALDH5A1	0.511878	5.11473	4.28353	0.00356874	0.0259639	2.91396	0.0259639
TIE1	0.51172	1.25199	1.07902	0.316669	0.463779	1.00133	0.463779
DPP3	0.511118	5.21016	3.66211	0.00374078	0.0265551	2.89923	0.0265551
FEZF2	0.511003	4.21665	2.68652	0.0336698	0.101474	2.124	0.101474
MYL6	0.510792	9.04423	6.40752	0.000355918	0.00752827	3.57078	0.00752827
SSR1	0.510764	6.79929	4.60799	0.00229097	0.0203792	3.04966	0.0203792
ADAMTS9-AS1	0.51066	-0.668007	0.759128	0.471514	0.60958	0.720018	0.60958
SPCS2P4	0.510444	-0.271785	0.931811	0.377425	0.52346	0.882651	0.52346
IDH1	0.509477	8.25574	4.418	0.00307438	0.0237887	2.9602	0.0237887
TBCC	0.509262	4.49965	7.11745	0.000134649	0.00450625	3.8178	0.00450625
SMAD6	0.509036	3.39165	1.72472	0.127318	0.247026	1.52476	0.247026
RPRM	0.508896	3.18164	2.82082	0.0256472	0.0847217	2.23151	0.0847217
SMG1	0.508363	6.92564	4.97356	0.00156247	0.0164436	3.16282	0.0164436
TMEM208	0.508222	4.36206	7.88917	0.000103196	0.00379512	3.88295	0.00379512
PITPNM3	0.507886	3.58475	4.18478	0.00282249	0.0228087	2.98644	0.0228087
FGFBP3	0.507416	8.73826	3.04749	0.0185844	0.0688412	2.35376	0.0688412
NDUFS6	0.507369	6.22205	6.0934	0.000476401	0.00888794	3.49369	0.00888793
PSMB6	0.506941	6.61909	7.08304	0.000197052	0.0055887	3.72277	0.00558871
LGMN	0.506568	6.4291	1.514	0.172351	0.303864	1.36469	0.303864
PNPLA3	0.506077	4.70973	3.15371	0.015847	0.0624078	2.41242	0.0624078
AC073508.3	0.50589	-0.21932	2.22239	0.056907	0.142694	1.90402	0.142694
MRM1	0.505819	1.54617	2.10409	0.0627876	0.152661	1.86069	0.152661
DPM3	0.50577	5.00305	6.51422	0.000306521	0.0069626	3.60973	0.0069626
TMSB4XP8	0.505335	2.31302	0.937581	0.37326	0.519485	0.890384	0.519485
ATP6V0E1	0.5053	5.43114	5.31866	0.00106845	0.0137162	3.27185	0.0137162
ZFP36L1	0.505032	8.40671	4.31935	0.00351569	0.0257396	2.91863	0.0257396
ARHGDIG	0.504858	1.27943	2.71676	0.029814	0.0935076	2.17255	0.0935076
SLC22A31	0.504712	0.256542	2.86551	0.024129	0.0813483	2.25507	0.0813483
NFKBIA	0.504111	5.37659	2.05284	0.0781	0.176907	1.76182	0.176907
UBL5	0.504065	7.28772	7.52005	0.000129204	0.00440095	3.82797	0.00440095
NQO1	0.503682	5.37626	2.10695	0.0729419	0.168845	1.79319	0.168845
TSKU	0.502858	5.0079	6.24041	0.000429732	0.00836136	3.52112	0.00836137
SLIRP	0.50266	5.57963	6.83605	0.000222469	0.0059326	3.69203	0.0059326
DKK3	0.502581	6.83622	5.6671	0.000743232	0.0112833	3.37311	0.0112833
RPL7AP50	0.501559	1.87026	1.5058	0.169784	0.30064	1.3729	0.30064
AGBL2	0.501177	0.572821	1.81944	0.103226	0.214395	1.62941	0.214395
OST4	0.500603	6.16841	5.73422	0.000623063	0.0101551	3.42137	0.0101551
TWF1	0.500398	6.06516	3.57515	0.0114164	0.0506407	2.52969	0.0506407
CES2	0.500265	5.88839	5.08017	0.00136819	0.0153768	3.20128	0.0153768
SPRY1	0.500233	6.77243	3.11571	0.0170187	0.0653978	2.3863	0.0653978
DERL1	0.50023	5.83798	5.69591	0.000505635	0.00913053	3.47775	0.00913053
GNA13	0.499988	6.72012	5.47947	0.000891487	0.0126539	3.32271	0.0126539
TALDO1	0.49974	6.94892	4.91475	0.00166656	0.017132	3.144	0.017132
CYP4V2	0.499534	3.70876	4.11797	0.00414679	0.0279873	2.86677	0.0279873
HNRNPCP2	0.499279	2.80906	2.39358	0.0453984	0.122884	2.00094	0.122884
EPB41L3	0.499099	5.43657	2.15524	0.066656	0.158986	1.83399	0.158986
EBI3	0.498714	-1.7744	0.65122	0.53432	0.664426	0.621425	0.664426
AC022034.3	0.49865	0.757922	4.51792	0.00274285	0.0223888	2.99518	0.0223888
FBXO27	0.498418	0.707752	4.22535	0.00383986	0.026866	2.89103	0.026866
SH3BGRL3	0.497907	5.9304	3.94282	0.00542149	0.0326803	2.78086	0.0326803
SNX9	0.497834	5.37818	5.15448	0.00123922	0.0147133	3.2297	0.0147133
CTF1	0.497709	1.92806	3.83677	0.0063265	0.0356576	2.73036	0.0356576
WDR41	0.497579	6.5046	9.02677	4.52e-05	0.00245038	4.07899	0.0024486
RNF5P1	0.497425	0.248356	2.17481	0.0652808	0.156699	1.84333	0.156699
PHPT1	0.497284	6.51427	4.68899	0.00197795	0.0187659	3.09352	0.0187659
GTF2E2	0.49533	5.41594	5.17635	0.00128362	0.014876	3.21962	0.014876
PSMA1	0.495217	4.94002	3.61313	0.00407514	0.0277102	2.87229	0.0277102
COPE	0.494661	6.19828	5.68256	0.000647515	0.0103638	3.41089	0.0103639
HTRA1	0.494396	4.34823	3.80545	0.00667853	0.0367612	2.71246	0.0367612
BTBD1	0.494315	6.42985	7.84693	9.97e-05	0.00377352	3.89126	0.00377257
YWHAG	0.49403	8.46678	4.81863	0.00211543	0.0195341	3.07353	0.0195341
CTNNA1	0.493665	8.80944	4.15325	0.00406642	0.0276729	2.87296	0.0276729
TRIM6	0.493571	2.53622	3.74272	0.00713629	0.0382873	2.69042	0.0382873
COPG1	0.493376	6.76499	5.87862	0.000591058	0.00988967	3.43568	0.00988967
CSRNP2	0.492829	5.66059	5.6447	0.000788302	0.0117093	3.35687	0.0117093
PUS3	0.492601	4.50693	4.30588	0.00309338	0.0238659	2.9583	0.0238659
NTMT1	0.49236	3.9886	3.83976	0.00373646	0.0265551	2.89959	0.0265551
ABCD1	0.491483	4.05238	2.78877	0.0268196	0.0873108	2.21413	0.0873108
LDLR	0.490949	6.94838	4.26637	0.00432664	0.0286163	2.85331	0.0286163
MIR22HG	0.490898	1.55413	5.19159	0.00126751	0.0148205	3.22324	0.0148205
MIR3659HG	0.490247	-0.0525832	1.1424	0.28894	0.435013	1.06045	0.435013
COA3	0.490194	5.48456	8.87101	4.67e-05	0.00249436	4.07152	0.00249398
CDIPT	0.490048	5.77276	7.90884	8.75e-05	0.00348639	3.92285	0.00348611
FBXO8	0.489982	4.24224	4.69747	0.00218288	0.0198723	3.06415	0.0198723
RHOC	0.489951	6.03853	6.48626	0.000331116	0.00731175	3.58965	0.00731174
SLC66A3	0.489944	3.64373	3.60878	0.00858979	0.0426141	2.62796	0.0426141
ATG2A	0.489934	4.92717	2.97836	0.0185273	0.0687923	2.35491	0.0687923
PSTPIP2	0.489732	3.36944	5.55513	0.000831927	0.0121168	3.34195	0.0121168
PRDM1	0.489493	0.628832	1.4658	0.183048	0.316177	1.33143	0.316177
TBCB	0.489392	7.12862	5.76195	0.000679095	0.0106075	3.39788	0.0106075
TMCC3	0.489182	3.1437	1.89464	0.0996985	0.209379	1.64632	0.209379
AC079610.1	0.488848	1.7524	4.99205	0.00155906	0.0164422	3.16346	0.0164422
C2CD2	0.488386	5.36969	3.23385	0.0142998	0.0582745	2.44964	0.0582745
DHCR24	0.488229	8.47867	4.7451	0.00214068	0.0196457	3.06999	0.0196457
SEC61B	0.487448	6.33441	5.37876	0.00101356	0.0134724	3.28674	0.0134724
NCOR1	0.487271	7.76354	3.51938	0.00880756	0.0432704	2.61943	0.0432704
GUCY1A1	0.48675	1.61394	1.59537	0.152753	0.278843	1.42988	0.278843
LPIN1	0.485085	6.288	3.70715	0.00716706	0.0383704	2.68898	0.0383704
CDH7	0.485003	3.44688	1.59954	0.153376	0.279608	1.42771	0.279608
ADPRHL2	0.484295	5.38593	3.48562	0.00509769	0.0315282	2.8008	0.0315282
PFKP	0.484228	5.58229	3.25709	0.0138707	0.0572308	2.4606	0.0572308
TSPAN17	0.484021	6.21236	5.36272	0.00104485	0.0136394	3.27816	0.0136394
YIPF1	0.483953	4.89302	9.63022	2.45e-05	0.00177639	4.21904	0.00177389
LSR	0.483144	3.5862	5.40281	0.00100569	0.0134151	3.28893	0.0134151
ACHE	0.483143	3.14319	2.29549	0.0544717	0.138662	1.92307	0.138662
AC090498.1	0.48313	1.16608	3.35199	0.00848577	0.0423025	2.6321	0.0423025
HIGD2A	0.48263	5.00212	5.64295	0.000722302	0.0110773	3.38097	0.0110773
AC004556.3	0.482176	0.604717	1.97985	0.0882304	0.192572	1.70481	0.192572
TRIM62	0.482144	4.15454	5.94416	0.000579034	0.00979803	3.44125	0.00979804
MAT2B	0.482058	6.93506	7.56257	0.000126833	0.00434116	3.83253	0.00434115
SLC25A43	0.4814	1.60312	5.45428	0.000948769	0.0130132	3.30529	0.0130132
PRKCA	0.48075	3.59144	2.06249	0.0773175	0.175759	1.76647	0.175759
UHMK1	0.480259	5.81489	3.26232	0.0131567	0.0552065	2.4795	0.0552065
LAMTOR4	0.479671	5.95098	6.35037	0.00037881	0.00775351	3.55442	0.00775351
WFDC2	0.479292	3.02266	2.20693	0.0629325	0.152821	1.85967	0.152821
FOXC1	0.479012	0.483652	1.3978	0.204663	0.341785	1.26838	0.341785
MTIF3	0.478982	5.06086	3.4193	0.0109325	0.0491098	2.54485	0.0491098
AGTRAP	0.478959	5.22147	3.24254	0.0135788	0.0564128	2.46822	0.0564128
HSP90AA1	0.478933	10.5058	3.17664	0.0145735	0.0589411	2.44281	0.0589411
MRPL40	0.478712	4.48268	4.5173	0.00264743	0.0219308	3.00596	0.0219308
ECHS1	0.478654	6.48434	4.68899	0.00223361	0.0201426	3.05727	0.0201426
ZFPL1	0.478459	2.3482	4.70254	0.000647475	0.0103638	3.41091	0.0103639
ZNF204P	0.478372	3.73095	1.49429	0.175968	0.30822	1.35327	0.30822
ATXN1	0.4782	4.64046	2.76544	0.026155	0.0858158	2.2239	0.0858158
RMC1	0.477661	3.53974	4.26817	0.00364909	0.0262567	2.907	0.0262567
NDN	0.477445	7.76007	4.19144	0.00414147	0.0279703	2.86718	0.0279703
MBP	0.477419	1.58745	3.71715	0.00727438	0.0386837	2.68402	0.0386837
IL6ST	0.476606	6.47538	2.29298	0.0536354	0.137069	1.92977	0.137069
CPXM2	0.476358	-0.182559	1.02188	0.340979	0.487715	0.952232	0.487715
CAB39L	0.476256	4.05972	3.02981	0.0185923	0.0688467	2.35361	0.0688467
GDA	0.475689	-1.19049	0.919888	0.387738	0.533028	0.863728	0.533028
NDUFAF4	0.475681	4.44546	3.87663	0.00543773	0.0327176	2.77989	0.0327176
RPS2P46	0.475674	4.5556	6.06323	0.00046377	0.0087414	3.50085	0.0087414
PARD3	0.475528	6.86368	4.8381	0.00167017	0.0171574	3.14337	0.0171574
XBP1	0.475503	5.98171	7.49149	0.000136936	0.00456253	3.81364	0.00456251
SEZ6L2	0.475496	5.82902	4.90239	0.0017491	0.0176433	3.12983	0.0176433
OPLAH	0.475102	2.78259	2.39576	0.0457469	0.123512	1.99772	0.123512
SLC17A5	0.47495	4.42417	4.88466	0.00109319	0.0138505	3.26537	0.0138505
TMSB4X	0.474534	10.7437	7.12126	0.000196298	0.0055887	3.72373	0.00558871
MKRN1	0.474408	7.61051	7.35277	0.000147764	0.00478566	3.7948	0.00478565
RAB12	0.47426	5.11274	8.4935	6.59e-05	0.00297085	3.99067	0.00297142
SERPINB9	0.47423	2.4846	2.97576	0.020695	0.0736626	2.3135	0.0736626
KPTN	0.474045	3.15487	4.98106	0.00150927	0.0162068	3.1729	0.0162068
AL160272.1	0.473972	-2.05376	0.613342	0.558455	0.684992	0.585138	0.684992
TARS1	0.473885	6.9011	4.05948	0.00452047	0.0293188	2.83936	0.0293188
LTBP4	0.473672	7.7907	2.25496	0.0579111	0.144192	1.89637	0.144192
TINF2	0.473134	5.6416	6.69601	0.000240081	0.00614601	3.67262	0.00614601
PPP2R5A	0.473007	4.39662	5.36655	0.000990121	0.0133425	3.29332	0.0133425
CACNG4	0.47244	6.13384	2.74869	0.0283902	0.0906223	2.19185	0.0906223
SNRNP27	0.471587	4.98101	5.0195	0.00155173	0.0164316	3.16483	0.0164316
ACER3	0.471461	5.8652	1.64666	0.14024	0.263421	1.4749	0.263421
C3orf38	0.47134	4.99687	5.40177	0.000974507	0.0132098	3.29778	0.0132098
PDLIM7	0.470511	6.66925	2.52654	0.036096	0.10627	2.09584	0.10627
AC005224.3	0.470372	1.49084	1.08894	0.311483	0.458648	1.01212	0.458648
FGF7	0.469977	-0.23992	0.478804	0.643637	0.754802	0.46262	0.754802
BOC	0.469754	4.95891	1.68924	0.135733	0.258228	1.49187	0.258228
ASB7	0.469569	4.31856	3.79422	0.00623573	0.0354178	2.73512	0.0354178
CHST15	0.469547	3.69696	1.44375	0.192832	0.328285	1.30225	0.328285
NPDC1	0.469289	6.11668	3.00792	0.0193548	0.0706309	2.33863	0.0706309
IRX5	0.469007	1.32503	1.30561	0.232723	0.375357	1.19337	0.375357
RPL13AP5	0.468997	3.64164	1.54692	0.161474	0.290192	1.40013	0.290192
C2CD4C	0.468904	5.15745	2.60246	0.0343048	0.102792	2.11647	0.102792
WIPI1	0.46861	3.77332	3.66909	0.00596122	0.0345113	2.74991	0.0345113
TECPR1	0.468529	5.56835	5.24173	0.00118685	0.014421	3.24202	0.014421
EMC9	0.468328	4.3316	4.7176	0.0018849	0.018356	3.10779	0.018356
HMGN4	0.467706	6.65165	6.92339	0.000481991	0.00894919	3.49057	0.00894918
TM2D2	0.467539	5.22053	6.99234	0.000203165	0.00562439	3.71505	0.00562438
VAMP3	0.46743	6.20723	7.1911	0.000176887	0.00531496	3.74993	0.00531495
DUSP22	0.467339	5.91875	6.73525	0.000264622	0.00646949	3.64768	0.00646949
CGNL1	0.467225	2.58848	1.05169	0.328259	0.475436	0.977626	0.475436
DTNBP1	0.467152	4.73567	7.34186	0.000145422	0.00475846	3.79876	0.00475847
PCDHB14	0.466963	3.78755	3.03729	0.0170996	0.0655922	2.38456	0.0655922
GABARAPL1	0.466954	6.77075	6.69644	0.000258985	0.00640445	3.65321	0.00640446
CLDN6	0.465406	3.42764	2.51596	0.0400217	0.113743	2.05353	0.113743
RNF152	0.464266	4.561	2.49543	0.0407854	0.114938	2.0457	0.114938
MANF	0.464105	6.18546	6.79556	0.000233876	0.00609373	3.6793	0.00609372
SCAND1	0.463653	5.78929	3.74523	0.00742511	0.0391671	2.67715	0.0391671
RENBP	0.463476	3.74154	2.01624	0.0820925	0.183022	1.73867	0.183022
TNKS2	0.463005	7.06164	4.46234	0.00238651	0.0207702	3.03737	0.0207702
TXLNB	0.462978	2.30243	2.17019	0.0664466	0.158663	1.8354	0.158663
STOM	0.462883	3.74919	2.99237	0.0201894	0.0724296	2.32281	0.0724296
BET1	0.462728	5.08635	6.56079	0.000302024	0.00693269	3.61356	0.0069327
TCAF1	0.462453	6.54018	6.59693	0.000306275	0.0069626	3.60993	0.0069626
SLC25A33	0.462418	4.19504	4.19078	0.00367854	0.0264433	2.90449	0.0264433
AL451165.2	0.462302	0.887255	2.29827	0.0544067	0.138617	1.92358	0.138617
ZMAT3	0.461939	5.36535	5.36498	0.00103073	0.013524	3.282	0.013524
AGRN	0.461613	8.59156	3.0892	0.0171036	0.0655922	2.38447	0.0655922
NUDT3	0.461138	2.62099	1.84286	0.100086	0.209945	1.64444	0.209945
ECI2	0.461108	5.63976	5.69822	0.000736133	0.0112131	3.37576	0.0112131
SEC24D	0.461098	4.92066	7.07453	0.000194123	0.0055887	3.72654	0.00558871
TUSC1	0.461093	3.26874	1.98365	0.0877329	0.191904	1.70748	0.191904
DUSP10	0.460974	2.0842	3.42788	0.0105577	0.0480248	2.55701	0.0480248
PSMD1	0.460872	7.20822	4.33078	0.00354203	0.0258471	2.91631	0.0258471
SLC35D2	0.460868	2.89422	4.19134	0.00397713	0.0273996	2.87997	0.0273996
ACOX3	0.460783	4.4348	6.67107	0.000261373	0.00642134	3.65085	0.00642133
FOXO1	0.460671	3.81215	8.44428	6.48e-05	0.00295064	3.99445	0.00295285
KRT8	0.4605	4.66556	3.38807	0.0115955	0.0510833	2.52422	0.0510833
COMMD3	0.45995	3.76309	4.8295	0.0018114	0.0179863	3.11953	0.0179863
FBXO44	0.459895	5.28032	5.3053	0.00105648	0.0136941	3.27504	0.0136941
DCAF12L2	0.459691	1.89391	3.69632	0.00399784	0.02749	2.87833	0.02749
COX7A2	0.459546	6.87221	6.49021	0.000327313	0.00727492	3.59267	0.00727491
RTL8B	0.459421	4.4953	3.06274	0.0182059	0.0680856	2.3614	0.0680856
ARSJ	0.458981	0.321016	2.0464	0.0794162	0.178722	1.75408	0.178722
AC138207.2	0.458916	1.1803	1.74654	0.115979	0.231374	1.57188	0.231374
TMEM135	0.458309	5.31462	4.30338	0.00348531	0.0256543	2.92134	0.0256543
GTPBP1	0.458228	6.96693	4.70703	0.00190499	0.0183944	3.10466	0.0183944
NEDD8	0.458118	5.74627	5.15777	0.00119105	0.014421	3.24101	0.014421
CD81	0.457889	7.71616	4.96364	0.00156156	0.0164436	3.16299	0.0164436
MPV17L2	0.457767	3.36717	4.62846	0.00240212	0.020799	3.03541	0.020799
ADCY9	0.457535	4.24678	3.17737	0.0154131	0.0612077	2.42252	0.0612078
AKAP12	0.457409	7.48316	1.67207	0.13628	0.258996	1.48979	0.258996
FICD	0.456939	2.17982	3.03497	0.0185219	0.0687893	2.35502	0.0687893
EMC7	0.456903	5.33331	4.36225	0.0038824	0.0270189	2.88756	0.0270189
ZNF330	0.456888	5.55732	3.18177	0.0148965	0.0597764	2.43489	0.0597764
ACLY	0.4568	8.1369	3.67711	0.00815733	0.0412246	2.64549	0.0412246
DEXI	0.456727	1.18348	2.74346	0.0281769	0.0902093	2.19481	0.0902093
DECR1	0.456631	6.35275	7.87342	0.0001108	0.00394617	3.86564	0.00394618
WBP2	0.45631	6.39295	3.67081	0.00772457	0.0398815	2.66388	0.0398815
C12orf4	0.456148	4.45181	4.2397	0.00363416	0.0261743	2.90829	0.0261743
PRKCQ-AS1	0.45586	2.65203	2.53809	0.0380781	0.110047	2.07401	0.110047
IVD	0.455556	6.20462	2.12973	0.066998	0.159512	1.83169	0.159512
EBP	0.455249	4.96646	5.80874	0.000637034	0.0103245	3.41534	0.0103245
TMEM256	0.455216	4.32604	2.44605	0.0413497	0.115878	2.04001	0.115878
CITED2	0.454411	5.63493	1.90737	0.0829095	0.184298	1.73405	0.184298
ANKRD49	0.453773	3.99787	4.67909	0.00167348	0.0171797	3.14279	0.0171797
GLS	0.453704	5.72755	7.18427	0.000177165	0.00531496	3.74953	0.00531495
GIPC1	0.453268	6.48284	4.82492	0.00169602	0.0173401	3.13887	0.0173401
MRPL14	0.453158	5.45045	7.94236	8.82e-05	0.0034969	3.92086	0.00349551
DNAJA2	0.452736	6.75032	4.29111	0.0034363	0.0254428	2.92575	0.0254428
AC079250.1	0.452019	0.242863	0.629644	0.545047	0.673593	0.605199	0.673593
FAM111A	0.451944	5.55851	2.06669	0.0775906	0.176242	1.76484	0.176242
ABHD3	0.451868	4.59713	3.40965	0.0109995	0.0493011	2.54272	0.0493011
ADAM9	0.45173	6.91539	3.68802	0.00770209	0.039824	2.66486	0.039824
VIM	0.451403	11.2321	2.43013	0.0461995	0.124355	1.99357	0.124355
YPEL5	0.451298	6.59694	6.86123	0.000218696	0.00589522	3.69638	0.00589522
CYB5B	0.451253	7.10051	5.48965	0.000939693	0.0129595	3.30799	0.0129595
MGRN1	0.450823	6.41889	5.05469	0.00141807	0.015657	3.19095	0.015657
LRRK1	0.450177	0.753184	1.15182	0.284696	0.430821	1.06983	0.430821
HSPB1	0.449857	7.16391	3.43735	0.01055	0.0480247	2.55726	0.0480247
PARP3	0.448815	2.82501	1.47776	0.178576	0.31142	1.34515	0.31142
PI4K2B	0.448806	4.43738	7.40854	0.000142732	0.00473468	3.80339	0.00473468
EIF2S2	0.448629	7.22596	4.86166	0.00174244	0.0175996	3.13095	0.0175996
SOAT1	0.448459	5.32654	4.69564	0.00204687	0.0191703	3.08335	0.0191703
ARSA	0.448222	5.06197	3.27658	0.0132913	0.0555866	2.47587	0.0555866
ACBD7	0.448043	6.33	4.0587	0.00470108	0.0299993	2.82683	0.0299993
PON2	0.447416	7.57101	4.96148	0.00164094	0.0169496	3.14853	0.0169496
F8A1	0.447306	1.98616	3.12774	0.0165407	0.064119	2.39676	0.064119
FGFR3	0.447302	6.04396	1.66139	0.141059	0.264616	1.47186	0.264616
LIMK1	0.44701	6.93838	3.93712	0.0053941	0.0325791	2.78251	0.0325791
SNX7	0.446961	5.47123	3.815	0.00647084	0.0361342	2.72292	0.0361342
MTHFD2	0.446485	5.31008	1.75307	0.12209	0.23972	1.54606	0.23972
OSTM1	0.446375	4.49142	4.58694	0.00262669	0.0218431	3.00835	0.0218431
ZNF429	0.446356	4.95009	5.29434	0.00104983	0.0136719	3.27682	0.0136719
AC090204.1	0.446286	3.97227	3.3052	0.0129316	0.0546284	2.48565	0.0546284
NDUFAF3	0.446225	4.78426	3.35246	0.0109193	0.0490934	2.54527	0.0490934
MRPS12	0.446216	4.15905	5.08215	0.00126375	0.0148202	3.22409	0.0148202
GRINA	0.445925	7.26615	4.64041	0.00232845	0.0205131	3.04479	0.0205131
C1QTNF4	0.44576	4.05152	2.06505	0.0777405	0.176449	1.76395	0.176449
RBX1	0.445173	6.29136	13.5653	2.78e-06	0.000454879	4.68653	0.000455074
AL592293.1	0.445053	0.238037	1.87265	0.0996536	0.209344	1.64654	0.209344
RARA-AS1	0.445006	1.07797	2.59316	0.0348382	0.103832	2.11023	0.103832
EHD4	0.444865	4.33373	4.50528	0.00273912	0.0223805	2.99559	0.0223805
C10orf25	0.444693	1.97057	2.3035	0.0541994	0.138229	1.92524	0.138229
GNB2	0.44459	8.22855	4.93008	0.00151339	0.0162068	3.1721	0.0162068
SETX	0.444504	6.34435	7.02842	0.000201254	0.00560237	3.71744	0.00560238
HSPA1A	0.444261	5.27833	3.24142	0.0141295	0.0579338	2.45395	0.0579338
PFDN2	0.443193	5.90482	4.41323	0.00298279	0.0234942	2.96951	0.0234942
ALDH7A1	0.443078	7.82405	2.8326	0.023401	0.0796967	2.26682	0.0796967
BTG1	0.442948	6.88323	2.28443	0.0558409	0.141234	1.91228	0.141234
NUDT16L1	0.442483	5.19197	4.18854	0.0039848	0.0274148	2.87936	0.0274148
CX3CL1	0.441669	4.95256	4.22248	0.00382796	0.026866	2.892	0.026866
PRAF2	0.44143	4.48765	3.66924	0.00753661	0.0394376	2.67215	0.0394376
SALL3	0.441193	2.18405	2.74033	0.0289309	0.0918614	2.18443	0.0918614
MT-TC	0.440976	0.61964	0.827204	0.433404	0.57568	0.78338	0.57568
NLGN4X	0.440928	5.72332	2.07836	0.0743957	0.17121	1.78417	0.17121
LMAN2	0.440924	6.81183	6.96809	0.000206093	0.00567415	3.71143	0.00567415
KCNJ12	0.440739	1.25617	1.96564	0.0906174	0.19619	1.69215	0.19619
TBK1	0.440507	4.48682	4.03721	0.00411452	0.027912	2.86925	0.027912
PRKD2	0.440309	5.4541	3.07871	0.0175513	0.0666611	2.37495	0.0666611
AC007969.1	0.440253	1.55648	2.30373	0.0480362	0.127431	1.97705	0.127431
METTL23	0.439735	4.32815	5.3132	0.00105877	0.0137023	3.27443	0.0137023
MAP1LC3A	0.439722	4.4761	6.07882	0.000496919	0.00908717	3.48241	0.00908718
COX8A	0.439521	6.1926	5.03039	0.00137457	0.015414	3.19994	0.015414
ACSS1	0.439315	4.35791	0.88087	0.406406	0.551661	0.830234	0.551661
UBXN4	0.439077	7.70284	5.21848	0.00114997	0.0142071	3.25101	0.0142071
ORAI1	0.438919	3.90921	3.00522	0.0197073	0.0714472	2.33187	0.0714472
STX8	0.438153	5.23782	5.92365	0.000542944	0.00949678	3.45862	0.00949679
VDR	0.437963	-2.27315	0.473999	0.649414	0.758165	0.454576	0.758165
POLR3GL	0.437739	4.77711	4.62759	0.00234012	0.0205135	3.04328	0.0205135
RAB24	0.437645	2.75356	3.28332	0.0125872	0.0537045	2.49524	0.0537045
SLC30A4	0.437459	3.07001	2.02818	0.0789314	0.177977	1.75692	0.177977
CLP1	0.436596	4.0037	4.6288	0.00194546	0.0186106	3.09843	0.0186106
WAS	0.436582	1.31893	2.97153	0.0127104	0.0539361	2.49178	0.0539361
USP42	0.436565	5.50884	4.46205	0.00218916	0.0198846	3.06329	0.0198846
KDSR	0.436267	5.54069	4.26507	0.0025735	0.0216398	3.01456	0.0216398
TMED7	0.436143	6.13354	5.94944	0.000558653	0.00959329	3.45093	0.00959329
SNTG1	0.435972	1.02853	1.76232	0.117566	0.233675	1.56507	0.233675
FAM174C	0.435197	3.58134	3.14686	0.0152229	0.0607599	2.42703	0.0607599
VASN	0.434726	2.80397	1.39693	0.204275	0.341592	1.26947	0.341592
MAP1LC3B	0.43462	6.69558	3.94383	0.0057847	0.0339507	2.75974	0.0339507
RPS27AP16	0.434221	3.28787	1.73068	0.123201	0.241464	1.54148	0.241464
SH3RF3	0.433692	0.832467	2.06872	0.0768457	0.175109	1.76929	0.175109
ARPC2	0.433605	7.58382	6.30381	0.000405	0.00807853	3.5368	0.00807854
TMBIM6	0.433583	9.41529	7.8051	0.000107823	0.0039128	3.87228	0.00391281
C6orf226	0.433449	3.12329	4.60802	0.00245359	0.0210787	3.02901	0.0210787
UQCR10	0.433341	5.29359	4.35311	0.00306689	0.0237647	2.96095	0.0237647
SLC39A11	0.433154	3.38201	5.82246	0.000648257	0.0103638	3.41058	0.0103639
SGCB	0.432835	6.37383	4.89636	0.00177587	0.017806	3.12536	0.017806
C3orf70	0.432185	3.2041	1.11503	0.300607	0.446772	1.03513	0.446772
ACSS3	0.431862	5.7755	3.38625	0.0115543	0.0510289	2.52547	0.0510289
OSTM1-AS1	0.431632	0.736567	2.73367	0.0296327	0.0930501	2.17497	0.0930501
NDUFB8	0.431463	3.74885	3.37913	0.0102583	0.0473313	2.567	0.0473313
SERTAD3	0.431315	4.26008	4.8402	0.00178981	0.0178839	3.12306	0.0178839
SPRYD3	0.431256	3.95529	3.08033	0.013941	0.0574266	2.45878	0.0574266
WWTR1	0.43119	6.40336	2.26166	0.0572517	0.143201	1.90138	0.143201
DPH3	0.431078	5.34968	6.73334	0.00027408	0.00658949	3.63864	0.00658949
HADHB	0.430652	6.9016	8.67992	5.23e-05	0.00262893	4.04488	0.00263048
PRR29	0.430251	1.47237	1.76674	0.11359	0.228118	1.58226	0.228118
IRF3	0.430088	5.69777	3.10388	0.0176672	0.0668514	2.37252	0.0668514
AC124854.1	0.429781	-0.579213	1.24897	0.251533	0.395169	1.14663	0.395169
ATP5F1E	0.429626	7.68346	5.52506	0.000859524	0.0123989	3.33288	0.0123989
ARL2	0.429562	5.16524	3.69285	0.00799291	0.0407492	2.65237	0.0407492
MVK	0.429474	5.88149	3.9254	0.00569545	0.0336498	2.76482	0.0336498
C6orf62	0.429472	7.09902	6.36834	0.000314011	0.00706876	3.60346	0.00706877
FAM71E1	0.429311	0.168599	1.55127	0.162086	0.29076	1.39809	0.29076
KIF26B	0.428563	2.64321	0.892599	0.399118	0.544055	0.843197	0.544055
NDST3	0.428548	1.5387	1.27091	0.242204	0.385458	1.1695	0.385458
LYNX1	0.428348	4.18152	4.55493	0.00259486	0.0217345	3.01205	0.0217345
RPL7P1	0.428294	2.30251	1.10106	0.299953	0.446196	1.03653	0.446196
RPS15AP1	0.428043	1.47325	1.60539	0.148448	0.273606	1.44503	0.273606
PNPLA8	0.427618	5.36198	5.02683	0.00163148	0.0169215	3.15022	0.0169215
GPX7	0.427452	4.14611	5.54442	0.000862992	0.012416	3.33176	0.012416
PTAR1	0.427312	6.89251	4.16564	0.0038036	0.026779	2.89401	0.026779
TMEM151A	0.427298	0.578017	1.8793	0.102072	0.212893	1.63489	0.212893
QDPR	0.427116	4.98159	3.8865	0.0058679	0.034189	2.75507	0.034189
CREM	0.42711	5.2836	3.06841	0.0177957	0.067155	2.36984	0.067155
RPL22P1	0.42704	1.41948	1.11057	0.296576	0.442747	1.0438	0.442747
CCND3	0.426903	4.39513	3.19192	0.0132727	0.0555394	2.47637	0.0555394
RAB5C	0.426527	5.2473	3.41015	0.0102813	0.0473938	2.56622	0.0473938
SLC37A1	0.425699	4.90825	2.82992	0.0252728	0.0838188	2.23721	0.0838188
ARMH4	0.425621	5.25237	5.16657	0.00117639	0.014421	3.24454	0.014421
NAPRT	0.425058	3.75252	2.7826	0.0261501	0.0858158	2.22398	0.0858158
MELTF	0.424287	2.77167	2.74842	0.0281831	0.09021	2.19473	0.09021
TBC1D32	0.42426	3.56551	2.9225	0.0217365	0.0760397	2.29494	0.0760397
C4orf3	0.424212	6.82075	4.92487	0.00169305	0.0173215	3.13938	0.0173215
TMEM141	0.424165	3.69139	3.75054	0.0073402	0.0388553	2.681	0.0388553
ABHD13	0.424114	4.62426	3.42324	0.00938636	0.0449042	2.59765	0.0449043
GATA4	0.424108	-3.47785	0.370381	0.72163	0.813315	0.356281	0.813315
TST	0.424084	4.45496	4.42682	0.00250295	0.0213083	3.02298	0.0213083
SERF2	0.424076	7.32382	6.48372	0.000242104	0.00615894	3.67047	0.00615893
CCDC81	0.424052	1.1954	2.3012	0.0477585	0.126966	1.97951	0.126966
SYT11	0.423935	8.36112	5.77725	0.000680963	0.0106075	3.39713	0.0106075
GULP1	0.423826	5.76202	3.65211	0.00787015	0.0403145	2.65759	0.0403145
CHCHD1	0.423742	5.26535	6.95951	0.0002264	0.00599627	3.68758	0.00599626
ZEB1	0.423717	7.06653	2.85131	0.0241998	0.0815239	2.25394	0.0815239
TXNDC17	0.423673	5.47999	4.44708	0.00291437	0.0232568	2.97663	0.0232568
GUSBP1	0.423509	2.82533	1.87553	0.0955124	0.203109	1.66701	0.203109
ZDHHC13	0.423461	4.95733	9.70321	2.63e-05	0.0018546	4.20358	0.001853
NPC2	0.42331	6.08959	7.10562	0.000193929	0.0055887	3.7268	0.00558871
C1orf122	0.423186	5.52506	5.43294	0.0010026	0.0134056	3.2898	0.0134056
CAND2	0.423179	4.49429	3.3633	0.0118359	0.0516365	2.517	0.0516365
ARL2BP	0.423143	1.51185	1.33842	0.207765	0.345778	1.25973	0.345778
TMEM64	0.422687	5.0221	2.97727	0.0202931	0.0726441	2.32088	0.0726441
ADGRG2	0.422554	-1.37623	0.469055	0.652229	0.76026	0.450668	0.76026
NADSYN1	0.422471	5.47722	4.53751	0.00208055	0.0193382	3.07849	0.0193382
LIFR	0.422441	6.06061	4.16663	0.0041936	0.0281644	2.86322	0.0281644
GPR89B	0.422317	2.26591	3.41187	0.0100538	0.0468472	2.57397	0.0468472
GRK5	0.422281	4.35624	3.44824	0.0104411	0.047802	2.56087	0.047802
LIMA1	0.42207	5.77437	6.1223	0.000496583	0.00908717	3.48259	0.00908718
SH3BGRL	0.421876	7.55541	4.74787	0.00194352	0.0186094	3.09873	0.0186094
RPS3AP26	0.421873	2.82061	1.38715	0.203337	0.340402	1.2721	0.340402
PDLIM4	0.421791	4.78841	2.24958	0.0599387	0.147713	1.88124	0.147713
COL15A1	0.421782	-0.170856	0.588226	0.574442	0.698514	0.561522	0.698514
SNAI3-AS1	0.421292	2.94898	3.06533	0.0107492	0.0486426	2.55075	0.0486426
AC015922.2	0.421204	1.7663	2.39944	0.045156	0.122541	2.0032	0.122541
NDUFB3	0.421084	5.61628	4.61209	0.002558	0.0215456	3.01639	0.0215456
TCEAL9	0.420979	6.37226	4.31163	0.00331606	0.0248457	2.93681	0.0248457
TVP23B	0.420812	4.34162	5.87626	0.000642945	0.0103638	3.41282	0.0103639
ITGB4	0.420704	1.13679	0.577862	0.580459	0.703211	0.552714	0.703211
ELOVL1	0.420558	4.59432	3.04466	0.0181024	0.0678334	2.36352	0.0678334
ANGPT1	0.420297	3.2112	1.17268	0.279033	0.424349	1.0825	0.424349
BBX	0.419883	7.06391	3.25538	0.0145151	0.0587943	2.44426	0.0587943
ID4	0.419843	8.18865	2.27926	0.0568706	0.14265	1.9043	0.14265
NFIC	0.419717	3.997	4.13301	0.00438959	0.0288678	2.84872	0.0288678
NCOA2	0.419615	6.01217	3.43867	0.0107617	0.0486846	2.55034	0.0486846
CHCHD5	0.419585	4.80083	3.20767	0.0143426	0.0583309	2.44857	0.0583309
C1D	0.419508	4.40551	5.80465	0.000660611	0.0104724	3.40543	0.0104724
CABIN1	0.419457	6.88937	3.31588	0.0143517	0.0583462	2.44834	0.0583462
AP000813.1	0.41944	1.64284	2.4757	0.0408621	0.115074	2.04493	0.115074
IL34	0.419251	0.152983	0.684732	0.518424	0.651224	0.645776	0.651224
AZIN2	0.419155	4.14835	4.06061	0.00481128	0.0304573	2.8194	0.0304573
PDIA4	0.419094	7.80175	8.04968	8.62e-05	0.00345445	3.92649	0.00345259
PUDP	0.418188	5.07885	3.65761	0.00377029	0.0266284	2.89677	0.0266284
COX6A1	0.41792	5.98281	8.062	8.47e-05	0.00342821	3.93075	0.00342898
RAB13	0.417796	5.54083	3.44298	0.0108444	0.0489331	2.54767	0.0489331
LARP4	0.417677	6.08772	3.98531	0.0051722	0.031813	2.79611	0.031813
PANK1	0.417015	4.84	2.86738	0.0238393	0.080606	2.25971	0.080606
SLC25A45	0.41684	-0.130929	1.23193	0.255928	0.399862	1.13607	0.399862
WASHC4	0.416442	5.63302	4.14767	0.00341744	0.0253323	2.92746	0.0253323
XKR6	0.416112	2.88457	3.40965	0.0114826	0.0508379	2.52766	0.0508379
TNFSF9	0.415891	0.939885	1.33802	0.222049	0.362775	1.2211	0.362775
CHMP1B	0.415624	5.67998	3.81996	0.0066388	0.0366363	2.71444	0.0366363
GNG11	0.4155	5.8093	2.98522	0.0202613	0.0726339	2.32147	0.0726339
ATP6AP2	0.414763	6.66022	6.25113	0.000406455	0.00808614	3.53586	0.00808615
MAIP1	0.414383	3.78323	4.05469	0.00415178	0.0279873	2.86639	0.0279873
ACOT13	0.413952	4.70947	6.96848	0.000221535	0.00592875	3.6931	0.00592874
PARP11	0.413526	5.2697	4.196	0.00284359	0.0229122	2.98416	0.0229122
C1GALT1C1	0.413477	4.22155	4.07623	0.00455866	0.0294307	2.83667	0.0294307
SLC16A3	0.413352	4.22627	3.41113	0.0114424	0.0506979	2.52889	0.0506979
RBFOX1	0.413193	0.539469	0.850008	0.423883	0.567412	0.799703	0.567412
TNRC6C-AS1	0.413035	-0.467484	0.947399	0.375436	0.521641	0.886336	0.521641
SYT7	0.412828	4.33965	2.90256	0.0226356	0.0780789	2.27953	0.0780789
LITAF	0.412705	7.31546	3.11058	0.0170058	0.0653835	2.38658	0.0653835
PIP4K2C	0.412671	4.27726	8.20069	7.48e-05	0.00321719	3.96035	0.00321795
CYREN	0.412476	3.54515	5.08259	0.00127363	0.0148609	3.22186	0.0148609
DIMT1	0.412243	5.83215	4.74705	0.00179169	0.0178839	3.12275	0.0178839
RHEBL1	0.412141	1.52614	2.2208	0.0621731	0.151534	1.86506	0.151534
BOLA3	0.412131	2.40158	2.348	0.0386236	0.111037	2.06818	0.111037
AC246787.1	0.411986	3.12004	1.7847	0.113517	0.228118	1.58258	0.228118
PARVB	0.411945	1.86243	2.15613	0.0638164	0.154241	1.85346	0.154241
SLC9A3R1	0.411652	5.45273	3.03852	0.0186172	0.0688791	2.35311	0.0688791
PGAM1	0.411568	6.96481	4.21142	0.00391176	0.0271299	2.88519	0.0271299
LRP10	0.411556	5.98972	4.32676	0.00340974	0.0252959	2.92816	0.0252959
TIMM8B	0.411545	5.5815	4.00579	0.00507319	0.0314801	2.80235	0.0314801
PSMB4	0.411452	7.75398	8.53025	5.34e-05	0.00265829	4.04006	0.00265649
ST7-AS1	0.411351	2.06037	3.21092	0.0147985	0.0595351	2.43727	0.0595351
SLC2A1	0.410856	7.70798	2.60276	0.0354109	0.104957	2.10363	0.104957
PARL	0.410601	3.71268	3.32808	0.0123837	0.0532982	2.50102	0.0532982
CFL1	0.410421	9.34671	4.00684	0.00497275	0.0310804	2.80879	0.0310804
SNRK	0.410381	4.35524	5.30735	0.00109967	0.0138818	3.2637	0.0138818
RAB31	0.41003	6.04213	2.50043	0.0402717	0.11408	2.05095	0.11408
PWP2	0.410026	-0.20899	1.67517	0.138107	0.260998	1.48288	0.260998
SLC10A3	0.409737	3.1708	2.49488	0.0397192	0.11315	2.05666	0.11315
CHCHD10	0.409328	4.09711	2.06069	0.0768978	0.175175	1.76898	0.175175
UBR1	0.409072	5.37984	4.4762	0.00296406	0.0234399	2.97144	0.0234399
COX6C	0.40892	6.83516	3.71096	0.00718497	0.0384188	2.68815	0.0384188
COX7C	0.408633	7.97483	7.3682	0.000147305	0.00478105	3.79557	0.00478106
PUM3	0.408621	4.5904	2.02905	0.0792544	0.178501	1.75503	0.178501
NANS	0.408568	4.21042	4.24269	0.00361979	0.0261508	2.90952	0.0261508
CEP162	0.408369	4.93444	2.4014	0.0444592	0.121258	2.00973	0.121258
NRG2	0.408036	0.2392	1.01898	0.342359	0.488853	0.949514	0.488853
FADD	0.407202	3.03422	5.87673	0.000558117	0.00959329	3.45119	0.00959329
ACTB	0.406934	11.3816	3.73464	0.00724065	0.038586	2.68557	0.038586
ELOB	0.406862	7.11611	5.88107	0.000592415	0.00988967	3.43506	0.00988967
PDP1	0.406723	5.46108	4.97984	0.00159268	0.0166568	3.15724	0.0166568
POLD4	0.406519	1.63318	2.17063	0.0642305	0.155018	1.85058	0.155018
FSTL1	0.406456	8.75063	2.38218	0.0483004	0.127772	1.97472	0.127772
H2AC20	0.406415	1.34197	1.86456	0.103634	0.215036	1.62748	0.215036
RPL26P19	0.406375	0.902969	1.26869	0.239051	0.382421	1.17736	0.382421
TICAM1	0.405856	-0.0462681	1.1989	0.265344	0.410149	1.11385	0.410149
SYT17	0.405587	3.5463	5.27318	0.00113364	0.0141329	3.25507	0.0141329
SERPINE2	0.405545	5.99129	1.54429	0.164828	0.294181	1.38902	0.294181
AC073861.1	0.405384	2.21095	1.60453	0.146243	0.270768	1.45293	0.270768
KLHDC8A	0.405119	7.19761	2.16594	0.0669851	0.159512	1.83177	0.159512
TOMM40L	0.405065	3.43351	3.0027	0.0187962	0.0692274	2.34955	0.0692274
LSM6	0.405053	5.46531	3.63773	0.00755365	0.0394482	2.6714	0.0394482
GALK2	0.405045	3.68748	3.43753	0.00925339	0.0444517	2.60255	0.0444517
H1-9	0.405018	-4.23033	0.462845	0.657167	0.763971	0.443828	0.763971
POLR2M	0.404906	4.96114	4.07232	0.0040863	0.0277455	2.87142	0.0277455
CYB5R4	0.404779	4.18322	6.20905	0.000437896	0.00845477	3.51612	0.00845476
ACBD3	0.404759	5.30472	5.06574	0.00133773	0.0152039	3.20776	0.0152039
NDUFA2	0.404624	4.97579	14.4167	1.82e-06	0.00034702	4.77241	0.000346952
SPTSSA	0.404475	5.59668	5.58464	0.000749679	0.0113469	3.37073	0.0113469
ZRSR2	0.404314	4.01464	5.82962	0.000611989	0.0100071	3.42624	0.0100071
RPS27P25	0.40372	2.31085	3.37795	0.011512	0.0509167	2.52676	0.0509167
AVIL	0.402975	2.33725	2.80469	0.0256258	0.0846884	2.23184	0.0846884
ZNF217	0.402111	5.60577	4.6717	0.00228575	0.0203792	3.05035	0.0203792
ST6GAL1	0.401802	5.08339	2.87913	0.0236109	0.0801681	2.2634	0.0801681
MRPL12	0.401585	3.3789	2.84961	0.0224558	0.0777141	2.28257	0.0777141
RTL8A	0.401418	5.89172	4.14156	0.00421343	0.0282521	2.86172	0.0282521
CMTM6	0.40111	6.24337	7.45993	0.000134374	0.00450625	3.8183	0.00450625
TNFAIP8	0.400855	3.80925	5.66087	0.000750931	0.0113479	3.37028	0.0113479
TAC3	0.400745	0.61307	2.93723	0.0216492	0.0758695	2.29647	0.0758695
DAD1	0.400551	6.37048	6.47363	0.000353497	0.00751156	3.57257	0.00751156
EIF2AK3	0.400269	4.46478	2.71006	0.0293159	0.0924988	2.17921	0.0924988
MIR100HG	0.400161	6.94381	5.33748	0.00107618	0.0137657	3.26982	0.0137657
SLC16A13	0.399938	2.36079	3.0057	0.0168378	0.0649077	2.39023	0.0649077
NDUFA3	0.399535	5.63528	5.60291	0.000763955	0.0114479	3.36553	0.0114479
SLC25A1	0.399199	7.27844	4.16364	0.00404353	0.0276421	2.87475	0.0276421
SLPI	0.399028	-2.69326	0.434058	0.677073	0.779566	0.41646	0.779566
ACSL3	0.398919	7.63937	4.25696	0.00384056	0.026866	2.89097	0.026866
FADS3	0.398833	4.39242	2.23551	0.0598515	0.147547	1.88189	0.147547
SUB1	0.398787	7.5113	5.98795	0.000524595	0.00930893	3.46787	0.00930892
TCAIM	0.39873	4.75119	2.44186	0.0421384	0.117173	2.03215	0.117173
HNRNPF	0.398675	7.83558	6.77776	0.000200935	0.00560237	3.71784	0.00560238
RAP1B	0.398015	6.39186	3.80383	0.00656354	0.0363702	2.71821	0.0363702
RHBDD1	0.398	4.85238	4.62146	0.00235818	0.0206478	3.04097	0.0206478
NTNG1	0.39796	2.05723	1.13078	0.295047	0.441542	1.04711	0.441542
ZNHIT2	0.397786	2.44062	2.26895	0.0567672	0.142526	1.9051	0.142526
IRS2	0.39767	5.83168	2.49303	0.0404488	0.114331	2.04914	0.114331
NDUFB5	0.397631	6.47978	5.09346	0.00135782	0.0153289	3.20347	0.0153289
IDE	0.397417	5.38372	3.95069	0.00535926	0.0324454	2.78461	0.0324454
ELOVL5	0.397294	7.92223	3.86197	0.00683295	0.0372167	2.70488	0.0372167
ADGRE5	0.397044	1.59624	1.64339	0.144278	0.268249	1.46005	0.268249
TOR4A	0.397004	1.29779	1.84925	0.105698	0.217609	1.61784	0.217609
PPCS	0.396911	4.85682	3.36926	0.0104315	0.047802	2.56119	0.047802
SLC45A4	0.39669	4.09469	3.06619	0.0175192	0.0666094	2.37563	0.0666094
MRPL41	0.396583	5.19911	3.33717	0.0118741	0.0517579	2.51586	0.0517579
SYT5	0.396437	3.20788	1.49271	0.178078	0.310773	1.3467	0.310773
GTF2B	0.395877	4.82199	4.53331	0.00271036	0.0222684	2.99881	0.0222684
CHPF2	0.395745	4.76171	3.63012	0.00840382	0.042117	2.6354	0.042117
SDC2	0.395703	7.24234	3.33707	0.0123971	0.0533075	2.50063	0.0533075
PGK1	0.39533	8.64115	5.83078	0.000644983	0.0103638	3.41196	0.0103639
C1QL4	0.395276	1.28879	1.09465	0.310241	0.457613	1.01472	0.457613
TGFB2	0.395178	3.10247	1.04874	0.328966	0.476276	0.976199	0.476276
TIMP1	0.394943	5.52849	4.46422	0.00283123	0.0228501	2.98549	0.0228501
PATL1	0.394722	5.5759	4.84384	0.00179594	0.0178981	3.12205	0.0178981
ERN1	0.394664	3.44719	3.93328	0.00530361	0.0322717	2.78799	0.0322717
AAGAB	0.394536	6.48082	4.72717	0.00208149	0.0193382	3.07835	0.0193382
SELENOT	0.394043	5.91213	5.99252	0.000543966	0.00950363	3.45812	0.00950363
DOLK	0.394025	3.76974	3.4476	0.0104465	0.047802	2.56069	0.047802
IGSF8	0.394007	5.92309	3.84151	0.00593863	0.0344514	2.75115	0.0344514
TOB1	0.393919	4.65076	3.93251	0.0052288	0.0319975	2.79259	0.0319975
RAB18	0.393686	6.42797	5.11368	0.00150753	0.0162068	3.17323	0.0162068
PPP4C	0.393633	7.05052	4.889	0.00171446	0.0174352	3.1357	0.0174352
MRPL23	0.393568	3.29797	2.80783	0.0263442	0.0862675	2.2211	0.0862675
NIM1K	0.393543	1.28757	1.67263	0.13421	0.256303	1.4977	0.256303
EFS	0.39336	6.61222	3.21209	0.0142731	0.0582368	2.45032	0.0582368
PLA2G4C	0.393208	0.960494	1.1276	0.295517	0.441881	1.04609	0.441881
EIF5A2	0.392943	3.12671	3.67783	0.00682727	0.0372167	2.70515	0.0372167
TNFAIP1	0.392863	5.96498	6.53882	0.000327999	0.00727492	3.59212	0.00727491
MAGEL2	0.392681	5.29059	2.1964	0.0635821	0.153823	1.8551	0.153823
NHLRC1	0.392664	0.656172	2.08472	0.0743848	0.17121	1.78424	0.17121
TBKBP1	0.392524	5.46761	3.01928	0.0190789	0.0699094	2.34399	0.0699094
AC064875.1	0.392502	-0.124832	1.32023	0.228123	0.370275	1.20521	0.370275
NOP10	0.392179	5.85796	5.71111	0.000788392	0.0117093	3.35684	0.0117093
PARP8	0.392123	5.17355	4.76171	0.00203937	0.0191585	3.08444	0.0191585
DYNLT3	0.392104	3.76499	3.90678	0.0058792	0.0342253	2.75444	0.0342253
PIGBOS1	0.391816	2.38246	1.89615	0.0929718	0.199225	1.67993	0.199225
UQCRQ	0.391628	5.77187	6.78257	0.000254788	0.00637394	3.6574	0.00637393
TFPT	0.391531	3.9528	4.75495	0.00194373	0.0186094	3.0987	0.0186094
TRPC4	0.391354	3.19752	1.27863	0.239816	0.382899	1.17545	0.382899
RPL41P1	0.391221	3.28195	0.721694	0.488488	0.625245	0.692715	0.625245
NXPE3	0.390904	5.65041	3.77547	0.00665484	0.036679	2.71364	0.036679
NME3	0.390834	4.70331	3.49196	0.0100495	0.0468418	2.57412	0.0468418
FN1	0.390815	8.29192	1.54592	0.165529	0.295082	1.38671	0.295082
FASN	0.390499	8.94015	1.9929	0.0911346	0.196603	1.68944	0.196603
AC005908.3	0.390232	1.94015	1.4264	0.197349	0.333341	1.28914	0.333341
BLOC1S6	0.390051	6.30507	2.0176	0.0864842	0.190056	1.71424	0.190056
STAT6	0.38948	5.44429	3.76153	0.00705052	0.0379624	2.69445	0.0379624
ZBTB41	0.389229	5.48952	4.43395	0.00306763	0.0237647	2.96088	0.0237647
LAMTOR5	0.38916	5.73472	7.73109	0.000114431	0.00400774	3.85776	0.00400775
TUBB2A	0.389149	7.07474	8.10623	8.36e-05	0.00341406	3.93377	0.00341605
ARL5B	0.388835	6.46346	3.45978	0.0100039	0.0466871	2.57569	0.0466871
HHIPL1	0.388443	1.55453	1.37767	0.204934	0.342162	1.26762	0.342162
NPIPB2	0.388348	0.717159	3.05441	0.0186605	0.0689806	2.35224	0.0689806
LRATD2	0.3883	4.565	2.056	0.0785743	0.17757	1.75902	0.17757
VWF	0.388017	-0.817235	0.437934	0.67419	0.777272	0.420404	0.777272
CYB561D2	0.387707	2.52781	2.62747	0.0314565	0.0967932	2.15125	0.0967931
GGPS1	0.387465	4.84555	4.41128	0.00282307	0.0228087	2.98637	0.0228087
RBM43	0.387453	3.0784	1.70443	0.131629	0.252719	1.50771	0.252719
CSTB	0.387433	6.25119	4.58438	0.00238108	0.0207638	3.03806	0.0207638
PGRMC1	0.387389	8.5736	5.46296	0.000938377	0.0129595	3.30838	0.0129595
IQCA1	0.387337	1.66845	1.49134	0.179617	0.312468	1.34194	0.312468
LAMTOR2	0.38732	5.47018	5.42709	0.000922298	0.0128793	3.31322	0.0128793
TMEM147	0.387212	5.63575	7.13762	0.000166335	0.00514376	3.76532	0.00514375
ACSL4	0.386897	5.95568	2.7659	0.0277909	0.0893532	2.20023	0.0893532
HPS6	0.386558	4.03808	3.87495	0.00541485	0.0326803	2.78126	0.0326803
OSBPL10	0.386555	2.19706	2.71684	0.0297558	0.0933784	2.17333	0.0933784
ZDHHC12	0.386399	3.98532	3.18856	0.0140982	0.0578212	2.45475	0.0578212
ELMO1	0.386378	3.57723	2.48478	0.0414638	0.116068	2.03886	0.116068
KIF27	0.385914	3.9804	3.0385	0.0178477	0.0672638	2.36876	0.0672638
C14orf119	0.385785	5.2606	5.19408	0.00125854	0.014796	3.22527	0.014796
STS	0.385768	2.5967	2.04451	0.0794873	0.178855	1.75367	0.178855
EID2	0.385678	5.07263	6.8652	0.000248483	0.00629991	3.66382	0.00629992
NDUFAF1	0.385135	4.23747	5.05763	0.00128411	0.014876	3.21951	0.014876
LYPLA1	0.385031	6.56513	2.86796	0.0219692	0.0766049	2.2909	0.0766049
ELFN1	0.385029	5.60935	2.88448	0.0233814	0.0796951	2.26714	0.0796951
NDUFB4	0.385009	6.74303	5.25978	0.0011438	0.0142071	3.25254	0.0142071
TEP1	0.38497	4.80846	6.29098	0.000385455	0.00783959	3.54985	0.00783959
PHYKPL	0.384885	5.4507	3.461	0.00820969	0.0414233	2.64332	0.0414233
GPKOW	0.384851	4.96489	6.27683	0.00037986	0.00776213	3.55369	0.00776213
SEMA6A	0.38476	7.53769	1.74092	0.124872	0.243754	1.53464	0.243754
PTRHD1	0.384589	3.61208	2.04859	0.0788325	0.177887	1.7575	0.177887
CTDP1	0.384468	4.86675	3.3581	0.0126517	0.0538078	2.49343	0.0538078
AC116533.1	0.384146	4.34463	2.64971	0.0314665	0.0967932	2.15112	0.0967931
SRP9P1	0.384145	1.58518	1.54296	0.162839	0.291644	1.39559	0.291644
HMX3	0.383823	-0.755481	1.4979	0.177511	0.310058	1.34846	0.310058
AC021321.1	0.383801	1.37684	3.38566	0.0115795	0.0510799	2.52471	0.0510799
ARPC5	0.383705	7.31605	4.65274	0.00241908	0.0208717	3.03328	0.0208717
FUT8	0.38367	5.88788	5.08283	0.00142209	0.0156751	3.19013	0.0156751
CCDC9	0.383361	5.14825	5.09895	0.00138404	0.0154632	3.19796	0.0154632
ERCC4	0.383098	3.56648	3.38408	0.0116349	0.0511165	2.52303	0.0511165
TMEM121	0.382998	3.24156	2.85675	0.0234824	0.0798656	2.26549	0.0798656
CADM3	0.382849	5.42728	4.07634	0.00462588	0.0297082	2.83199	0.0297082
NAB2	0.38262	6.38244	4.19571	0.0035083	0.0257355	2.91929	0.0257355
FOSL2	0.382562	3.25183	1.57763	0.158235	0.285973	1.41103	0.285973
NHLH1	0.382241	4.35465	1.18355	0.274156	0.419412	1.09354	0.419412
C12orf57	0.38113	5.72071	2.80193	0.0260218	0.0855092	2.22589	0.0855092
AC010896.1	0.38106	3.2602	1.92375	0.0954328	0.202997	1.66741	0.202997
RPS27L	0.381046	6.66003	5.14418	0.00131073	0.0150097	3.21362	0.0150097
FANCL	0.380978	5.11389	4.26256	0.00133725	0.0152039	3.20786	0.0152039
LDHB	0.38037	5.82946	3.24005	0.0133233	0.0557049	2.47501	0.0557049
MED27	0.379771	4.80343	3.6984	0.00759888	0.0395634	2.66939	0.0395634
AC015922.3	0.379337	2.72652	3.39807	0.0111943	0.0499079	2.53657	0.0499079
MRPL16	0.378733	4.9393	5.68358	0.000731668	0.0111981	3.37743	0.0111981
GGCX	0.378633	5.55362	2.61891	0.0339832	0.102072	2.12027	0.102072
ZBTB6	0.378428	4.28756	4.07774	0.00474521	0.0301659	2.82384	0.0301659
MYDGF	0.37839	5.48023	4.14572	0.00372588	0.0265303	2.90048	0.0265304
MTCO1P12	0.378323	4.38316	2.37929	0.0487395	0.128595	1.97086	0.128595
BEX3	0.378072	8.19604	6.3802	0.000363529	0.00757226	3.56524	0.00757226
CHCHD2	0.3779	6.97926	8.20571	7.74e-05	0.00326152	3.95239	0.0032602
NR1H2	0.377855	4.9396	5.55141	0.00073637	0.0112131	3.37567	0.0112131
ASAP3	0.377622	7.02645	3.52391	0.0100032	0.0466871	2.57572	0.0466871
C1RL	0.37756	5.28399	2.82391	0.0253745	0.0840422	2.23565	0.0840422
MAN1C1	0.377508	4.07918	1.83613	0.108895	0.221616	1.60318	0.221616
MRPL27	0.377282	5.27362	4.34328	0.00326139	0.0246321	2.94196	0.0246321
SF3B5	0.376908	6.65041	5.26384	0.00114603	0.0142071	3.25198	0.0142071
SEM1	0.376799	6.634	4.96362	0.00144696	0.0158088	3.18512	0.0158088
TMEM263	0.376779	6.11499	4.53258	0.00261347	0.0217934	3.00988	0.0217934
ATP6V1G1	0.376693	7.09389	4.39175	0.0031994	0.0243471	2.9479	0.0243471
LACTB	0.376427	4.6684	4.28609	0.00370829	0.0265042	2.90197	0.0265042
PDIA3P1	0.375468	1.72281	1.53367	0.162553	0.291281	1.39654	0.291281
RAB3GAP2	0.375404	6.54944	2.90318	0.0217876	0.0761832	2.29405	0.0761832
ALDOC	0.375317	4.86272	3.34287	0.0123941	0.0533075	2.50072	0.0533075
ELOVL6	0.375064	7.07845	3.16599	0.0156036	0.0617421	2.41806	0.0617421
NACC2	0.375063	5.00546	1.30769	0.227833	0.369937	1.20596	0.369937
ZNF844	0.374548	4.51564	3.25915	0.0136437	0.0566201	2.46651	0.0566201
RNPEPL1	0.374147	4.54968	2.05928	0.0772923	0.175755	1.76662	0.175755
MSRB2	0.374016	5.44725	5.4199	0.000920231	0.0128793	3.31384	0.0128793
CCNL1	0.373937	6.94384	3.11737	0.0163603	0.0637305	2.40078	0.0637305
RPL15P3	0.373634	1.98482	0.989616	0.349489	0.496432	0.935581	0.496432
TTC39B	0.373414	3.8374	5.58894	0.000821209	0.0120189	3.34555	0.0120189
ALKBH7	0.373367	6.19485	4.32914	0.00333605	0.0249211	2.93495	0.0249211
PIPOX	0.373127	5.07877	2.05442	0.0785568	0.177558	1.75912	0.177558
CHN1	0.373088	6.51415	2.2128	0.0628821	0.152792	1.86002	0.152792
IGFBP4	0.372701	6.02627	1.88509	0.101762	0.212409	1.63637	0.212409
AK3	0.372669	6.65575	5.31089	0.00104746	0.0136578	3.27746	0.0136578
SOCS5	0.372452	4.69647	2.45019	0.0322351	0.0983709	2.14148	0.0983709
HSD17B7P2	0.372126	2.6378	4.73979	0.00211857	0.0195469	3.07309	0.0195469
XPNPEP1	0.372102	6.29791	5.09971	0.00139013	0.0155014	3.19669	0.0155014
MRPL17	0.372032	4.65167	2.41613	0.0440813	0.120727	2.01332	0.120727
C11orf24	0.371917	4.54781	2.93898	0.0176166	0.0667436	2.37358	0.0667436
ZMAT2	0.371907	6.54014	6.39554	0.00035889	0.00754872	3.5686	0.00754872
GAP43	0.371839	7.00107	2.13684	0.0699641	0.164249	1.81214	0.164249
TXN	0.37167	7.02122	5.24887	0.00116567	0.0143423	3.24715	0.0143423
VSX1	0.371497	-2.15915	0.415487	0.690223	0.789636	0.398552	0.789636
PRKX	0.371402	5.98525	4.37956	0.00305179	0.0237647	2.96247	0.0237647
MYOM2	0.371266	1.19682	1.40218	0.201972	0.339135	1.27595	0.339135
TBC1D14	0.371266	5.18857	2.40281	0.0471347	0.12586	1.98509	0.12586
ACTR2	0.371259	8.20856	7.73672	0.000109964	0.00394617	3.86748	0.00394618
AC073111.4	0.371044	3.54507	3.70423	0.00733603	0.0388484	2.68119	0.0388484
GOLM1	0.370995	8.04608	6.19757	0.000442708	0.00850923	3.51322	0.00850923
KALRN	0.370785	5.31732	1.16938	0.280301	0.425881	1.07964	0.425881
MBD5	0.370642	4.96178	6.51893	0.000311982	0.00705199	3.60514	0.00705199
ADGRL4	0.370315	1.98507	1.17245	0.279166	0.424414	1.08219	0.424414
NRDC	0.370302	7.49133	4.46595	0.00255791	0.0215456	3.01641	0.0215456
PLEKHM1P1	0.369895	3.54127	1.71017	0.123784	0.242151	1.53908	0.242151
CTBS	0.369827	1.54952	3.52531	0.00945752	0.04513	2.59506	0.04513
TMEM33	0.369762	5.84356	3.59713	0.00903963	0.0438779	2.61055	0.0438779
ZC3H12A	0.369342	2.43442	1.53612	0.165138	0.29456	1.388	0.29456
PRMT2	0.369234	7.6048	5.37853	0.00100319	0.0134056	3.28963	0.0134056
TRIM11	0.369186	4.83673	3.91432	0.00570665	0.0336896	2.76418	0.0336896
RPL12P4	0.369113	0.478664	0.937843	0.373985	0.520345	0.889033	0.520345
SLC22A17	0.369106	6.90613	3.80661	0.00657334	0.036385	2.71772	0.036385
LINC01152	0.36909	1.92779	2.08022	0.0756122	0.173247	1.77673	0.173247
TPMT	0.369054	4.71246	2.3795	0.0482696	0.127772	1.97499	0.127772
ZMYM3	0.369017	7.16094	4.01419	0.00505568	0.0314232	2.80346	0.0314232
EBF2	0.368762	0.426343	0.528615	0.613367	0.730568	0.505273	0.730568
PLEKHM1	0.368633	3.87003	4.12923	0.00382699	0.026866	2.89208	0.026866
TNS1	0.368095	4.60035	1.85049	0.106946	0.219159	1.61207	0.219159
VCP	0.36801	8.73329	5.24695	0.00113742	0.0141684	3.25412	0.0141684
PDE7B	0.367654	1.20896	2.37822	0.0480902	0.127462	1.97657	0.127462
RAB10	0.367507	7.40552	6.77981	0.000235692	0.00610927	3.67733	0.00610926
PPP2CB	0.367426	7.21693	5.87863	0.000576173	0.00979176	3.44259	0.00979177
EIF2AK3-DT	0.366944	1.66263	3.32129	0.0120711	0.0524042	2.51006	0.0524042
ETS2	0.36656	4.24091	2.91474	0.0224678	0.0777314	2.28237	0.0777314
APRT	0.366413	5.19915	3.97056	0.00462187	0.0297082	2.83227	0.0297082
TNIP2	0.366376	4.60666	3.5336	0.00468508	0.0299233	2.82793	0.0299233
NUDT12	0.366334	5.46712	4.43582	0.00300531	0.0235606	2.96719	0.0235606
RPL3P4	0.366279	4.06707	2.61607	0.0326727	0.099304	2.13608	0.099304
ZFPM1	0.366105	3.85419	2.0794	0.0693961	0.16337	1.81583	0.16337
GSKIP	0.366014	5.09832	3.73748	0.00755463	0.0394482	2.67135	0.0394482
PDSS2	0.365939	3.99677	3.01873	0.0157491	0.0621869	2.41468	0.0621869
GALNT14	0.365684	0.674789	1.65777	0.140898	0.264414	1.47246	0.264414
CLDN11	0.365475	2.61668	1.21023	0.265178	0.410066	1.11424	0.410066
PFDN6	0.365026	5.43426	3.45323	0.00991982	0.0464384	2.57861	0.0464384
MFSD6	0.364994	2.31725	3.49104	0.0100774	0.0469427	2.57316	0.0469427
MOB1A	0.364715	6.96834	5.02621	0.00145449	0.0158499	3.18361	0.0158499
LRIF1	0.364614	4.56694	3.85197	0.00425616	0.0284557	2.85852	0.0284557
AKIRIN2	0.364565	6.57877	4.13316	0.00433304	0.0286334	2.85284	0.0286334
TMEM205	0.364555	4.10337	4.72454	0.0016866	0.017279	3.1405	0.017279
ERO1B	0.364467	4.33729	2.77717	0.0271281	0.0878601	2.20967	0.0878601
MICA	0.364203	4.32359	2.48892	0.0415811	0.116266	2.03769	0.116266
MYADM	0.36402	5.2471	4.27603	0.00368361	0.0264671	2.90406	0.0264671
AL121603.2	0.363515	1.70681	2.43282	0.0410505	0.115392	2.04302	0.115392
CTNNBL1	0.363418	6.13765	3.65699	0.00756823	0.0394806	2.67075	0.0394806
PLCL2	0.363033	4.29019	2.84915	0.0245345	0.0820849	2.24865	0.0820849
GPR27	0.362767	4.26683	1.81031	0.109619	0.222548	1.59991	0.222548
CRX	0.362767	-0.982842	1.77631	0.118696	0.235137	1.56027	0.235137
XPA	0.362689	4.69823	2.45832	0.0421973	0.117271	2.03157	0.117271
LIMD1	0.36256	4.35417	2.78972	0.0256998	0.0848398	2.23072	0.0848398
PTMAP4	0.361915	1.67794	2.04889	0.0776753	0.176386	1.76434	0.176386
ZCCHC10	0.361759	4.64913	4.07652	0.00437711	0.0288109	2.84962	0.0288109
POLE4	0.361524	3.80355	3.4044	0.0111734	0.0498877	2.53723	0.0498877
CFLAR	0.360962	4.69405	5.32705	0.00109255	0.0138505	3.26554	0.0138505
TMEM50B	0.360867	5.10014	4.95875	0.00148427	0.0160582	3.17774	0.0160582
DAB2IP	0.360661	6.93902	4.68852	0.0022116	0.0200281	3.06024	0.0200281
ZFYVE1	0.360415	5.18564	4.70458	0.00231953	0.0205131	3.04594	0.0205131
TRAPPC1	0.360324	5.85832	3.26139	0.0075802	0.0395146	2.67022	0.0395146
PSMD7	0.360259	5.4403	3.63819	0.010552	0.0480247	2.55719	0.0480247
ILRUN	0.360096	6.24538	6.8698	0.000232423	0.00608747	3.68089	0.00608746
TNFRSF12A	0.359602	3.12416	1.78301	0.117359	0.233531	1.56596	0.233531
PDCD10	0.359485	5.0059	3.17296	0.0157778	0.062235	2.41402	0.062235
NQO2	0.35935	5.30027	2.40013	0.0468002	0.1253	1.9881	0.1253
SIAH2	0.359171	4.05878	2.77093	0.0265559	0.0867108	2.21798	0.0867108
B3GALT6	0.359126	5.24095	2.4038	0.0456275	0.123255	1.99882	0.123255
ETFRF1	0.358831	4.35983	2.41724	0.0408947	0.115082	2.0446	0.115082
SELENOF	0.358806	6.64375	5.05399	0.00129764	0.0149522	3.2165	0.0149522
NR3C2	0.358638	1.44492	1.84761	0.10627	0.218321	1.61519	0.218321
TRMT9B	0.358618	4.02503	0.779746	0.460675	0.600153	0.737735	0.600153
TAF10	0.358511	2.8714	1.17744	0.271623	0.416732	1.09933	0.416732
MYL3	0.358155	-1.40777	1.12699	0.296713	0.442864	1.04351	0.442864
TAF13	0.358102	3.94345	3.66549	0.00780518	0.0401181	2.66038	0.0401181
KRT10	0.357893	4.39428	1.74105	0.121489	0.238885	1.54855	0.238885
TLCD1	0.357808	1.58261	2.08483	0.0736426	0.169944	1.78883	0.169944
PLS3	0.357382	6.61656	3.22695	0.0144202	0.0585675	2.44662	0.0585675
IQSEC3	0.357306	1.94452	1.41321	0.18852	0.32289	1.31497	0.32289
OSGIN1	0.357124	0.988864	1.95712	0.0896341	0.194649	1.69733	0.194649
NUDT8	0.35692	2.69061	1.6798	0.121141	0.238389	1.55	0.238389
CAPNS1	0.356882	7.67366	4.75717	0.00198536	0.0188166	3.09241	0.0188166
LINC01011	0.356832	1.4513	1.59983	0.150752	0.276397	1.43688	0.276397
RPL10P16	0.356751	1.77405	0.628569	0.545483	0.673904	0.604543	0.673904
ZCCHC24	0.356549	4.44454	3.08229	0.0176145	0.0667436	2.37362	0.0667436
NDUFB7	0.356336	6.09209	4.2989	0.00350282	0.0257205	2.91978	0.0257205
ARMCX2	0.356326	6.6073	5.72998	0.000701897	0.0108527	3.38884	0.0108527
AP000802.1	0.356177	1.51924	2.10502	0.0725447	0.168262	1.79568	0.168262
RPL7AP6	0.355596	2.98157	0.88157	0.401633	0.546692	0.838707	0.546692
TWF2	0.35541	4.8059	3.84303	0.00616219	0.03521	2.73902	0.03521
ARHGDIA	0.35538	6.39948	2.23691	0.059084	0.146099	1.88757	0.146099
DCAF11	0.355261	6.26001	9.90373	2.22e-05	0.00167445	4.24116	0.00167166
VPS13C	0.35514	6.22326	2.87201	0.023507	0.0799313	2.26509	0.0799313
NLGN4Y	0.355	5.21123	2.41894	0.0468914	0.125455	1.98728	0.125455
KDM5A	0.354938	6.75272	3.46504	0.00974022	0.0458399	2.58492	0.0458399
EVA1A	0.354612	0.908955	0.603032	0.565474	0.691125	0.57473	0.691125
LARGE1	0.354231	4.81327	4.0259	0.00484702	0.0305679	2.81703	0.0305679
VPS18	0.353728	4.94277	3.86009	0.00618579	0.0352794	2.73777	0.0352794
TRAM1	0.353596	6.94891	4.66819	0.00225036	0.020223	3.05503	0.020223
UQCRFS1	0.353449	6.31523	6.14452	0.000455205	0.00865578	3.50582	0.00865579
ZYX	0.353436	6.19675	3.74316	0.00726797	0.0386632	2.68431	0.0386632
UBE2Z	0.353356	6.25153	4.46414	0.00286128	0.0229803	2.98226	0.0229803
LLPH	0.353131	4.24902	4.80221	0.00187494	0.0183119	3.10936	0.0183119
TUBB6	0.352818	6.67893	7.10792	0.000191078	0.00553391	3.73053	0.00553391
RUNDC1	0.352337	4.92479	6.05579	0.00049036	0.00903894	3.48597	0.00903895
SCAMP4	0.3523	5.8625	4.23512	0.00375614	0.0266074	2.89795	0.0266074
LIPA	0.35224	6.32258	1.15665	0.283629	0.429724	1.0722	0.429724
AL109807.1	0.352173	-4.29973	0.278931	0.788068	0.862584	0.268821	0.862584
HSPA1B	0.352113	5.14875	3.30509	0.0126969	0.0539092	2.49216	0.0539092
RELL1	0.352098	4.18758	1.72524	0.127787	0.24768	1.52289	0.24768
NDUFB1	0.352024	5.83164	4.25452	0.00371219	0.0265042	2.90164	0.0265042
RTN4	0.351995	8.71261	3.65595	0.00841236	0.0421385	2.63506	0.0421385
ANKEF1	0.35194	3.56196	3.47509	0.0102744	0.0473769	2.56645	0.0473769
TPM3	0.351743	8.06933	4.35966	0.003306	0.0248457	2.93775	0.0248457
FBXO33	0.351724	4.33814	4.87841	0.00148832	0.0160905	3.17695	0.0160905
FTL	0.351563	9.61158	3.11051	0.0171127	0.0655935	2.38428	0.0655935
COLEC12	0.351295	0.665925	0.709956	0.499458	0.63454	0.675343	0.63454
LYPLAL1	0.351279	3.95137	3.68808	0.00767816	0.0397728	2.6659	0.0397728
CYBA	0.351029	4.64732	2.16514	0.0667696	0.159138	1.83322	0.159138
OAZ1	0.351	8.06829	6.61073	0.000260882	0.00642134	3.65133	0.00642133
FAU	0.350966	8.01231	3.95986	0.00534987	0.0324352	2.78518	0.0324352
PRMT8	0.350958	3.192	1.43849	0.193938	0.329539	1.29902	0.329539
MRPL20	0.350953	5.63267	5.22846	0.00119122	0.014421	3.24097	0.014421
UBA3	0.350495	5.95975	4.31473	0.00294991	0.0233942	2.97291	0.0233942
CSNK2B	0.350196	4.46407	2.60105	0.0246476	0.0823957	2.24688	0.0823957
MCRIP1	0.350195	7.06587	3.6743	0.00767306	0.0397671	2.66613	0.0397671
SLC25A20	0.349915	3.49412	2.75915	0.0275124	0.08878	2.20417	0.08878
SARAF	0.349843	8.09338	5.96533	0.000554429	0.00957535	3.45298	0.00957534
ZNF24	0.349651	7.3946	4.60235	0.00245065	0.0210655	3.02937	0.0210655
TBC1D19	0.349458	3.94203	3.94329	0.00558844	0.0333051	2.771	0.0333051
NAA38	0.349325	5.82924	2.98974	0.0197266	0.0714484	2.33151	0.0714484
MED19	0.349202	4.64321	6.611	0.000296668	0.00689168	3.61819	0.00689168
AAMDC	0.349092	2.88131	2.46258	0.0391114	0.112023	2.06301	0.112023
ARID5A	0.348906	3.80994	3.43363	0.0108206	0.0488486	2.54844	0.0488486
GABARAP	0.348898	0.0541821	0.792181	0.451572	0.591261	0.752796	0.591261
RFX3	0.348612	7.22837	5.1588	0.00132199	0.0150713	3.21116	0.0150713
ATOH8	0.348269	4.62881	1.67169	0.138346	0.261241	1.48198	0.261241
MIR1244-2	0.348144	2.77632	1.82412	0.108291	0.22085	1.60592	0.22085
FZD9	0.348135	2.64312	2.10067	0.0735596	0.169805	1.78934	0.169805
GPR37	0.348049	2.36568	1.21434	0.262992	0.407494	1.11935	0.407494
PIR	0.34799	4.56911	3.17714	0.0147262	0.0593781	2.43904	0.0593781
ASB3	0.34787	5.58305	3.84703	0.00516738	0.031813	2.79641	0.031813
MORF4L1P1	0.34779	4.59412	1.91875	0.0898201	0.194884	1.69635	0.194884
AGAP3	0.347758	6.56893	3.20157	0.0146035	0.0589938	2.44206	0.0589938
AC026979.2	0.347414	1.45122	2.11194	0.0698223	0.163993	1.81306	0.163993
FABP3	0.347244	3.32117	1.46462	0.18428	0.317723	1.32769	0.317723
POR	0.347241	6.72618	3.7914	0.00671001	0.0368536	2.7109	0.0368536
TRIM61	0.347112	1.32982	1.84506	0.106307	0.218321	1.61502	0.218321
LARP7	0.347111	6.2687	3.33272	0.012003	0.0521839	2.51206	0.0521839
CGGBP1	0.347111	7.2711	4.65542	0.00228376	0.0203792	3.05061	0.0203792
PTPA	0.34711	7.43758	5.11956	0.00120561	0.0145019	3.23755	0.014502
PRKAR1A	0.346627	7.8675	5.37413	0.00112472	0.0140801	3.25731	0.0140801
ITGA3	0.346555	4.93332	2.61062	0.0345488	0.103355	2.11361	0.103355
CCNA1	0.346397	3.78999	3.36774	0.0118665	0.0517397	2.51609	0.0517397
[truncated: 13,061 more rows]

## Sheet: C_IFNg_vs_vehicle_in_SCZ
GeneSymbol	logFC	Average expression	t statistic	P value	Adjusted P value	Z score	FDR
GBP1	12.3077	2.69257	14.1678	2.07514e-08	3.90646e-05	5.60562	3.90646e-05
GBP1P1	11.1162	-1.40439	17.3013	1.81992e-07	0.000105415	5.21685	0.000105415
PLAAT4	11.0946	0.96125	14.4942	3.92269e-07	0.000184978	5.07267	0.000184978
CXCL9	11.0464	-1.41323	13.5288	1.43599e-06	0.000415886	4.81994	0.000415886
GBP4	10.7983	-0.376757	12.5672	1.7801e-06	0.000487423	4.77691	0.000487423
CXCL10	10.5762	2.98385	6.06727	0.000223975	0.00816723	3.69032	0.00816723
IDO1	10.5628	-0.406916	5.85372	0.000391979	0.011357	3.54543	0.011357
GBP5	10.375	-0.538149	6.81679	0.000127387	0.00592112	3.83146	0.00592112
XAF1	10.2765	-1.58327	22.128	8.11355e-08	6.78834e-05	5.36459	6.78834e-05
PSMB9	10.2614	2.36151	10.4459	4.7729e-07	0.000211866	5.03522	0.000211866
CXCL11	10.1608	-0.00997602	11.2995	5.60928e-06	0.000949166	4.54061	0.000949166
NLRC5	9.9973	1.91007	8.83171	2.11285e-05	0.00215587	4.25262	0.00215587
APOL1	9.9842	0.853969	17.4909	1.66592e-07	0.000100355	5.23321	0.000100355
APOL3	9.88088	-0.797449	12.8065	1.20174e-06	0.00037692	4.85535	0.00037692
CASP1	9.72883	-1.75445	7.89606	5.08167e-05	0.00341651	4.05184	0.00341651
OAS2	9.55901	-0.473793	10.8381	1.06983e-05	0.00139739	4.40256	0.00139739
AC005515.1	9.39537	-2.59864	11.0196	1.62511e-05	0.00177349	4.31101	0.00177349
RTP4	9.38386	-2.52964	13.2004	8.51687e-07	0.000285031	4.92313	0.000285031
GBP2	9.37898	1.91841	6.31071	0.000187869	0.0075048	3.73479	0.0075048
APOL6	9.22122	2.53079	5.41031	0.000213293	0.00801046	3.70273	0.00801046
GBP3	9.14094	1.65436	15.078	6.03545e-07	0.000233061	4.99008	0.000233061
OAS1	9.11325	-0.273492	9.80799	7.9017e-06	0.0011997	4.46783	0.0011997
BANCR	8.96441	-1.65569	4.64626	0.00176034	0.0263602	3.12794	0.0263602
CD274	8.74324	1.54711	15.8177	3.45129e-07	0.000173255	5.09697	0.000173255
CSAG3	8.61304	-2.50925	7.89013	4.70895e-05	0.00328319	4.06962	0.00328319
SAMD9L	8.5312	0.138682	4.44554	0.00212584	0.0287389	3.07206	0.0287389
ITK	8.43146	-1.89065	21.7079	6.65717e-08	6.02344e-05	5.40019	6.02344e-05
CARD16	8.37446	-2.62695	7.56309	4.82428e-05	0.00334389	4.06398	0.00334389
BATF2	8.16048	0.93691	8.13842	4.08667e-05	0.0030702	4.10252	0.0030702
TAP1	8.15921	4.92772	15.5202	1.5319e-07	9.61265e-05	5.24868	9.61265e-05
PSMB8-AS1	8.01338	-0.788941	9.21513	1.41221e-05	0.00164092	4.34195	0.00164092
EPSTI1	7.97178	1.48633	5.9631	0.000121271	0.00581823	3.84354	0.00581823
OR52K3P	7.88013	-2.26362	12.0235	1.86501e-06	0.000490612	4.76753	0.000490612
ETV7	7.80001	1.15509	7.68507	5.86417e-05	0.00377412	4.01821	0.00377412
SECTM1	7.44891	0.60886	22.4453	6.00912e-08	6.02344e-05	5.41853	6.02344e-05
OR2I1P	7.42168	1.27698	4.55522	0.00140194	0.0240743	3.19425	0.0240743
BST2	7.39442	4.28756	3.90783	0.00270589	0.0321841	2.99931	0.0321841
PLA2G2D	7.33215	-2.61905	5.49886	0.000740656	0.0164034	3.37407	0.0164034
OASL	7.29325	-2.85289	10.2747	1.18317e-05	0.00148488	4.38067	0.00148488
MLKL	7.29206	-1.38309	6.6619	0.000128625	0.0059603	3.82908	0.0059603
IRF1	7.27761	4.2654	24.0621	1.64661e-08	3.54257e-05	5.64554	3.54257e-05
ERP27	7.17803	-1.14186	7.40395	0.000161963	0.0068475	3.77197	0.0068475
AC096576.6	7.14698	-2.95285	5.99694	0.000429264	0.0120386	3.52141	0.0120386
SP100	7.09782	1.22746	8.33288	0.000145186	0.00637756	3.79916	0.00637756
HLA-F	7.01616	1.5555	9.29768	1.07633e-05	0.00139739	4.40124	0.00139739
AC093063.1	6.94484	-3.50661	7.98073	0.000176228	0.00719239	3.75086	0.00719239
PSMB8	6.81049	4.06454	10.9896	2.56426e-06	0.00061298	4.70295	0.00061298
PRPH	6.72415	2.57788	6.32587	0.000307686	0.00988007	3.60874	0.00988007
CETP	6.64755	-2.36359	11.5751	4.03863e-06	0.000810957	4.60938	0.000810957
HCP5	6.63577	0.426995	11.2466	6.24684e-06	0.00100284	4.51786	0.00100284
IFI35	6.40103	2.63772	10.6849	4.84042e-05	0.00334389	4.0632	0.00334389
IL15RA	6.36651	-1.57228	11.9209	4.81632e-06	0.000877312	4.57263	0.000877312
IFIT3	6.36326	3.34574	11.5796	4.57442e-06	0.000867262	4.58342	0.000867262
IFI27	6.33278	4.27966	35.7618	3.99523e-09	1.73869e-05	5.88439	1.73869e-05
GJD3	6.31415	-0.103674	10.8326	8.17972e-06	0.0011997	4.46043	0.0011997
CCDC194	6.18864	-1.72754	6.94103	0.000107967	0.00550963	3.87195	0.00550963
SP140L	6.12503	0.465341	30.1545	8.51466e-09	2.13718e-05	5.75794	2.13718e-05
ICAM1	6.11421	4.50307	4.13423	0.00262596	0.0317516	3.00844	0.0317516
AC083837.1	6.0708	0.0469199	4.24565	0.00798068	0.0551326	2.65289	0.0551326
TRIM22	6.01275	3.61767	11.5978	2.03083e-06	0.000518377	4.75033	0.000518377
TBX21	5.96434	-2.85528	6.1326	0.000285084	0.00945676	3.62849	0.00945676
ERAP2	5.93569	2.49086	22.9145	6.22891e-08	6.02344e-05	5.4121	6.02344e-05
IL15	5.91416	-0.283796	4.7973	0.00179639	0.02668	3.12198	0.02668
HLA-DRA	5.91011	-0.683287	5.72565	0.00054708	0.0139882	3.45658	0.0139882
HLA-DOB	5.78112	-2.2075	13.4535	2.62922e-06	0.000618687	4.69784	0.000618687
NMI	5.7744	0.913792	9.91198	2.11865e-05	0.00215587	4.252	0.00215587
DES	5.75369	2.46543	8.41256	0.000271295	0.00916078	3.64127	0.00916078
HLA-DRB1	5.7483	-1.22836	3.49448	0.00881894	0.0575991	2.61899	0.0575991
PSMB10	5.74032	1.52796	35.2811	5.48536e-09	1.73869e-05	5.83174	1.73869e-05
OAS3	5.73639	3.63078	11.2008	4.83512e-06	0.000877312	4.57182	0.000877312
CSAG1	5.66568	-3.64159	5.47123	0.00060557	0.0147643	3.42911	0.0147643
SAMD9	5.66138	0.797872	7.46663	0.000120492	0.00581607	3.84512	0.00581607
WARS1	5.65592	7.85958	12.8915	2.89817e-06	0.00064186	4.67791	0.00064186
TLR3	5.64657	0.375758	6.77697	0.000197196	0.00767383	3.72258	0.00767383
SOCS1	5.53869	2.17401	11.658	3.2316e-06	0.00068497	4.65552	0.00068497
STAT1	5.45372	7.88195	28.6176	4.89749e-09	1.73869e-05	5.85062	1.73869e-05
KCNIP4	5.42523	1.25012	5.21053	0.00128383	0.0227732	3.21957	0.0227732
AL357054.4	5.39975	-1.64142	10.8475	4.25714e-06	0.000829386	4.59842	0.000829386
HLA-E	5.39722	7.38204	19.4886	6.01383e-07	0.000233061	4.99077	0.000233061
HLA-B	5.39648	7.23496	6.88822	0.000223649	0.00816723	3.69069	0.00816723
IFIT2	5.3508	3.30603	5.86038	0.000420042	0.0118907	3.52716	0.0118907
AL157871.2	5.28434	-0.603179	17.4961	6.01325e-07	0.000233061	4.99079	0.000233061
B2M	5.24913	8.68563	10.4608	8.65887e-06	0.00120888	4.44821	0.00120888
TAP2	5.2239	3.85898	11.2538	3.61223e-06	0.000745208	4.63253	0.000745208
FCGR2A	5.18768	-2.26446	5.98636	0.000452992	0.0122703	3.50712	0.0122703
IRF8	5.15947	2.11352	11.2291	5.19384e-06	0.000909526	4.5568	0.000909526
ISG15	5.14211	4.93135	13.7131	2.91851e-08	4.88365e-05	5.54626	4.88365e-05
CASP4	5.1096	-2.26376	5.74847	0.000579135	0.014345	3.4412	0.014345
CDH12	5.07876	1.73832	3.92417	0.00637989	0.0491967	2.72759	0.0491967
TNFRSF14	5.05158	1.65822	22.9182	4.06497e-08	5.56532e-05	5.48801	5.56532e-05
TGM2	5.03392	2.96949	7.54494	9.00834e-05	0.00489768	3.91586	0.00489768
IFITM1	5.02046	5.38692	4.68254	0.00169232	0.0261944	3.13951	0.0261944
CTSS	5.00537	1.28665	5.918	0.000479355	0.0126874	3.49204	0.0126874
C2	4.89318	0.1821	7.72955	9.1387e-05	0.0049038	3.91239	0.0049038
PARP14	4.88264	6.2971	15.5667	6.03169e-07	0.000233061	4.9902	0.000233061
HLA-C	4.82478	7.20835	6.79781	0.000207574	0.00789409	3.70962	0.00789409
GJA3	4.8109	-2.48653	4.51541	0.00243643	0.0309618	3.03113	0.0309618
MX1	4.79221	3.52213	8.76678	4.93797e-05	0.00336393	4.05854	0.00336393
NOD2	4.57367	-0.155839	20.3627	1.32705e-07	9.02273e-05	5.27507	9.02273e-05
RUFY4	4.57203	-1.16934	10.038	4.07278e-05	0.0030702	4.10331	0.0030702
PARP9	4.56793	4.7421	10.5659	5.79229e-06	0.000969244	4.53383	0.000969244
IFIH1	4.56763	3.4989	12.4913	3.85226e-06	0.000783986	4.6192	0.000783986
CFB	4.54546	-1.7102	5.05811	0.00100645	0.0195205	3.28872	0.0195205
ACPP	4.54297	-2.50371	2.54799	0.0346943	0.124244	2.11191	0.124244
DTX3L	4.52729	4.40046	12.8875	2.15059e-06	0.000530948	4.73873	0.000530948
LCP2	4.51928	-2.64998	5.04877	0.000997934	0.0194172	3.29111	0.0194172
APOL4	4.50214	1.52645	8.11542	7.39673e-05	0.00431763	3.96315	0.00431763
AL596214.1	4.47809	-0.375776	5.39065	0.00359306	0.0365618	2.91184	0.0365618
VAMP5	4.46454	3.44772	6.81948	0.00013356	0.00605846	3.8198	0.00605846
GRM4	4.43266	0.220488	7.84799	0.000115092	0.00570517	3.85635	0.00570517
FGF3	4.4184	-0.72728	3.07542	0.0165696	0.0816867	2.39612	0.0816867
AC009950.1	4.29768	-0.652152	7.13545	1.90404e-05	0.00197758	4.27586	0.00197758
CD74	4.28091	4.10124	6.11649	0.000419632	0.0118907	3.52742	0.0118907
IL18BP	4.24838	4.18798	17.438	1.37797e-07	9.02273e-05	5.26816	9.02273e-05
ASCL2	4.22693	0.314069	4.82082	0.00165257	0.0259518	3.14647	0.0259518
AIPL1	4.21322	-1.20728	3.0165	0.0176147	0.0842417	2.37362	0.0842417
DDX60	4.17172	4.39542	12.3069	2.82748e-06	0.000635551	4.68297	0.000635551
HLA-G	4.17133	-1.68979	5.51914	0.00120711	0.0219024	3.2372	0.0219024
PARP10	4.09881	3.54422	14.0648	5.33159e-06	0.000922917	4.5513	0.000922917
C19orf38	4.0843	-0.716466	9.30329	2.66911e-05	0.0024694	4.2	0.0024694
TLL1	4.08364	1.04525	3.58928	0.00837111	0.0563364	2.63672	0.0563364
HAPLN3	4.08269	4.6077	7.35984	0.00010343	0.00535276	3.8824	0.00535276
APOBEC3G	4.06946	1.55759	8.28624	3.75795e-05	0.00302021	4.12188	0.00302021
C4B	4.03986	-0.106318	7.95967	6.76604e-05	0.00407587	3.98437	0.00407587
SLC15A3	4.03304	3.55553	12.1162	3.0638e-06	0.000659154	4.6665	0.000659154
STX11	4.02585	-0.842256	15.6438	8.05367e-07	0.000279172	4.93406	0.000279172
LAP3	4.01683	6.51235	18.4598	9.33222e-08	7.39701e-05	5.33927	7.39701e-05
IFI6	4.01529	6.23825	25.3724	4.56637e-08	5.7308e-05	5.46742	5.7308e-05
PARP12	4.00297	3.30075	10.6773	7.11091e-06	0.00110402	4.49034	0.00110402
HLA-H	3.9544	1.85517	14.3759	1.83587e-06	0.000490612	4.7707	0.000490612
GSDMD	3.94302	3.0726	10.699	8.40225e-06	0.00120512	4.45467	0.00120512
DHX58	3.93408	0.410528	4.58781	0.00204092	0.0282327	3.08421	0.0282327
IL32	3.87938	3.16268	2.79052	0.0231819	0.0980966	2.27042	0.0980966
BATF3	3.75596	-0.272727	5.71176	0.000135812	0.00612372	3.81567	0.00612372
RASGRP3	3.72574	0.774027	11.2469	9.38589e-06	0.00127344	4.43086	0.00127344
CCDC68	3.68499	-0.465677	4.79417	0.00182562	0.0269416	3.11723	0.0269416
UBA7	3.68484	2.36933	8.40789	3.36702e-05	0.00296534	4.14711	0.00296534
PIK3AP1	3.68112	2.43707	7.2866	0.000125107	0.00586952	3.8359	0.00586952
IFI16	3.66621	5.40697	7.183	0.000117998	0.00575096	3.85025	0.00575096
MST1R	3.65083	0.153633	10.0223	1.53199e-05	0.00169645	4.32404	0.00169645
HLA-A	3.64847	8.33034	14.5828	9.84311e-07	0.000322255	4.89475	0.000322255
AC006160.1	3.63286	0.32609	11.5864	8.23464e-06	0.0011997	4.45899	0.0011997
CD22	3.57886	-3.01323	2.2899	0.0517854	0.156353	1.94491	0.156353
IRF9	3.57688	2.54859	9.59882	1.52159e-05	0.00169645	4.32554	0.00169645
IRF1-AS1	3.56704	1.40286	10.5172	0.000248099	0.00869378	3.66421	0.00869378
A2M	3.53809	7.14229	3.02324	0.0173734	0.0838333	2.37871	0.0838333
MMP25	3.52587	0.952449	13.5548	4.29563e-06	0.000829386	4.59654	0.000829386
BISPR	3.52533	1.27686	12.0336	8.28481e-06	0.0011997	4.45769	0.0011997
BTN3A2	3.5232	4.66164	10.9048	1.42736e-05	0.00164092	4.33961	0.00164092
APOL2	3.50169	5.68103	17.4481	7.84641e-07	0.000279172	4.93915	0.000279172
TCAF2	3.49637	1.64483	8.98563	3.38743e-05	0.00296597	4.14572	0.00296597
RSAD2	3.49325	1.33974	9.35849	2.62315e-05	0.0024694	4.20393	0.0024694
BTN3A3	3.48892	4.15703	11.4383	1.90114e-07	0.000106041	5.20875	0.000106041
MMP25-AS1	3.48683	2.79872	22.3154	6.79936e-08	6.02344e-05	5.39639	6.02344e-05
SAMHD1	3.48093	5.26809	9.46223	1.28076e-06	0.000378981	4.84272	0.000378981
TYMP	3.47319	2.02392	5.78002	0.000666667	0.0154462	3.40293	0.0154462
AC116366.2	3.46345	0.231344	13.5624	2.75626e-06	0.000629095	4.68819	0.000629095
KLF4	3.46129	1.35875	4.34737	0.00340237	0.0356326	2.92883	0.0356326
CD38	3.45577	-1.73633	3.05536	0.0168478	0.0824061	2.39001	0.0824061
HS3ST4	3.45046	0.0028503	9.92198	1.70569e-05	0.00182182	4.3003	0.00182182
C3	3.44753	0.485294	1.20654	0.260466	0.430593	1.12529	0.430593
HLA-DPA1	3.4383	0.331466	2.93747	0.0208405	0.092944	2.31086	0.092944
HNF4G	3.43249	-0.168157	5.21959	0.00311872	0.0342831	2.95579	0.0342831
C4A	3.40034	0.259919	8.69621	4.25915e-05	0.00311373	4.09295	0.00311373
ACSL5	3.38661	-0.00582491	4.00051	0.00427893	0.0400004	2.85683	0.0400004
ALPK1	3.37043	4.66279	3.79059	0.00617853	0.0482129	2.73815	0.0482129
MX2	3.36235	-0.703985	4.11391	0.00327173	0.0348214	2.94098	0.0348214
SQOR	3.35691	1.02001	8.39775	5.27495e-05	0.00349959	4.0431	0.00349959
TAPBPL	3.34826	1.66798	5.70424	0.000574564	0.014345	3.44335	0.014345
PLEKHF1	3.34614	2.94542	4.568	0.00187574	0.0273487	3.10923	0.0273487
STAT5A	3.3317	1.73067	6.31889	0.000296456	0.00964166	3.61838	0.00964166
AC007991.4	3.30536	-4.11366	1.69016	0.129715	0.275166	1.51523	0.275166
LAMP3	3.30147	-0.140961	3.01504	0.0164337	0.0816372	2.39914	0.0816372
PDGFRL	3.29777	2.29726	7.56759	6.57023e-05	0.00403708	3.99134	0.00403708
C1S	3.2915	3.81299	8.3266	6.42365e-05	0.00401412	3.99668	0.00401412
TNFSF10	3.28768	-0.221647	6.04989	0.000499098	0.0130493	3.48124	0.0130493
FBLN5	3.27569	2.64602	8.16475	0.00022058	0.008142	3.6942	0.008142
ISG20	3.22325	1.08855	7.8383	9.0887e-05	0.0049038	3.91371	0.0049038
SP110	3.20431	3.50542	5.75168	0.0310063	0.115802	2.15699	0.115802
SMTNL1	3.13681	2.61747	13.7984	1.13427e-06	0.00036345	4.86679	0.00036345
ODF3B	3.13675	3.07351	5.75665	0.000699115	0.0157615	3.38993	0.0157615
BTN3A1	3.12222	5.20473	11.7868	1.18073e-05	0.00148488	4.38112	0.00148488
MT2A	3.09091	4.45217	24.2738	3.97422e-08	5.56532e-05	5.49199	5.56532e-05
MYOM3	3.0833	-1.55181	4.95717	0.00150911	0.0247632	3.17293	0.0247632
GATA4	3.01167	-3.47785	2.51107	0.0381763	0.131077	2.07296	0.131077
CSF1	2.98748	4.74334	5.89401	0.000467358	0.0125016	3.4988	0.0125016
C6orf141	2.98073	1.97705	6.24792	0.000642112	0.0151361	3.41317	0.0151361
CIITA	2.9789	1.52981	6.75191	0.000174808	0.00715383	3.75289	0.00715383
PLVAP	2.96954	-2.49517	4.49918	0.00233478	0.0301301	3.04397	0.0301301
DDX60L	2.96777	3.15349	8.10266	7.05123e-05	0.00421395	3.97455	0.00421395
CMPK2	2.96201	2.80252	8.78021	3.90985e-05	0.0030702	4.11274	0.0030702
RNF144B	2.96107	0.354706	4.13727	0.00165165	0.0259518	3.14663	0.0259518
CEACAM1	2.95176	-0.112019	4.3365	0.00283168	0.0328292	2.98544	0.0328292
USP18	2.94889	1.95762	10.9777	6.25941e-06	0.00100284	4.51743	0.00100284
IFI44	2.93755	3.61985	2.29795	0.0541928	0.160673	1.92529	0.160673
PATL2	2.93715	0.111309	5.30487	0.000810421	0.0172332	3.34921	0.0172332
BCO1	2.92998	0.652331	1.96409	0.08274	0.207093	1.735	0.207093
PRRG4	2.92608	-1.22146	12.4796	4.76637e-06	0.000877312	4.57482	0.000877312
TRIM38	2.92052	1.36672	3.33616	0.0114946	0.0666832	2.52729	0.0666832
CYSLTR2	2.90279	-2.10485	3.83714	0.00626933	0.0486932	2.73335	0.0486932
STARD8	2.902	1.80091	9.96257	1.77511e-05	0.00188262	4.29145	0.00188262
MCHR2	2.88346	-1.85112	6.10936	0.00483483	0.0429714	2.81784	0.0429714
AL353807.5	2.88334	1.66484	9.98762	2.68759e-05	0.0024694	4.19844	0.0024694
LRCOL1	2.82821	0.33903	5.16041	0.0013761	0.0237661	3.19962	0.0237661
LGALS3BP	2.78461	7.56948	9.61069	1.5502e-05	0.00170408	4.32143	0.00170408
SHFL	2.77851	3.25035	4.97857	0.00122502	0.0221473	3.23299	0.0221473
CBR3	2.70553	-0.024315	6.19113	0.000372603	0.0110897	3.55876	0.0110897
FOXG1-AS1	2.70424	0.255013	3.28495	0.0132438	0.0725542	2.47715	0.0725542
TRIM69	2.70383	6.23598	13.3356	1.88948e-06	0.000490612	4.7649	0.000490612
SERPING1	2.6916	7.23288	7.86607	6.38746e-05	0.00400813	3.99802	0.00400813
HGF	2.68332	-0.161617	1.73703	0.123155	0.26629	1.54167	0.26629
MICB	2.68195	0.672564	7.64303	0.000115164	0.00570517	3.8562	0.00570517
AL445490.1	2.66791	-0.96521	4.23026	0.00829236	0.056125	2.63993	0.056125
MMP3	2.66534	-2.65288	1.7492	0.122168	0.264546	1.54574	0.264546
C1R	2.65909	4.46135	21.6907	1.06309e-07	8.00503e-05	5.3156	8.00503e-05
PTGES3P1	2.65881	0.747017	4.80932	0.00157468	0.0253361	3.16056	0.0253361
SLC17A8	2.64663	1.29301	3.38467	0.011368	0.0662962	2.53118	0.0662962
ELMOD1	2.64225	0.934964	5.91513	0.000473394	0.0126182	3.49538	0.0126182
ACP5	2.64089	-0.294322	7.45777	0.000134822	0.00609734	3.81748	0.00609734
STEAP4	2.63586	-2.13323	3.20403	0.0140085	0.0748647	2.45704	0.0748647
TRIM21	2.61954	4.42102	17.9989	5.09965e-06	0.000903538	4.56065	0.000903538
STAT2	2.61032	6.86871	41.2372	9.67094e-10	1.45644e-05	6.11475	1.45644e-05
OTOGL	2.60445	0.114671	5.25522	0.000690632	0.0156969	3.39327	0.0156969
IFITM3	2.60067	7.53056	3.82384	0.00607303	0.0479729	2.74381	0.0479729
CLEC2B	2.59019	0.779168	6.38272	0.000325896	0.0101826	3.59379	0.0101826
CLEC1A	2.58474	-2.17636	2.73352	0.0276541	0.108489	2.20216	0.108489
CCL25	2.57907	-0.535647	2.49987	0.0367754	0.128386	2.08825	0.128386
SPOCD1	2.56574	0.45511	5.60146	0.000669834	0.0154957	3.40164	0.0154957
IL7R	2.55104	-1.45583	1.78778	0.114109	0.253989	1.57999	0.253989
PLSCR1	2.54951	4.70817	13.3152	3.05347e-06	0.000659154	4.66719	0.000659154
HERC6	2.54482	1.73831	5.13072	0.000603905	0.0147643	3.42985	0.0147643
UBE2L6	2.53951	7.36976	14.7433	1.22637e-06	0.00037692	4.85133	0.00037692
NRK	2.53049	0.35116	2.45246	0.0456194	0.145311	1.9989	0.145311
SELL	2.51585	-2.12079	1.28684	0.238081	0.406657	1.1798	0.406657
FOXF1	2.5095	-1.56352	2.09163	0.0708661	0.188326	1.80633	0.188326
PSME2	2.50551	6.54842	18.8275	4.79809e-07	0.000211866	5.03422	0.000211866
ATP10A	2.50224	3.23497	7.2824	5.89169e-05	0.00377569	4.01711	0.00377569
GUCA1A	2.49878	2.81971	10.4725	6.54649e-05	0.00403708	3.99219	0.00403708
HSPB8	2.49849	2.08049	3.51958	0.00921198	0.0589097	2.60409	0.0589097
RHBDF2	2.49008	1.64974	6.66616	0.000280408	0.00932218	3.63276	0.00932218
IGKC	2.48897	-4.20796	2.70628	0.02899	0.111489	2.18362	0.111489
KIAA0040	2.48635	0.225882	4.23422	0.003187	0.0345455	2.9491	0.0345455
PML	2.48145	6.05428	13.5048	2.27372e-06	0.000552294	4.72744	0.000552294
FZD5	2.47881	6.85813	4.71808	0.00202789	0.0281475	3.08612	0.0281475
TNC	2.45166	7.06062	4.13291	0.00447237	0.0412082	2.84277	0.0412082
FBXO6	2.43459	2.71768	12.3472	7.70098e-06	0.00118344	4.47333	0.00118344
DOCK10	2.42247	3.37335	7.0256	0.000227801	0.00827163	3.68601	0.00827163
AL353600.2	2.42114	-3.1878	3.91028	0.0052404	0.0449689	2.79187	0.0449689
CXCL16	2.41699	0.91427	9.45842	2.23863e-05	0.00226267	4.23966	0.00226267
ALPK2	2.41511	2.29892	3.90245	0.00592174	0.04755	2.75208	0.04755
DRAM1	2.40665	2.96992	10.053	1.34907e-05	0.00162536	4.35199	0.00162536
DDX58	2.38235	4.42404	8.62293	0.000182349	0.00730366	3.74229	0.00730366
ERAP1	2.37411	5.7851	16.3909	8.03576e-07	0.000279172	4.9345	0.000279172
CEBPB	2.37218	3.28218	7.36437	0.000166673	0.00697247	3.76481	0.00697247
HOXB4	2.37141	-3.53656	3.54474	0.00874922	0.0573848	2.6217	0.0573848
TRIM25	2.36801	5.55897	12.315	5.5275e-06	0.000945956	4.5437	0.000945956
CEBPD	2.36123	2.80205	1.55202	0.158862	0.312374	1.40891	0.312374
TNFAIP2	2.35575	5.24411	2.68857	0.0309829	0.115763	2.15729	0.115763
AL645933.4	2.33729	-1.61454	3.8896	0.00569001	0.0467953	2.76513	0.0467953
IRF7	2.32859	4.3738	11.9195	1.07635e-05	0.00139739	4.40124	0.00139739
LGALS9	2.32372	1.68828	4.5514	0.00180126	0.0266998	3.12118	0.0266998
AL512306.2	2.31613	-0.0585069	6.99245	0.000205728	0.00788363	3.71188	0.00788363
CDCP1	2.30804	0.236444	1.82662	0.10901	0.24702	1.60266	0.24702
FXYD5	2.30339	0.882376	3.87298	0.00589992	0.0475315	2.75329	0.0475315
ZC3HAV1	2.28772	5.48889	7.7722	7.78095e-05	0.00441595	3.95105	0.00441595
ACTA2	2.27785	3.00154	5.0408	0.001527	0.02489	3.1695	0.02489
IGFLR1	2.27452	0.313575	9.53763	2.36248e-05	0.00234072	4.22755	0.00234072
PSME1	2.26697	7.19172	10.3579	3.77024e-05	0.00302021	4.12113	0.00302021
IFI44L	2.26563	5.7175	1.73628	0.125125	0.269005	1.53361	0.269005
STEAP3	2.25955	1.89175	3.1093	0.0153452	0.0786048	2.42413	0.0786048
AC116407.2	2.24788	1.37943	8.92174	3.46877e-05	0.00297549	4.14028	0.00297549
CAV2	2.2349	3.17982	7.88939	9.36049e-05	0.00498123	3.9066	0.00498123
CFH	2.23184	0.36665	0.95716	0.361524	0.531542	0.912464	0.531542
LINC02724	2.23063	0.608576	6.48754	0.000928464	0.0187158	3.31135	0.0187158
ST6GALNAC2	2.20727	-1.59175	2.17692	0.0629719	0.17533	1.85939	0.17533
RNF213	2.20079	6.99274	10.2061	1.06843e-05	0.00139739	4.40284	0.00139739
TAPBP	2.18832	6.69015	13.717	2.112e-06	0.000530112	4.7424	0.000530112
ART3	2.17994	-0.919396	1.72847	0.126666	0.271214	1.52738	0.271214
PHF11	2.17151	3.76702	11.6085	7.99974e-06	0.0011997	4.46519	0.0011997
PODNL1	2.15939	1.41542	3.45253	0.00834478	0.0562666	2.63779	0.0562666
CCL2	2.15734	4.16995	1.98182	0.0878213	0.215757	1.707	0.215757
NOS1	2.14935	-1.62711	3.02394	0.015881	0.0803386	2.41164	0.0803386
FAM111A-DT	2.14168	2.22375	4.35035	0.00115471	0.0213112	3.24984	0.0213112
HELZ2	2.14026	5.64914	8.74846	3.53974e-05	0.00299486	4.13564	0.00299486
ALDH1A1	2.12791	-0.281954	2.69415	0.0296996	0.11312	2.17407	0.11312
GADD45B	2.1245	2.92995	3.3096	0.0118185	0.0679074	2.51752	0.0679074
CTSO	2.1162	3.59063	10.4412	1.41151e-05	0.00164092	4.34206	0.00164092
APOBEC3F	2.09434	3.06019	9.28519	2.42301e-05	0.00236951	4.22185	0.00236951
CHRD	2.09362	3.42421	2.95619	0.0207232	0.0928565	2.31299	0.0928565
FAS	2.09119	2.92734	6.90277	0.000194877	0.00765323	3.72557	0.00765323
CXCL8	2.09032	-0.503068	0.768183	0.462453	0.623114	0.734814	0.623114
DAAM2	2.06187	3.3197	2.61355	0.0407348	0.136717	2.04622	0.136717
TMCO4	2.05997	0.151191	6.84277	0.000189245	0.00753684	3.73296	0.00753684
LINC00346	2.0321	1.07217	4.27649	0.00249052	0.0312358	3.02449	0.0312358
IFIT1	2.02279	4.98486	6.63261	0.000272151	0.00916911	3.64046	0.00916911
IL17RC	2.01976	3.35226	6.76301	0.000207001	0.00789409	3.71032	0.00789409
GCH1	2.01535	2.74416	6.42794	0.000314959	0.00996808	3.60268	0.00996808
HLA-DMB	2.01335	0.576161	1.40901	0.197721	0.359363	1.28807	0.359363
LRRTM2	1.9959	4.8281	4.4689	0.00273692	0.0323227	2.99584	0.0323227
MME	1.97384	1.07328	2.94988	0.0307941	0.115498	2.15972	0.115498
LINC02282	1.95572	-0.558846	1.51423	0.171171	0.327928	1.36845	0.327928
AL513524.1	1.94547	-3.2787	5.29043	0.00109234	0.0205891	3.2656	0.0205891
SBNO2	1.94425	5.38294	11.8377	5.9102e-06	0.000978106	4.52958	0.000978106
LY6E	1.93851	6.11121	9.49221	2.57628e-05	0.0024694	4.20801	0.0024694
AGT	1.93836	-2.29237	2.45213	0.0423987	0.139599	2.02959	0.139599
RUNX1	1.93561	2.27046	6.16779	0.000440221	0.0121691	3.51472	0.0121691
GPR160	1.92339	0.832985	3.22398	0.0141959	0.0755174	2.45227	0.0755174
ZNF878	1.91401	0.85578	3.04639	0.0172636	0.083652	2.38104	0.083652
SYNPO	1.90323	3.22648	4.20099	0.00388417	0.0380451	2.88742	0.0380451
SOCS3	1.89119	5.16557	2.27497	0.0518999	0.156573	1.94396	0.156573
P2RY6	1.88389	-2.92801	1.30923	0.227587	0.394463	1.2066	0.394463
AC099343.4	1.87675	1.98483	4.70593	0.001141	0.0211619	3.25323	0.0211619
HELB	1.8708	4.41366	7.69895	0.000319409	0.0100481	3.59903	0.0100481
LINC01270	1.86987	-0.32293	2.51182	0.0380673	0.130829	2.07413	0.130829
TBX3	1.86471	-1.37798	1.12253	0.296765	0.46701	1.0434	0.46701
SLC28A3	1.86375	-2.36134	1.91302	0.0943316	0.225752	1.67298	0.225752
BIK	1.86369	-0.567648	4.61253	0.00245231	0.0309831	3.02916	0.0309831
CFI	1.85613	0.0763902	1.2851	0.241176	0.410288	1.17205	0.410288
JAK2	1.8462	4.34464	8.80178	4.66772e-05	0.00326957	4.07167	0.00326957
LIPH	1.8412	-0.680121	2.65205	0.0225037	0.0965293	2.28176	0.0965293
OPTN	1.82952	6.43752	9.09909	3.41845e-05	0.00297549	4.14363	0.00297549
JADE2	1.82759	2.74414	13.0681	3.27476e-06	0.00068497	4.65279	0.00068497
DGKG	1.82222	0.677058	3.47757	0.0101752	0.0623429	2.56982	0.0623429
STING1	1.80987	-1.13143	4.65882	0.00231332	0.0300215	3.04675	0.0300215
KCNE4	1.80686	-1.54739	1.94005	0.0915691	0.221389	1.68718	0.221389
TMEM255B	1.80562	1.54205	10.6766	1.83544e-05	0.00193299	4.28402	0.00193299
COL15A1	1.80224	-0.170856	1.73027	0.12565	0.26971	1.53148	0.26971
CASP7	1.79038	5.00454	7.81535	9.89764e-05	0.00517639	3.89309	0.00517639
ACSBG1	1.78901	1.82867	4.64215	0.00185463	0.0272495	3.11257	0.0272495
OTOF	1.78779	-0.828177	0.867013	0.411152	0.577855	0.821867	0.577855
ICAM5	1.78338	0.637393	2.77994	0.0278626	0.108982	2.19922	0.108982
CD40	1.78305	1.44325	3.64704	0.00806927	0.0554316	2.64916	0.0554316
TRIM14	1.76844	3.07994	7.73675	9.76918e-05	0.00514419	3.89625	0.00514419
HMX3	1.76288	-0.755481	2.98402	0.0202203	0.0914467	2.32223	0.0914467
TLR2	1.76065	0.403934	6.00848	0.000551326	0.0140574	3.45449	0.0140574
ANKRD65	1.76057	2.14801	4.81417	0.00177865	0.0266003	3.1249	0.0266003
CAPN5	1.75709	5.45777	4.86089	0.00166173	0.0260142	3.14485	0.0260142
ATF3	1.75496	3.82162	6.0428	0.00044687	0.0122361	3.51073	0.0122361
DACT2	1.75288	1.09908	1.10519	0.30718	0.477136	1.02116	0.477136
NTNG2	1.73683	4.36131	11.7499	7.03853e-06	0.00110402	4.49252	0.00110402
TRIM17	1.73475	2.58418	6.97249	0.000208563	0.00791173	3.70841	0.00791173
SAMD4A	1.72701	4.73155	4.55126	0.00234471	0.0301803	3.04269	0.0301803
BCL6	1.72187	4.69205	4.97831	0.00105475	0.0201881	3.2755	0.0201881
RTBDN	1.72019	-0.551639	2.70723	0.0285068	0.110477	2.19024	0.110477
CHD5	1.71962	1.43967	3.98301	0.00471368	0.042373	2.82598	0.042373
GCNT1	1.71874	1.9933	2.84056	0.0247083	0.10173	2.24593	0.10173
NUCB1	1.71691	7.63941	9.99757	8.66926e-06	0.00120888	4.44795	0.00120888
ANKRD34B	1.70526	1.26972	2.09088	0.0713216	0.189003	1.80342	0.189003
AFAP1L2	1.70062	3.93591	2.8985	0.0224965	0.0965293	2.28188	0.0965293
AC093535.2	1.69517	0.568699	3.08062	0.0177479	0.0844192	2.37084	0.0844192
MYL3	1.69331	-1.40777	4.6489	0.00230311	0.0299506	3.04808	0.0299506
DNPEP	1.69278	5.72048	8.76229	5.7413e-05	0.00374303	4.0232	0.00374303
HERC5	1.69261	1.70509	3.88114	0.00664986	0.0503703	2.71389	0.0503703
AC061992.2	1.68496	0.648085	1.95135	0.0836368	0.208573	1.72996	0.208573
HLA-DMA	1.68483	1.4453	2.61447	0.0325682	0.119629	2.13737	0.119629
SLC7A2	1.6841	3.00052	9.38185	3.48675e-05	0.00297549	4.1391	0.00297549
CFAP74	1.68389	2.38649	7.893	9.14986e-05	0.0049038	3.9121	0.0049038
MAFF	1.67866	3.88319	7.62243	0.000190564	0.00755236	3.73121	0.00755236
MIR3663HG	1.67263	-2.32751	3.18877	0.0152113	0.0782386	2.42731	0.0782386
HLA-DOA	1.66063	2.46561	3.00415	0.0185899	0.0869697	2.35365	0.0869697
BIRC3	1.65844	0.647547	2.19539	0.0622807	0.174205	1.86429	0.174205
NRG1	1.65184	4.69767	6.79416	0.000306682	0.00986888	3.60959	0.00986888
ACKR3	1.6494	5.87991	3.78107	0.00667998	0.0505138	2.71239	0.0505138
VCAM1	1.63817	5.77989	3.57421	0.00931805	0.0592147	2.60016	0.0592147
SERPINB9P1	1.6203	0.6378	6.11817	0.000407507	0.0116453	3.53517	0.0116453
CLMP	1.6128	4.31894	4.3926	0.0031579	0.0344046	2.95193	0.0344046
SLFN11	1.61153	1.20899	2.25008	0.0539852	0.160326	1.92696	0.160326
PTGS2	1.61055	-2.33109	1.52737	0.167783	0.323536	1.37936	0.323536
AP005273.2	1.60805	-1.58081	3.12192	0.0164095	0.0816141	2.39968	0.0816141
STAT3	1.59798	7.69883	6.51177	0.000254813	0.00886256	3.65737	0.00886256
ARAP2	1.59686	1.51081	6.23611	0.000246077	0.00865871	3.66631	0.00865871
ADGRG2	1.5946	-1.37623	1.82706	0.107178	0.243933	1.61101	0.243933
ASPHD2	1.58962	3.49718	9.27114	3.81532e-05	0.00303196	4.11839	0.00303196
TRIM5	1.58913	5.27822	18.5605	3.36589e-07	0.000173255	5.10172	0.000173255
PRRT2	1.58763	6.46317	11.5502	8.24541e-06	0.0011997	4.45871	0.0011997
PHOSPHO1	1.58654	-3.2622	2.07818	0.0751142	0.195079	1.77977	0.195079
CAV1	1.58324	3.85913	3.90069	0.00577587	0.0470696	2.76024	0.0470696
LINC00623	1.56441	1.90741	7.30142	0.000179378	0.00726191	3.74642	0.00726191
GSTK1	1.5523	5.8896	32.8876	5.77255e-09	1.73869e-05	5.82322	1.73869e-05
ZNF703	1.54718	3.48595	5.35907	0.0008834	0.0181501	3.32525	0.0181501
IRF2	1.54696	4.65505	9.02419	4.09769e-05	0.0030702	4.1019	0.0030702
AC022034.1	1.54645	2.19541	6.0522	0.000510981	0.0132588	3.47493	0.0132588
IFNAR2	1.54102	1.22153	10.6489	3.93048e-07	0.000184978	5.07229	0.000184978
AC132812.1	1.54059	0.557037	5.14526	0.00108752	0.0205755	3.26685	0.0205755
KIF1A	1.53153	8.18268	7.06904	0.000227937	0.00827163	3.68585	0.00827163
FMN1	1.53137	0.864496	2.57948	0.0345046	0.123694	2.11413	0.123694
MYO3B	1.52992	-0.303582	2.23333	0.0582079	0.167516	1.89413	0.167516
AC108479.3	1.51236	1.16442	2.76846	0.0253289	0.103225	2.23635	0.103225
NET1	1.51006	5.9609	3.84829	0.0027075	0.0321841	2.99913	0.0321841
PAGR1	1.50802	4.90342	12.0245	6.23953e-06	0.00100284	4.51811	0.00100284
OGFR	1.50473	6.4987	17.6121	4.92384e-07	0.000211866	5.02926	0.000211866
YPEL4	1.50283	3.41295	9.12141	3.60678e-05	0.00302021	4.13133	0.00302021
CLIC2	1.49509	-0.782562	2.07825	0.0736565	0.192548	1.78874	0.192548
RNF19B	1.48617	4.70972	11.3144	2.12459e-07	0.000114272	5.18809	0.000114272
C1QL2	1.48066	-2.63786	0.953499	0.370443	0.540018	0.895643	0.540018
ACOX2	1.47997	1.1299	2.53003	0.0394173	0.133639	2.0598	0.133639
TMEM132C	1.46977	-3.00242	0.97059	0.363118	0.533206	0.90944	0.533206
LINC02701	1.46493	0.310698	6.24394	0.000479357	0.0126874	3.49203	0.0126874
MVP	1.46443	3.69447	4.06762	0.00400112	0.0385274	2.87807	0.0385274
HLA-L	1.46363	1.79095	3.82821	0.00577149	0.0470594	2.76049	0.0470594
SCARF1	1.46294	1.49913	3.87314	0.00547472	0.046061	2.77769	0.046061
SLC24A5	1.46141	-1.3703	2.7534	0.0278466	0.108982	2.19944	0.108982
ALOX15	1.45855	-1.88527	1.02569	0.335994	0.506588	0.962111	0.506588
IGF2	1.44872	-1.54051	1.46561	0.184256	0.343981	1.32776	0.343981
CP	1.44716	1.30714	2.24784	0.0576976	0.166796	1.89799	0.166796
EIF4E3	1.44659	5.01461	7.52871	9.89991e-05	0.00517639	3.89303	0.00517639
TDRD7	1.44381	3.58651	14.5717	1.67794e-06	0.000476789	4.78878	0.000476789
PLA2G2A	1.44011	-3.15733	2.72046	0.0276059	0.108408	2.20284	0.108408
HOXB3	1.43953	-2.62216	1.71328	0.128676	0.273825	1.51934	0.273825
TMEM158	1.43548	4.28189	3.86775	0.00588696	0.0475122	2.75401	0.0475122
AP000662.1	1.43266	4.13375	6.98571	0.000196187	0.00765433	3.72388	0.00765433
CYP1B1	1.42888	3.65653	2.44566	0.0444164	0.143052	2.01014	0.143052
ZFP36	1.42853	2.61589	5.43015	0.000749736	0.0165073	3.37071	0.0165073
SIK1	1.42354	-0.758544	4.33337	0.00206322	0.0282474	3.08098	0.0282474
ZBED6CL	1.42326	1.04591	4.05576	0.0046564	0.0422205	2.82989	0.0422205
AC019257.1	1.42	2.34003	10.7745	1.24781e-05	0.00153716	4.36906	0.00153716
ADGRD1	1.41876	-0.0899653	3.21472	0.0146626	0.076783	2.44061	0.076783
KREMEN1	1.41407	5.92858	5.11091	0.00133349	0.0232974	3.20867	0.0232974
DOCK9	1.4136	3.6111	4.92195	0.00156967	0.0252825	3.16149	0.0252825
WDR49	1.41008	2.83719	5.02635	0.00145231	0.0244651	3.18405	0.0244651
OSMR	1.40737	2.19873	3.0324	0.0188727	0.0877084	2.34804	0.0877084
L3MBTL4	1.40632	0.801928	9.28775	2.80546e-05	0.00254519	4.18871	0.00254519
TLR4	1.40589	1.92931	6.32321	0.000400295	0.0115482	3.53989	0.0115482
PSRC1	1.40396	7.05632	4.65669	0.00220952	0.0294187	3.06052	0.0294187
PRKCG	1.3971	2.66539	5.85472	0.000651541	0.0152515	3.4092	0.0152515
WDFY1	1.39628	7.01171	10.0298	7.17614e-07	0.000270182	4.95654	0.000270182
ALDH1L1	1.39591	0.522393	2.6828	0.0284488	0.1103	2.19104	0.1103
TMEM86A	1.39336	2.75324	3.83281	0.00781455	0.0544848	2.65998	0.0544848
PLA2R1	1.3908	2.0312	4.88769	0.00175158	0.0263248	3.12941	0.0263248
SCN9A	1.38765	3.77963	5.33904	0.00109125	0.0205891	3.26588	0.0205891
CHRM3	1.38594	0.750226	4.71826	0.00225428	0.029639	3.05451	0.029639
FLI1	1.38389	0.367792	1.64503	0.128209	0.27318	1.5212	0.27318
AC006504.5	1.38356	1.17557	1.70706	0.134734	0.28174	1.49569	0.28174
DDR2	1.37937	2.2244	7.29895	0.000162011	0.0068475	3.7719	0.0068475
ACSS1	1.37555	4.35791	2.62619	0.0337722	0.122233	2.12278	0.122233
SPCS2P4	1.37412	-0.271785	3.08376	0.0173839	0.0838568	2.37849	0.0838568
IFNLR1	1.37318	0.67051	2.5621	0.0365331	0.127843	2.09094	0.127843
SLC12A7	1.36689	6.52415	11.8331	4.60697e-06	0.000867262	4.58193	0.000867262
NFIX	1.36429	1.40786	1.74332	0.124711	0.268537	1.5353	0.268537
TNFRSF1B	1.3638	2.62228	4.63704	0.00227562	0.0297147	3.05168	0.0297147
PHLDA2	1.36312	0.398344	7.26326	0.000163967	0.00689761	3.7689	0.00689761
HEY2	1.35365	0.983301	2.94428	0.0217774	0.0947003	2.29423	0.0947003
DIO2	1.35093	1.27845	1.9675	0.0901712	0.219276	1.6945	0.219276
IFIT5	1.34469	5.36258	6.55927	0.000212092	0.00798526	3.70416	0.00798526
GABARAP	1.34441	0.0541821	3.8417	0.0069265	0.0513604	2.70036	0.0513604
HMGN2P3	1.34396	0.766574	4.05009	0.00505858	0.0441609	2.80328	0.0441609
ARHGAP15	1.34303	0.0121491	1.55792	0.163152	0.317451	1.39455	0.317451
TNFSF13B	1.3417	-0.206993	1.20048	0.264584	0.434692	1.11562	0.434692
PTPRH	1.34124	3.14598	4.14167	0.00476936	0.0425883	2.82221	0.0425883
LINC01694	1.33379	-0.563496	1.67523	0.134343	0.281358	1.49719	0.281358
APOBEC3C	1.33299	4.57102	3.79475	0.00673572	0.0507031	2.70964	0.0507031
DGLUCY	1.33	5.35781	4.47266	0.00207706	0.0283466	3.07899	0.0283466
SERPINI2	1.32696	1.21957	3.32713	0.0113049	0.0660404	2.53313	0.0660404
MRC2	1.32322	8.25011	5.07435	0.00124346	0.0223466	3.22872	0.0223466
GDPGP1	1.31996	1.36819	7.91719	7.8143e-05	0.00441595	3.95003	0.00441595
LZTS1	1.31917	5.16633	7.57803	0.000124524	0.00586952	3.83704	0.00586952
ELF3	1.31464	-0.0504791	1.17453	0.275382	0.445221	1.09075	0.445221
CYP4V2	1.31447	3.70876	8.98176	4.0617e-05	0.0030702	4.10394	0.0030702
EIF2AK2	1.31271	6.68199	15.5997	8.15643e-07	0.000279172	4.93159	0.000279172
IL12A	1.31225	-0.516353	8.23323	7.65649e-05	0.00439079	3.95491	0.00439079
BCL3	1.30954	3.34884	3.66935	0.00843092	0.0564559	2.63431	0.0564559
FBXO2	1.3087	2.61254	4.87926	0.00174286	0.0263248	3.13088	0.0263248
NCOA7	1.30523	3.87836	5.80857	0.000648788	0.0152192	3.41035	0.0152192
FAR2	1.3028	3.45485	5.51154	0.000793505	0.0169747	3.35505	0.0169747
ADRA2C	1.29814	1.62035	9.41448	3.29163e-05	0.002916	4.15229	0.002916
PLSCR4	1.29749	1.81698	7.24085	0.000170707	0.00706277	3.75883	0.00706277
GMPR	1.29688	1.81915	2.19411	0.0668769	0.181799	1.8325	0.181799
CALCOCO2	1.29598	6.29973	8.96266	3.6465e-05	0.00302021	4.12881	0.00302021
MFSD12	1.29206	5.20908	6.72731	0.000191074	0.00755271	3.73053	0.00755271
DUSP5	1.29115	0.724515	7.47795	0.000142455	0.00630994	3.80387	0.00630994
PMAIP1	1.28842	4.63112	6.26395	0.00038317	0.0112706	3.55141	0.0112706
SFMBT2	1.28823	4.72423	4.0616	0.00419172	0.0396848	2.86336	0.0396848
FAM162B	1.28243	-0.0436871	3.0158	0.0181699	0.0858339	2.36214	0.0858339
HOXC4	1.27949	-4.42057	1.0417	0.330116	0.500306	0.973881	0.500306
CPXM2	1.27134	-0.182559	2.1628	0.0677087	0.18309	1.82694	0.18309
ZNFX1	1.27095	4.86062	5.19881	0.00108995	0.0205891	3.26622	0.0205891
METTL24	1.27019	0.174678	1.55648	0.162443	0.316521	1.3969	0.316521
LRRC32	1.26839	-0.234592	3.94866	0.0056155	0.0466907	2.76943	0.0466907
ABHD16A	1.26799	1.66403	7.56253	0.000115693	0.00571257	3.85508	0.00571257
CACNG5	1.26711	1.59021	4.42028	0.00292367	0.033464	2.97565	0.033464
HOXB2	1.26703	-1.55217	3.46846	0.00963596	0.0601446	2.58863	0.0601446
COL6A6	1.26078	-0.973556	1.65765	0.140034	0.289009	1.47566	0.289009
TRAFD1	1.25682	6.57738	10.8343	1.50262e-05	0.00168876	4.3283	0.00168876
FES	1.25575	1.10977	12.744	4.24247e-06	0.000829386	4.59914	0.000829386
PLEKHA2	1.25479	3.72037	5.55724	0.0008604	0.017922	3.3326	0.017922
TESK2	1.24874	2.34249	3.68515	0.00964403	0.0601653	2.58834	0.0601653
TENT5A	1.23465	3.73618	4.22676	0.00353013	0.0361888	2.91736	0.0361888
MOV10	1.23327	5.85383	6.87934	0.000222691	0.00815993	3.69178	0.00815993
NUB1	1.23029	6.53719	19.3089	1.14412e-07	8.20495e-05	5.30221	8.20495e-05
PRRX2	1.2186	0.332657	7.30729	0.000177507	0.00722502	3.74905	0.00722502
C1QTNF6	1.21691	5.47017	6.17254	0.000366373	0.0110131	3.56319	0.0110131
SYT15	1.21448	0.37717	5.36262	0.000993642	0.0194172	3.29232	0.0194172
TCF21	1.20964	-4.12679	1.92212	0.0952699	0.227092	1.66823	0.227092
HS3ST3A1	1.20905	2.00394	3.7038	0.00954602	0.0599013	2.59185	0.0599013
EDNRA	1.20152	1.20142	3.08885	0.0164467	0.0816372	2.39885	0.0816372
LINC01351	1.20058	0.183041	4.49662	0.00281763	0.0327167	2.98696	0.0327167
PDGFA	1.19808	0.626013	3.695	0.00728842	0.0527456	2.68337	0.0527456
SYNJ2BP	1.19791	5.9669	9.86332	2.54263e-05	0.00245462	4.21098	0.00245462
CPT1A	1.1959	3.36038	4.21094	0.00384651	0.0377977	2.89048	0.0377977
F2RL2	1.19258	1.12706	1.41446	0.199264	0.361208	1.28365	0.361208
NOD1	1.19247	2.43998	3.95647	0.0064146	0.0493683	2.7258	0.0493683
RPL10P16	1.1908	1.77405	2.88753	0.020762	0.0928888	2.31229	0.0928888
ABCB1	1.18738	1.813	4.75145	0.00204714	0.0282327	3.08331	0.0282327
GPBAR1	1.1857	-0.130873	3.18037	0.0150684	0.0779024	2.43073	0.0779024
ADAR	1.18222	8.24637	23.7774	5.85561e-08	6.02344e-05	5.42316	6.02344e-05
FGF8	1.17928	1.20056	1.1523	0.286475	0.456734	1.06589	0.456734
AC009133.1	1.17847	1.3442	5.86608	0.000576843	0.014345	3.44228	0.014345
SCN1B	1.17759	0.826052	4.45794	0.00263273	0.0317516	3.00765	0.0317516
RBCK1	1.17557	5.971	10.3827	4.20903e-05	0.00311373	4.0957	0.00311373
S1PR3	1.17465	5.0464	3.99329	0.00522029	0.0448794	2.79312	0.0448794
H1-9	1.17421	-4.23033	1.23923	0.253625	0.423364	1.14159	0.423364
ADRA1D	1.17114	-0.835517	3.55783	0.00894395	0.0580507	2.61419	0.0580507
FRMPD3	1.1619	3.91852	5.63368	0.000621236	0.0149855	3.42217	0.0149855
AC064799.1	1.16053	0.513317	2.96649	0.0190883	0.088398	2.3438	0.088398
L3HYPDH	1.16045	3.95911	14.3254	1.77038e-06	0.000487423	4.77801	0.000487423
GABRA2	1.15932	2.36975	5.61567	0.000817002	0.0172567	3.34697	0.0172567
VGF	1.1593	4.35695	5.78832	0.00067717	0.0156063	3.39866	0.0156063
TNFRSF1A	1.15536	5.93892	5.84259	0.000579101	0.014345	3.44122	0.014345
SHISA5	1.15455	7.64079	14.3638	1.2834e-06	0.000378981	4.84231	0.000378981
FOXF2	1.15351	-1.43911	2.12258	0.0714379	0.189178	1.80268	0.189178
N4BP2L1	1.15344	3.65965	8.99443	4.57626e-05	0.00325087	4.07628	0.00325087
C11orf87	1.14549	-0.508761	2.2021	0.062524	0.174533	1.86256	0.174533
ATP10D	1.14486	4.53639	7.379	0.000145252	0.00637756	3.79905	0.00637756
TEC	1.14407	0.533702	2.63002	0.0332019	0.121012	2.12963	0.121012
GRAMD2B	1.1431	3.89031	3.22557	0.0137165	0.0739334	2.4646	0.0739334
MYD88	1.13347	4.81473	6.97013	0.000194525	0.00765323	3.72602	0.00765323
BRI3	1.13266	6.17493	8.45785	3.14546e-05	0.00280299	4.16267	0.00280299
ADM2	1.13124	1.67927	5.51118	0.000918345	0.0185975	3.31442	0.0185975
AC080038.2	1.12994	3.21622	3.37679	0.0126356	0.0705298	2.49388	0.0705298
MUC1	1.12568	2.40955	6.02213	0.00062558	0.0150159	3.42027	0.0150159
SUSD6	1.12261	4.79258	8.34664	5.80115e-05	0.00376574	4.02076	0.00376574
DEPP1	1.12249	0.777331	2.89053	0.0214888	0.0944604	2.29928	0.0944604
GLRX	1.12166	4.3581	4.19634	0.00449853	0.0413601	2.84091	0.0413601
ADAT3	1.12083	1.69386	3.57225	0.00832581	0.0562068	2.63856	0.0562068
CCDC81	1.11868	1.1954	6.93798	0.000162321	0.0068475	3.77142	0.0068475
LHX8	1.11637	-0.864662	1.00628	0.346624	0.517206	0.941158	0.517206
APOBEC3B	1.11154	2.45663	3.06698	0.0165868	0.0816867	2.39574	0.0816867
A4GALT	1.11005	0.222859	2.2688	0.0578104	0.166998	1.89713	0.166998
RPL17	1.10998	2.57027	3.27028	0.0123951	0.0696789	2.50069	0.0696789
SLFN5	1.10524	5.01315	4.26861	0.00347346	0.0359769	2.9224	0.0359769
TSPO	1.10368	4.64456	5.3725	0.00101934	0.0197132	3.28513	0.0197132
NRP1	1.10072	6.69943	2.67212	0.0310743	0.115974	2.15612	0.115974
AC245297.1	1.09549	-0.172048	0.872976	0.401331	0.569334	0.839246	0.569334
STAMBPL1	1.09341	2.24662	4.86967	0.00326906	0.0348176	2.94123	0.0348176
RAB20	1.08906	1.52903	9.69331	2.68912e-05	0.0024694	4.19831	0.0024694
VRK2	1.08739	3.02655	5.11735	0.00130289	0.0229223	3.21534	0.0229223
CLDN23	1.08685	-0.147714	3.9319	0.00532096	0.0452477	2.78693	0.0452477
HTATIP2	1.08515	2.39733	8.19167	7.84722e-05	0.00441595	3.94902	0.00441595
SLC22A31	1.081	0.256542	3.27977	0.0135703	0.0734962	2.46844	0.0734962
SALL4P7	1.08078	-3.22528	0.705552	0.502407	0.656512	0.670708	0.656512
NRN1	1.07765	3.7629	2.73538	0.0272646	0.107619	2.20771	0.107619
BTC	1.07764	-1.0759	2.68931	0.0307322	0.115418	2.16052	0.115418
DENND4A	1.0752	4.96039	6.14805	0.000836662	0.0175489	3.34037	0.0175489
FAM111A	1.07113	5.55851	4.60037	0.00258015	0.0315397	3.01378	0.0315397
SLCO4C1	1.06861	1.12612	3.9664	0.00570889	0.046835	2.76405	0.046835
AC148476.1	1.06817	-2.1313	1.31935	0.227589	0.394463	1.20659	0.394463
LGMN	1.06789	6.4291	3.05134	0.0176987	0.0844192	2.37186	0.0844192
NFE2L3	1.06784	4.37457	2.48889	0.0407513	0.136717	2.04605	0.136717
RNF5P1	1.06719	0.248356	2.9422	0.0217135	0.0946029	2.29534	0.0946029
PTPN2	1.06503	5.13524	5.50659	0.00319738	0.0345455	2.9481	0.0345455
EVA1A	1.06474	0.908955	2.65074	0.0333204	0.121311	2.1282	0.121311
EFR3A	1.06347	4.90832	10.7681	1.16336e-05	0.00148476	4.38434	0.00148476
CCDC60	1.06325	0.0358536	1.05745	0.322902	0.493696	0.988511	0.493696
SLCO1C1	1.06029	2.18482	1.28717	0.239104	0.407758	1.17723	0.407758
FIBIN	1.05934	-0.548652	2.90302	0.0226432	0.0966847	2.2794	0.0966847
PCGF5	1.05932	4.45656	5.30324	0.0011192	0.0209011	3.25871	0.0209011
MAP3K8	1.05768	3.60862	5.0103	0.00153012	0.02489	3.16891	0.02489
LRATD1	1.05767	4.88259	3.93202	0.00575901	0.0470085	2.7612	0.0470085
KIF19	1.0575	3.16363	5.79585	0.00065236	0.0152515	3.40886	0.0152515
AC005747.1	1.05609	4.71763	1.63311	0.145004	0.295583	1.45741	0.295583
HNRNPA1P7	1.05529	2.63473	2.57489	0.0342643	0.123267	2.11695	0.123267
AC099786.2	1.05218	-3.27777	1.27536	0.241258	0.410288	1.17185	0.410288
SERTAD1	1.05112	2.62133	8.13348	7.66785e-05	0.00439079	3.95455	0.00439079
S100A11	1.04815	3.57735	4.60538	0.00250595	0.0312358	3.02262	0.0312358
TIMM10	1.04734	4.85596	3.63867	0.0038971	0.0380858	2.88637	0.0380858
ARL6IP4	1.04485	0.194732	3.08808	0.0163445	0.0815159	2.40113	0.0815159
NPY5R	1.0447	0.484904	2.81618	0.0258224	0.104511	2.22887	0.104511
HEXD	1.04434	5.26946	8.20335	7.56669e-05	0.00438286	3.95773	0.00438286
MRAS	1.04095	5.40792	4.99878	0.00160774	0.0255946	3.1545	0.0255946
IGFBP7	1.03798	2.03693	1.83577	0.10795	0.245053	1.60748	0.245053
SLC22A18	1.03534	3.18513	5.11064	0.00133612	0.0233038	3.20811	0.0233038
PLXNC1	1.0295	4.99983	8.16279	7.36564e-05	0.00431621	3.96415	0.00431621
CXorf38	1.02849	4.88751	11.3868	8.52418e-06	0.00120888	4.45158	0.00120888
RALB	1.02661	6.30808	7.29485	0.000131976	0.00605846	3.82274	0.00605846
LINC02506	1.02644	-2.36099	1.28597	0.238817	0.407453	1.17795	0.407453
RAB27A	1.02474	3.44599	4.13587	0.00421651	0.0398123	2.86149	0.0398123
GABRQ	1.01996	2.84856	3.08165	0.0104405	0.0634042	2.56089	0.0634042
MITD1	1.01688	4.99983	8.54416	5.69116e-05	0.00372647	4.02526	0.00372647
RGS14	1.01619	3.85763	12.4513	5.04806e-06	0.000903538	4.56278	0.000903538
AC008105.3	1.01224	-1.02845	1.96789	0.0880069	0.216101	1.70601	0.216101
CORIN	1.01075	-0.942823	1.64222	0.140926	0.290216	1.47235	0.290216
C6orf132	1.00873	0.626634	1.825	0.110288	0.248569	1.5969	0.248569
CD47	1.00625	7.09271	7.41939	0.000101985	0.0052962	3.88582	0.0052962
MPP7	1.00429	2.95264	4.22443	0.00454196	0.041607	2.83784	0.041607
DSP	1.00185	1.11506	2.30503	0.0544797	0.160998	1.923	0.160998
TFAP2E	1.00156	0.97701	2.36208	0.0522273	0.157266	1.94126	0.157266
ASGR1	1.00018	4.4121	4.80272	0.00205861	0.0282347	3.08164	0.0282347
MIR4458HG	0.998755	-1.24861	1.27717	0.242038	0.411062	1.16991	0.411062
MAGED4B	0.997429	0.362158	2.53501	0.0375017	0.129893	2.08026	0.129893
ELF4	0.988864	3.64458	4.39409	0.00333308	0.0352501	2.93522	0.0352501
WHAMMP3	0.987503	0.635667	2.83006	0.0249442	0.102304	2.24227	0.102304
NCCRP1	0.985082	-1.37865	1.10126	0.305374	0.475306	1.02498	0.475306
ADAMTS6	0.984921	4.17809	8.18355	7.65699e-05	0.00439079	3.95489	0.00439079
TIE1	0.982201	1.25199	3.93712	0.00599635	0.0478058	2.74798	0.0478058
TRIM56	0.981293	7.06034	4.27552	0.003983	0.0384039	2.87951	0.0384039
PLBD1	0.979777	1.1684	4.06089	0.00511055	0.0443858	2.79998	0.0443858
SPTLC3	0.975455	2.55203	3.3128	0.0129528	0.071572	2.48506	0.071572
NAMPT	0.973159	6.33928	3.90946	0.00483642	0.0429714	2.81773	0.0429714
RIPK1	0.973123	4.48345	10.8584	1.27543e-05	0.00154903	4.36428	0.00154903
IQSEC3	0.972103	1.94452	2.39478	0.0491322	0.151687	1.96744	0.151687
ZFYVE28	0.969849	0.468081	2.18533	0.06478	0.17826	1.84677	0.17826
MMEL1	0.966828	-0.289492	2.13472	0.0822654	0.206476	1.73769	0.206476
SH2B3	0.964136	4.31873	7.24459	0.000168239	0.00697982	3.76248	0.00697982
HMGCS1	0.963292	9.97963	4.22915	0.00383581	0.0377871	2.89136	0.0377871
COLEC12	0.961687	0.665925	2.78289	0.0262201	0.105356	2.22294	0.105356
ZGPAT	0.960674	2.1759	6.01974	0.000452007	0.0122703	3.5077	0.0122703
ANO9	0.958135	0.0863397	1.11394	0.300504	0.47115	1.03535	0.47115
RIPOR2	0.956629	4.13682	3.42623	0.0112454	0.0659889	2.53498	0.0659889
ADAMTSL4	0.950909	2.17246	4.07981	0.00451234	0.0414365	2.83993	0.0414365
BTN2A3P	0.950215	2.88094	5.45078	0.000405439	0.0116082	3.53652	0.0116082
SLC2A3	0.949596	6.72073	4.56727	0.00254782	0.0314293	3.0176	0.0314293
MARVELD3	0.94812	-0.0278344	1.92272	0.0946793	0.226257	1.67121	0.226257
ADAMTS9-AS1	0.94564	-0.668007	1.76866	0.11868	0.260011	1.56034	0.260011
MDGA1	0.940789	5.46042	2.81165	0.0253655	0.103239	2.23579	0.103239
CD82	0.94004	5.68015	3.57983	0.00903923	0.0582752	2.61057	0.0582752
TMEM100	0.9394	2.45867	0.892545	0.391209	0.560091	0.857428	0.560091
AC022916.2	0.938506	1.61603	9.84135	2.31701e-05	0.00231087	4.23192	0.00231087
KDM7A-DT	0.937927	1.40068	4.39695	0.0032152	0.0345548	2.94638	0.0345548
CA13	0.937114	2.62345	4.67401	0.00205944	0.0282347	3.08152	0.0282347
PSMA5	0.93641	6.70615	9.59726	2.44591e-05	0.00237648	4.21973	0.00237648
LINC00404	0.934662	2.37485	3.10473	0.017601	0.0842321	2.37391	0.0842321
CAPS2	0.933265	3.94279	7.634	0.000117438	0.00575096	3.85141	0.00575096
LINC01139	0.932313	1.47475	8.98141	5.8341e-05	0.00377088	4.01942	0.00377088
FGF19	0.931939	2.89918	2.30152	0.0554265	0.162482	1.91552	0.162482
AL627309.7	0.929814	0.210326	2.51826	0.0384272	0.131521	2.07027	0.131521
ADGRF3	0.928104	0.896586	1.88829	0.100752	0.235025	1.64122	0.235025
AC009549.1	0.927979	-0.760434	1.70696	0.130101	0.275689	1.5137	0.275689
RHOH	0.924669	1.23171	3.43873	0.0108748	0.0648353	2.5467	0.0648353
JDP2	0.924334	2.25668	2.93756	0.0224898	0.0965293	2.28199	0.0965293
KCNG1	0.924147	2.62211	4.31264	0.00353493	0.0361904	2.91693	0.0361904
TPI1P1	0.92409	0.331573	2.08664	0.0609936	0.172403	1.87354	0.172403
RIPK2	0.924069	4.54622	6.00185	0.00049215	0.012935	3.48499	0.012935
SELENOI	0.923733	6.09783	10.2436	1.67451e-05	0.0018013	4.30438	0.0018013
TBX2	0.9196	-1.1913	2.19454	0.0641047	0.177336	1.85145	0.177336
RBMXL1	0.919045	4.59801	5.37864	0.00096987	0.0190433	3.29912	0.0190433
HNRNPA3P6	0.9187	1.22441	3.06405	0.0174223	0.0839109	2.37767	0.0839109
HTRA3	0.917085	1.73279	7.02662	0.000214327	0.00802925	3.7015	0.00802925
GABRB2	0.916733	1.52205	1.79961	0.114903	0.254926	1.57653	0.254926
SEPHS2	0.908666	5.6537	4.67325	0.00175353	0.0263248	3.12908	0.0263248
TLN2	0.905486	5.53381	3.35004	0.0119194	0.0681497	2.51452	0.0681497
GLIPR2	0.905296	5.3388	8.33558	6.76366e-05	0.00407587	3.98445	0.00407587
PSTPIP2	0.901499	3.36944	9.31353	3.72714e-05	0.00302021	4.12377	0.00302021
FAM241A	0.901155	0.85179	5.0089	0.00150232	0.0247632	3.17424	0.0247632
NRIP3	0.900634	3.18835	1.26065	0.233519	0.401443	1.19134	0.401443
RAPGEF5	0.898106	2.73659	6.77837	0.000235673	0.00841051	3.67735	0.00841051
GSAP	0.898001	2.4894	7.86519	9.74029e-05	0.00514419	3.89697	0.00514419
PITPNM2	0.897604	3.36435	4.37233	0.00308258	0.0342019	2.95938	0.0342019
CNTNAP3B	0.896498	0.931073	2.21397	0.0617732	0.173724	1.86792	0.173724
SERPINB8	0.895921	2.03394	3.09611	0.0175903	0.0842319	2.37413	0.0842319
NBN	0.895594	5.90479	7.60609	8.06899e-05	0.00451744	3.94234	0.00451744
AL160272.1	0.894275	-2.05376	1.56976	0.15897	0.312545	1.40854	0.312545
ACSS2	0.894069	5.77878	5.24145	0.00117495	0.0215603	3.24489	0.0215603
VPS13C	0.893931	6.22326	6.88223	0.000216891	0.00804525	3.69848	0.00804525
PCDHA6	0.893042	0.505423	3.12232	0.0163774	0.0815352	2.40039	0.0815352
TMEM179B	0.891689	3.45862	8.62509	4.605e-05	0.00325593	4.07482	0.00325593
OCIAD2	0.889845	5.52662	4.39771	0.00321686	0.0345548	2.94622	0.0345548
SERPINB9	0.888923	2.4846	7.25249	0.00017281	0.00711071	3.75577	0.00711071
C19orf12	0.88889	5.4093	8.51767	6.61371e-05	0.00403708	3.98977	0.00403708
TMSB4XP8	0.887617	2.31302	2.09596	0.0739354	0.192914	1.78701	0.192914
NEUROG1	0.886386	3.54236	3.00059	0.0184398	0.0866469	2.35667	0.0866469
MIR4435-2HG	0.885764	3.37307	3.45213	0.0109368	0.0649735	2.54471	0.0649735
ACAT2	0.88404	7.36843	4.79055	0.00196618	0.0277254	3.09529	0.0277254
RIIAD1	0.883887	1.39841	2.39015	0.0509023	0.154697	1.9523	0.154697
AC012354.9	0.882149	-0.162801	3.01356	0.0196586	0.0899871	2.3328	0.0899871
HNRNPA1P10	0.877379	1.96806	2.82967	0.0236478	0.0990368	2.2628	0.0990368
TSHZ3	0.874753	2.29605	5.06091	0.00148715	0.0246657	3.17718	0.0246657
FAM189A2	0.874089	1.15343	0.973371	0.361022	0.531043	0.913419	0.531043
LINS1	0.872745	3.96165	9.03083	4.01632e-05	0.0030702	4.10654	0.0030702
ACVR2B-AS1	0.870806	1.91616	9.39128	3.46907e-05	0.00297549	4.14026	0.00297549
CPPED1	0.870743	3.65713	4.02016	0.00568124	0.0467953	2.76563	0.0467953
DEXI	0.868606	1.18348	5.05973	0.00143075	0.024347	3.18838	0.024347
NAPA	0.867347	4.6515	8.67915	6.07046e-05	0.00385743	4.01006	0.00385743
AC092490.1	0.867069	-1.45051	1.21507	0.262717	0.433098	1.11999	0.433098
AL117339.5	0.865848	1.4299	4.77077	0.00214687	0.028918	3.06912	0.028918
NT5E	0.864634	1.91411	2.49646	0.0401165	0.135218	2.05255	0.135218
PDIA3P1	0.864566	1.72281	3.49398	0.00912371	0.0585808	2.60738	0.0585808
GNB4	0.863329	5.58774	2.87185	0.0242854	0.100671	2.25258	0.100671
STX4	0.863316	4.80469	11.1626	1.48791e-05	0.00168481	4.33047	0.00168481
DHCR7	0.861784	7.05238	3.51386	0.00958	0.0599397	2.59063	0.0599397
GBX1	0.861574	-2.93692	0.703049	0.503628	0.657418	0.668793	0.657418
VWA2	0.860489	-0.837881	1.44386	0.19125	0.352261	1.30689	0.352261
CASP8	0.859837	2.31194	3.03689	0.0188438	0.0876431	2.34861	0.0876431
ZNF385B	0.859543	-0.0720502	0.77815	0.452894	0.614799	0.7506	0.614799
SLC35F6	0.859401	4.70214	5.86559	0.000604833	0.0147643	3.42944	0.0147643
VWA1	0.859352	4.49609	4.51808	0.00268748	0.0321217	3.00139	0.0321217
TEAD4	0.858999	3.26764	7.26937	0.000179893	0.00726326	3.7457	0.00726326
AP1S3	0.858807	1.6967	2.41754	0.0412948	0.137709	2.04056	0.137709
PRR29	0.858176	1.47237	2.85667	0.022605	0.0966584	2.28005	0.0966584
KLHL1	0.856533	-0.45788	1.81721	0.113312	0.252968	1.58348	0.252968
OSBPL10	0.855421	2.19706	4.58774	0.00253127	0.03135	3.01958	0.03135
H2BC12	0.854469	2.67257	4.63791	0.00226055	0.029639	3.05368	0.029639
MSMO1	0.854284	8.0035	4.61877	0.00245081	0.0309831	3.02935	0.0309831
NOS2	0.8541	4.01063	1.10993	0.303256	0.473254	1.02948	0.473254
SH3RF3	0.85381	0.832467	3.88602	0.00591411	0.04755	2.75251	0.04755
HSD17B7	0.850862	4.77234	7.71782	0.000113177	0.00570048	3.86045	0.00570048
MT-TN	0.850563	0.760867	0.391667	0.705534	0.812024	0.377861	0.812024
KCTD6	0.848685	4.79605	5.74597	0.000688055	0.0156969	3.3943	0.0156969
RPL41P1	0.847161	3.28195	1.7148	0.126568	0.271101	1.52778	0.271101
TCIRG1	0.845258	1.69745	3.89027	0.0058661	0.0473946	2.75517	0.0473946
PDIA6	0.844919	7.81975	4.74586	0.0018656	0.0273014	3.11083	0.0273014
GRIN3B	0.844691	1.44643	2.49548	0.0379478	0.130798	2.07542	0.130798
INSIG1	0.843628	7.44307	4.08812	0.00461233	0.042047	2.83293	0.042047
SHISAL1	0.842835	4.56543	3.61901	0.00867474	0.0569741	2.62461	0.0569741
LY6G5C	0.841178	1.59419	5.03857	0.00156127	0.0252283	3.16305	0.0252283
C10orf82	0.838918	0.93742	1.44023	0.194807	0.355783	1.29649	0.355783
SP5	0.83857	3.00258	1.95041	0.0926671	0.223255	1.68149	0.223255
SLC25A43	0.838084	1.60312	6.89998	0.000230409	0.00830135	3.68311	0.00830135
NACC2	0.837979	5.00546	3.03303	0.0173161	0.0837443	2.37993	0.0837443
ABCD1	0.836613	4.05238	4.23332	0.00383553	0.0377871	2.89138	0.0377871
SORT1	0.836407	7.26186	3.98014	0.00540805	0.0456788	2.78167	0.0456788
AL049777.1	0.836349	-0.135493	1.14779	0.288387	0.458133	1.06167	0.458133
WDR25	0.836176	4.10195	5.818	0.00064056	0.0151361	3.41383	0.0151361
GALNT17	0.836047	3.3695	3.15363	0.0159373	0.0805694	2.41035	0.0805694
AC010478.1	0.835797	-0.24111	1.47896	0.18424	0.343981	1.32781	0.343981
LARS2	0.835507	5.39934	8.4069	6.62388e-05	0.00403708	3.98941	0.00403708
MXRA5	0.834303	3.65585	1.79566	0.115328	0.255231	1.57469	0.255231
MAP3K15	0.833106	0.939991	4.45439	0.00294316	0.0335211	2.97361	0.0335211
PROSER2	0.830189	2.78286	7.4454	0.000140136	0.00624392	3.80793	0.00624392
LRP2	0.828443	7.08835	4.77781	0.00202038	0.028095	3.08722	0.028095
GXYLT2	0.826936	-1.14806	0.596392	0.568732	0.709914	0.569919	0.709914
RPE65	0.826567	0.189438	3.44654	0.0106338	0.0639741	2.55451	0.0639741
RAB24	0.826475	2.75356	6.52843	0.000315448	0.00996808	3.60227	0.00996808
PLEKHA4	0.82516	5.59522	4.7263	0.00213483	0.0288254	3.0708	0.0288254
TAF10	0.824582	2.8714	2.81254	0.0264446	0.105919	2.21962	0.105919
FDPS	0.822746	7.63649	4.86847	0.00176085	0.0263602	3.12786	0.0263602
INPP1	0.822548	3.44373	2.67611	0.0308298	0.115554	2.15926	0.115554
STK3	0.821717	4.44821	6.82707	0.00025413	0.00885927	3.65806	0.00885927
GON4L	0.821392	6.05043	4.30655	0.00293877	0.0335211	2.97407	0.0335211
ETV6	0.819214	4.94271	5.49108	0.00062616	0.0150159	3.42002	0.0150159
KBTBD11	0.816142	5.96502	4.77238	0.00186254	0.0273014	3.11132	0.0273014
C5orf15	0.815606	6.26252	10.0677	1.89866e-05	0.00197758	4.27649	0.00197758
AC008038.1	0.815331	3.83252	2.31295	0.0507416	0.154284	1.95366	0.154284
LINC00865	0.814516	1.75929	4.39688	0.0031413	0.0343559	2.95356	0.0343559
OTOL1	0.814466	-4.64807	2.0742	0.0764232	0.197348	1.77183	0.197348
CTDSP2	0.813647	8.11715	8.42112	6.29231e-05	0.00396494	4.00157	0.00396494
RENBP	0.813014	3.74154	3.25956	0.0148453	0.0773334	2.43613	0.0773334
MAPK4	0.812917	4.35084	2.89871	0.0232542	0.09818	2.26923	0.09818
PRLR	0.810238	0.487487	1.94509	0.0912238	0.220838	1.68898	0.220838
ATP2A3	0.809922	2.95546	2.85481	0.0253683	0.103239	2.23575	0.103239
AC241585.2	0.809204	0.764738	5.79206	0.000646896	0.0151985	3.41115	0.0151985
AC068587.4	0.809013	1.327	3.71153	0.00762553	0.0538027	2.66822	0.0538027
CXCL2	0.807991	2.11189	0.852209	0.422425	0.587898	0.802221	0.587898
NSDHL	0.804557	5.83793	5.05172	0.00151062	0.0247632	3.17264	0.0247632
BRINP3	0.803256	2.67454	4.26448	0.00374424	0.0373432	2.89894	0.0373432
KLF9	0.802827	1.78959	2.00409	0.0852517	0.211375	1.721	0.211375
FMN2	0.801628	4.73476	5.76487	0.000681325	0.0156079	3.39699	0.0156079
NFKBIZ	0.80117	3.73851	1.83051	0.107269	0.244067	1.61059	0.244067
MEGF11	0.800653	2.10862	2.13789	0.0704169	0.187638	1.80922	0.187638
PGGHG	0.798506	5.31226	2.70273	0.0294572	0.11271	2.17731	0.11271
GAB1	0.798189	5.29831	2.83425	0.0265577	0.106203	2.21796	0.106203
CYLD	0.797438	5.40477	5.17185	0.00113502	0.021103	3.25473	0.021103
CNDP2	0.796597	6.64377	6.64231	0.000292443	0.00960536	3.6219	0.00960536
MOB3C	0.795943	3.47167	5.14149	0.00127389	0.022676	3.2218	0.022676
CYP51A1	0.793995	3.15656	3.75357	0.00319008	0.0345455	2.9488	0.0345455
ITPRIPL2	0.792197	3.98585	4.65177	0.00230241	0.0299506	3.04817	0.0299506
CFAP47	0.791959	0.711675	3.26956	0.0135817	0.0734962	2.46814	0.0734962
GSTO1	0.791483	6.13749	7.51321	0.000129634	0.00598861	3.82715	0.00598861
SIK1B	0.791148	1.69355	2.35336	0.0506483	0.154237	1.95445	0.154237
CRIM1	0.78968	5.64258	4.68907	0.00217581	0.0291009	3.06512	0.0291009
DDX23	0.789658	6.99774	7.8229	9.09817e-05	0.0049038	3.91346	0.0049038
MBOAT1	0.789488	3.48579	3.80661	0.0066381	0.0503372	2.71447	0.0503372
SERPINB6	0.788951	5.92621	4.52547	0.0026356	0.0317537	3.00732	0.0317537
TMEM51	0.788585	3.08962	4.45382	0.00297591	0.0336283	2.97022	0.0336283
USF1	0.788077	6.25446	8.83769	4.52086e-05	0.00322673	4.07911	0.00322673
PITPNM3	0.785919	3.58475	5.92665	0.000449162	0.0122543	3.50937	0.0122543
AC015712.2	0.785871	-2.63225	1.23961	0.254161	0.423837	1.1403	0.423837
STS	0.784522	2.5967	5.48575	0.000895669	0.0183521	3.3214	0.0183521
MSX2	0.784369	-1.0543	1.00976	0.34578	0.516457	0.942807	0.516457
ABHD17C	0.783585	4.97617	4.31304	0.00351949	0.0361882	2.9183	0.0361882
AC125807.2	0.783152	1.81032	4.00306	0.00497456	0.0438111	2.80868	0.0438111
DDX47	0.782433	0.942546	3.86265	0.00591848	0.04755	2.75226	0.04755
AP000350.6	0.782061	-1.55852	0.923556	0.386143	0.555161	0.866633	0.555161
MCL1	0.779387	8.31255	8.15809	8.32211e-05	0.00462476	3.93493	0.00462476
ADM	0.779038	3.06727	5.47233	0.000975893	0.0191367	3.29739	0.0191367
TINAGL1	0.778059	-1.70782	0.785492	0.457379	0.618761	0.74317	0.618761
CXCL1	0.777432	1.41905	0.485999	0.63979	0.764065	0.467993	0.764065
BTN2A1	0.777178	5.35587	7.82558	7.28701e-05	0.00430362	3.96671	0.00430362
XRN1	0.775383	5.5535	7.36989	0.000123865	0.00586952	3.83835	0.00586952
KCNJ8	0.775326	3.11708	6.31697	0.000403012	0.0115827	3.5381	0.0115827
KALRN	0.773829	5.31732	2.56977	0.0377298	0.130234	2.07778	0.130234
NPDC1	0.773059	6.11668	4.78274	0.0019473	0.0277166	3.09815	0.0277166
AC027307.2	0.772453	0.693343	3.35774	0.0116125	0.0671599	2.52371	0.0671599
HSD17B12	0.770999	5.85666	3.17908	0.0142467	0.0756009	2.45098	0.0756009
LINC02032	0.770404	0.384487	2.31371	0.0542121	0.160673	1.92514	0.160673
CYSTM1	0.770034	5.22278	5.18283	0.00122085	0.0220986	3.23396	0.0220986
PLPPR1	0.76834	2.76879	2.82158	0.0258677	0.104582	2.22819	0.104582
STARD4	0.767996	6.92367	5.70292	0.000744821	0.0164472	3.37253	0.0164472
MAX	0.766996	5.4031	8.59011	3.66268e-05	0.00302021	4.12779	0.00302021
MPZL2	0.766981	-1.0575	0.638792	0.542105	0.689827	0.609633	0.689827
PLPP1	0.766533	2.90265	7.59801	8.2514e-05	0.00460245	3.93698	0.00460245
AC242842.1	0.766306	0.484014	2.55614	0.037954	0.130798	2.07535	0.130798
LYN	0.765754	3.87681	2.89115	0.0231488	0.0980648	2.27097	0.0980648
RPSAP58	0.765482	3.45729	2.34479	0.0516841	0.15612	1.94576	0.15612
AC092376.2	0.763105	1.69289	1.86047	0.104309	0.23954	1.62431	0.23954
AFAP1L1	0.762005	0.374599	1.90034	0.0987561	0.232605	1.65091	0.232605
AC012459.1	0.760044	0.914922	3.26856	0.0141387	0.0753467	2.45372	0.0753467
HMX1	0.759246	0.678719	1.80983	0.113005	0.252538	1.58483	0.252538
PRSS56	0.757792	-1.23019	1.19638	0.269966	0.439344	1.10314	0.439344
EEF1A1P6	0.757354	3.57722	2.2515	0.0567844	0.164996	1.90497	0.164996
GUK1	0.755447	6.81568	5.21226	0.00108286	0.020513	3.26806	0.020513
SOX1-OT	0.754484	2.82463	4.23231	0.00392165	0.0381771	2.8844	0.0381771
ITGA3	0.753809	4.93332	5.02833	0.00148083	0.0246424	3.17841	0.0246424
HPCAL1	0.750655	4.33323	3.38119	0.0102891	0.0629124	2.56596	0.0629124
GTPBP1	0.750213	6.96693	7.38613	0.000110216	0.00556999	3.86693	0.00556999
MEF2C	0.749599	3.11099	8.37919	6.49471e-05	0.00403708	3.99408	0.00403708
FAM151B	0.749364	1.28121	2.02922	0.0812511	0.204759	1.74347	0.204759
BTN2A2	0.748669	5.33447	5.08008	0.00153042	0.02489	3.16885	0.02489
SOD2-OT1	0.747734	0.489307	1.82817	0.110462	0.248737	1.59612	0.248737
AC022034.3	0.745609	0.757922	9.89985	2.3119e-05	0.00231087	4.23242	0.00231087
CEACAM19	0.745583	2.66219	4.96059	0.00157811	0.0253643	3.15992	0.0253643
RPL21P16	0.745216	1.25402	2.04855	0.0778447	0.199615	1.76333	0.199615
USP15	0.745085	5.58943	8.02873	7.8584e-05	0.00441595	3.94868	0.00441595
GET4	0.743807	1.44512	2.78512	0.025378	0.103239	2.2356	0.103239
IDI1	0.742753	7.91934	5.00291	0.00155603	0.0251977	3.16403	0.0251977
AL365181.3	0.742086	0.160667	2.55774	0.0374183	0.129716	2.08117	0.129716
PSEN2	0.741362	3.6611	3.19541	0.0138396	0.0743312	2.4614	0.0743312
PLAU	0.73865	2.71065	1.21777	0.261661	0.431702	1.12247	0.431702
HSD17B7P2	0.738565	2.6378	11.2341	1.0109e-05	0.0013593	4.41483	0.0013593
RN7SL1	0.737952	6.34328	1.89305	0.101359	0.235784	1.6383	0.235784
CXCL3	0.737296	2.12062	1.05326	0.324639	0.495338	0.984969	0.495338
BTBD17	0.736099	5.89235	4.34188	0.00345269	0.0359012	2.92427	0.0359012
PATL1	0.735528	5.5759	8.96708	4.04953e-05	0.0030702	4.10464	0.0030702
YBX2	0.733984	2.50309	2.68434	0.0300605	0.11389	2.16929	0.11389
PARP4	0.733205	6.34708	4.3688	0.00262056	0.0317248	3.00906	0.0317248
AC023794.2	0.733066	-1.59271	0.898001	0.398687	0.566865	0.843968	0.566865
FBXO27	0.73218	0.707752	3.23212	0.0143272	0.0757877	2.44895	0.0757877
ANKRD37	0.731631	1.21167	5.08725	0.00144207	0.0244018	3.1861	0.0244018
SLC25A28	0.731624	4.72169	6.60597	0.000294788	0.00960966	3.61984	0.00960966
TNFRSF10A	0.731584	-0.132144	2.17993	0.0665796	0.181285	1.8345	0.181285
AKAP12	0.73123	7.48316	2.56296	0.0352677	0.12541	2.10527	0.12541
PLEKHM1P1	0.731119	3.54127	3.2803	0.0124736	0.0699117	2.49845	0.0699117
CST3	0.730578	6.93843	8.51928	3.82518e-05	0.00303196	4.11779	0.00303196
AC012123.1	0.7296	-0.254638	0.782478	0.459295	0.620635	0.740008	0.620635
PLAAT3	0.729073	4.61878	4.41745	0.00315945	0.0344046	2.95178	0.0344046
NTRK1	0.728892	2.40978	3.17057	0.0157128	0.0798012	2.41552	0.0798012
AL645608.7	0.728373	2.04157	3.01712	0.0189722	0.0880495	2.34608	0.0880495
ENDOD1	0.727346	3.95717	2.50386	0.039597	0.134097	2.05793	0.134097
PSMA4	0.727072	7.70763	8.63369	2.84706e-05	0.00256747	4.18537	0.00256747
ABCC6P1	0.726729	0.6858	5.01906	0.00145799	0.0245059	3.18292	0.0245059
RPSAP15	0.725417	0.294828	1.89917	0.0965058	0.229023	1.66203	0.229023
DNAAF3	0.724446	3.01493	3.75628	0.00623515	0.0485236	2.73515	0.0485236
YBX1P1	0.723409	1.96332	2.34821	0.048835	0.151204	1.97003	0.151204
UNC93B1	0.723118	3.46429	3.87662	0.00609236	0.0479907	2.74277	0.0479907
PHF24	0.722442	0.586901	1.51815	0.171169	0.327928	1.36846	0.327928
SYT7	0.720066	4.33965	5.82497	0.000634066	0.0150985	3.41661	0.0150985
B3GALT4	0.719774	2.35973	3.81699	0.00607078	0.0479729	2.74393	0.0479729
OLFML3	0.717735	1.74648	2.31331	0.0535869	0.159711	1.93016	0.159711
LSS	0.717705	8.12638	4.37182	0.00330016	0.0350496	2.9383	0.0350496
CHPF	0.715628	6.19197	3.26238	0.013578	0.0734962	2.46824	0.0734962
NUDT3	0.715256	2.62099	2.88965	0.0215161	0.0945526	2.2988	0.0945526
S100A16	0.711108	3.21547	5.45609	0.000935332	0.0187181	3.30929	0.0187181
LONRF1	0.710153	5.78821	6.55666	0.000299479	0.00969926	3.61575	0.00969926
DIRAS2	0.709944	1.8412	3.19934	0.0150055	0.077764	2.43225	0.077764
SSBP4	0.709206	6.96454	7.12671	0.000138994	0.0062114	3.80995	0.0062114
SCD	0.708435	10.6839	3.94319	0.00552985	0.0463437	2.77443	0.0463437
SERPINB1	0.708009	3.71783	11.4432	8.88721e-06	0.0012279	4.44262	0.0012279
C2CD4C	0.706502	5.15745	3.69053	0.00767823	0.0539219	2.6659	0.0539219
PWP2	0.705644	-0.20899	2.1544	0.0684807	0.184428	1.82183	0.184428
AGTRAP	0.705379	5.22147	4.69203	0.00209672	0.0285245	3.07618	0.0285245
HMGB1P5	0.705194	2.13845	2.29144	0.0555523	0.162671	1.91453	0.162671
SPATA46	0.704389	-0.0215012	2.12009	0.0723153	0.190475	1.79713	0.190475
MT-TY	0.703667	-0.385161	2.55219	0.037538	0.129896	2.07986	0.129896
GBX2	0.703095	2.31451	4.1777	0.00477634	0.0425883	2.82174	0.0425883
OAF	0.700549	5.34085	2.80526	0.0261893	0.105289	2.22339	0.105289
RPRM	0.700276	3.18164	4.28459	0.00365745	0.0368066	2.90629	0.0368066
SDSL	0.699108	4.10747	4.71511	0.00204316	0.0282327	3.08389	0.0282327
SMAD6	0.697144	3.39165	3.04256	0.0185117	0.0868225	2.35522	0.0868225
PCYT2	0.695923	5.06988	3.25335	0.0145321	0.076287	2.44383	0.076287
UTRN	0.695708	6.14544	4.04098	0.00402823	0.0386256	2.87594	0.0386256
PSMA6	0.695423	3.60091	5.28453	0.000960159	0.0189764	3.30195	0.0189764
ASNS	0.695177	1.17074	2.45953	0.0400789	0.135162	2.05293	0.135162
PVR	0.694645	3.95108	3.19748	0.014673	0.0768076	2.44035	0.0768076
RHOU	0.692954	6.38823	6.36798	0.000375507	0.0111258	3.55672	0.0111258
C19orf71	0.691469	1.45302	2.73061	0.0271357	0.107361	2.20956	0.107361
FBLIM1	0.690493	4.5088	4.19501	0.00392452	0.0381804	2.88417	0.0381804
KIF2A	0.688912	6.1817	5.76427	0.000125707	0.00587934	3.83472	0.00587934
OSBPL5	0.68844	5.44957	4.00645	0.00501126	0.04398	2.80631	0.04398
ACER3	0.687546	5.8652	2.39048	0.0453299	0.144825	2.00158	0.144825
ANXA3	0.687338	0.237467	1.08611	0.311926	0.48215	1.01119	0.48215
ANXA1	0.687281	4.73145	1.6888	0.134892	0.281993	1.49508	0.281993
DNAJA1	0.687258	8.20829	10.8312	1.22099e-05	0.00151968	4.37381	0.00151968
SSTR2	0.686993	3.82906	2.29732	0.0542298	0.160673	1.925	0.160673
SERPINE1	0.686605	2.57966	2.21864	0.0616345	0.173401	1.86892	0.173401
AC018645.3	0.685606	0.997061	3.08698	0.0178571	0.0847819	2.36857	0.0847819
IL13RA1	0.684937	5.00461	2.00758	0.0835557	0.208486	1.73042	0.208486
TRIM26	0.684893	5.44316	9.49302	2.68332e-05	0.0024694	4.1988	0.0024694
PYGM	0.68184	2.54822	3.28608	0.0137828	0.0741319	2.46287	0.0741319
C8orf31	0.680525	1.73768	2.46597	0.0440456	0.142406	2.01366	0.142406
RPL22P1	0.679898	1.41948	2.32586	0.049919	0.153168	1.96066	0.153168
KLHL29	0.679637	4.33036	2.8232	0.0252898	0.103224	2.23695	0.103224
C17orf67	0.678739	1.7836	4.08377	0.00477301	0.0425883	2.82197	0.0425883
GJD2	0.676863	0.359814	4.17759	0.00417867	0.0396678	2.86435	0.0396678
JUNB	0.676557	3.63732	2.45703	0.042474	0.139641	2.02885	0.139641
EDEM2	0.675934	4.25054	7.15265	0.000167514	0.00697982	3.76356	0.00697982
CACNG6	0.67583	0.678047	4.57088	0.00256051	0.0315044	3.0161	0.0315044
RTN4RL2	0.675274	3.44041	5.06468	0.00141171	0.024173	3.19225	0.024173
LRRC10B	0.674646	4.9273	5.15436	0.0013548	0.0235412	3.20411	0.0235412
PSMA3	0.674166	6.96332	7.15719	0.000264892	0.00912268	3.64742	0.00912268
CRY1	0.674121	5.56316	2.33964	0.0515525	0.155874	1.94685	0.155874
ARF3	0.673841	7.06156	5.71752	0.000743557	0.0164434	3.37299	0.0164434
LINC01122	0.673012	1.42611	8.30912	7.10912e-05	0.00423175	3.9726	0.00423175
MED15	0.672199	6.18935	6.51427	0.000315722	0.00996808	3.60205	0.00996808
ZNF267	0.671559	3.47736	4.9901	0.00147115	0.0246424	3.18032	0.0246424
WFDC2	0.671302	3.02266	2.55867	0.0375893	0.129928	2.0793	0.129928
TNFRSF12A	0.671134	3.12416	2.93303	0.021763	0.0946943	2.29448	0.0946943
AC245297.4	0.669937	1.77944	4.90214	0.0017496	0.0263248	3.12974	0.0263248
SLC39A11	0.668043	3.38201	10.7182	1.42025e-05	0.00164092	4.34071	0.00164092
IKBKE	0.667775	2.66714	2.40039	0.0470269	0.147618	1.98606	0.147618
TMEM102	0.667535	0.783142	2.04356	0.0813853	0.205029	1.7427	0.205029
ARL2BP	0.665773	1.51185	2.07557	0.0621721	0.174133	1.86507	0.174133
NIPSNAP3A	0.665697	4.56777	7.27524	0.000168152	0.00697982	3.76261	0.00697982
ZNF204P	0.665013	3.73095	1.90979	0.096793	0.229523	1.6606	0.229523
AL132709.7	0.664739	0.601036	1.45992	0.172274	0.329286	1.36493	0.329286
PTK2B	0.663432	3.67076	3.50945	0.00956459	0.0599179	2.59119	0.0599179
LRRK1	0.663032	0.753184	2.03524	0.0802936	0.20347	1.74899	0.20347
CARS1	0.66287	5.79661	6.99127	0.000209322	0.00792033	3.70749	0.00792033
AGRN	0.66237	8.59156	4.2101	0.00368189	0.0369934	2.9042	0.0369934
EMBP1	0.662194	1.38045	5.2612	0.00111014	0.0208202	3.26102	0.0208202
ADGRE5	0.660445	1.59624	2.46166	0.0434822	0.141259	2.01905	0.141259
AIDA	0.660131	5.95748	7.42734	0.000116494	0.00573332	3.85339	0.00573332
PTN	0.659971	8.48274	1.55198	0.164106	0.318485	1.39139	0.318485
ALKBH6	0.659252	1.56432	4.75611	0.00199915	0.0279029	3.09036	0.0279029
RHOBTB3	0.658368	7.10557	3.85581	0.00565355	0.0467953	2.76723	0.0467953
HPS3	0.658201	4.67525	7.1725	0.000178123	0.00723055	3.74818	0.00723055
SMG1	0.658099	6.92564	6.14793	0.000438244	0.0121691	3.51591	0.0121691
AC079781.5	0.656915	1.73185	3.21903	0.0145484	0.0763411	2.44343	0.0763411
GAPDHP1	0.656843	0.936954	2.19668	0.065032	0.178552	1.84504	0.178552
PLEKHG1	0.656535	6.19008	2.52774	0.0389938	0.132633	2.06425	0.132633
NEK11	0.656126	2.03589	3.50408	0.00985288	0.0612022	2.58095	0.0612022
TRANK1	0.655932	3.56011	3.50642	0.0100617	0.0620504	2.5737	0.0620504
HES4	0.655794	6.57209	1.97284	0.0889144	0.217661	1.70115	0.217661
USP38	0.654976	5.27377	3.81373	0.0101131	0.062243	2.57194	0.062243
LAMB1	0.654845	5.9873	3.04238	0.0187476	0.0873744	2.35051	0.0873744
CCDC71L	0.654744	4.98893	7.21476	0.000157948	0.00673851	3.77823	0.00673851
ECHDC1	0.654022	6.23415	3.84729	0.00568181	0.0467953	2.7656	0.0467953
RBM20	0.653888	2.8792	4.17978	0.00413679	0.0394055	2.86754	0.0394055
HMGCR	0.652894	8.91031	4.28986	0.00361754	0.0366823	2.90972	0.0366823
TICAM1	0.652867	-0.0462681	1.63672	0.143522	0.293554	1.4628	0.293554
FOSL1	0.652809	0.595471	2.35038	0.0499245	0.153168	1.96061	0.153168
OPLAH	0.651538	2.78259	3.44698	0.0103742	0.0631937	2.5631	0.0631937
IFITM2	0.650327	5.49396	1.58405	0.1572	0.310443	1.41455	0.310443
EFCAB12	0.649277	3.01136	1.42208	0.194896	0.355799	1.29623	0.355799
PPP2R5B	0.648898	5.00896	5.58969	0.000813599	0.0172332	3.34813	0.0172332
AC007318.1	0.648849	0.159831	1.31755	0.222724	0.388851	1.21932	0.388851
GATD3B	0.647485	1.72886	3.21299	0.0156316	0.0795652	2.41741	0.0795652
MAN1A1	0.645471	4.5696	2.84897	0.0246485	0.101645	2.24687	0.101645
WAS	0.645455	1.31893	3.39124	0.00602164	0.0478175	2.7466	0.0478175
AL591895.1	0.645263	0.977903	2.30372	0.0540221	0.160373	1.92666	0.160373
GALNT14	0.64522	0.674789	2.42566	0.0453835	0.144927	2.00108	0.144927
SLC44A3-AS1	0.644265	0.521679	2.04334	0.0805914	0.203881	1.74727	0.203881
SLC8A3	0.643543	-0.0452497	2.89801	0.0226036	0.0966584	2.28007	0.0966584
TMEM53	0.643497	3.25609	2.69705	0.0292228	0.112126	2.18047	0.112126
AL590822.3	0.642769	2.82562	2.73845	0.0301592	0.114091	2.16799	0.114091
SOX13	0.641133	5.48676	5.38994	0.00102203	0.0197132	3.28439	0.0197132
CCSAP	0.640987	4.97325	2.7857	0.0276497	0.108489	2.20222	0.108489
EEF1A1P5	0.640833	5.79121	1.65356	0.137813	0.285995	1.48398	0.285995
FAM86HP	0.64081	1.33209	2.64888	0.0320235	0.1183	2.14412	0.1183
MVD	0.640769	7.36022	4.40072	0.00313572	0.0343559	2.95411	0.0343559
ATP8B1	0.640388	0.432673	2.14727	0.0684935	0.184429	1.82175	0.184429
RNF114	0.640355	6.26309	4.24503	0.00345138	0.0359012	2.92438	0.0359012
LY6H	0.63983	4.30386	2.45172	0.0448451	0.143876	2.0061	0.143876
C11orf96	0.639717	1.17641	1.79655	0.113933	0.25371	1.58076	0.25371
CYB561	0.639442	4.85957	7.08122	0.00019565	0.00765323	3.72457	0.00765323
ERO1B	0.639115	4.33729	4.60831	0.00240049	0.0306108	3.03561	0.0306108
PTPN6	0.638728	-0.179811	1.34456	0.219334	0.384761	1.2283	0.384761
AL049775.1	0.638439	-0.949255	1.83184	0.10872	0.246512	1.60397	0.246512
STX3	0.637808	2.95572	1.64633	0.142436	0.292047	1.46678	0.292047
USP25	0.63604	5.47684	9.22841	3.99053e-05	0.0030702	4.10803	0.0030702
KIAA1211L	0.636014	-0.800467	4.41955	0.00304646	0.0341113	2.96301	0.0341113
PTAR1	0.635656	6.89251	5.94855	0.000463539	0.0124659	3.50099	0.0124659
CADPS2	0.634901	5.15866	2.12203	0.0714521	0.189182	1.80259	0.189182
UBA6	0.634275	6.62386	8.35875	4.883e-05	0.00335558	4.06116	0.00335558
ELF1	0.633022	4.31484	5.69903	0.000722187	0.0160841	3.38101	0.0160841
SLC35D2	0.631867	2.89422	6.20076	0.000438897	0.0121691	3.51552	0.0121691
TECPR1	0.631521	5.56835	7.05377	0.000202048	0.00780214	3.71644	0.00780214
NHLRC1	0.631425	0.656172	2.96596	0.0205438	0.0922175	2.31626	0.0922175
KSR1	0.630952	5.33877	4.61995	0.00231777	0.0300326	3.04617	0.0300326
AC011504.1	0.630817	1.6187	3.88853	0.00607466	0.0479729	2.74372	0.0479729
DUSP15	0.630011	4.13359	2.04632	0.0653883	0.179143	1.84259	0.179143
AL353150.1	0.629626	2.69401	7.35153	0.000156431	0.00673101	3.78063	0.00673101
EHD1	0.629523	6.61161	4.18989	0.00151111	0.0247632	3.17254	0.0247632
LHFPL1	0.627899	-0.65462	1.50327	0.175669	0.333575	1.35421	0.333575
EPHA5	0.627869	2.83672	2.72154	0.0297681	0.113282	2.17316	0.113282
MAN1C1	0.627467	4.07918	3.88758	0.0060419	0.047872	2.7455	0.047872
CCBE1	0.62706	-0.995838	1.06925	0.31673	0.487757	1.0012	0.487757
AC022613.1	0.627034	1.0412	1.33998	0.207275	0.370996	1.26109	0.370996
NPAS3	0.626566	6.25145	2.97406	0.0210199	0.0933252	2.30763	0.0933252
CCDC88B	0.624519	1.75319	4.93425	0.00172032	0.0262638	3.1347	0.0262638
LINC02301	0.623622	-0.0302585	1.18903	0.273861	0.444051	1.09421	0.444051
VCPIP1	0.622958	5.10155	6.5185	0.000276107	0.00924754	3.63674	0.00924754
MAP7	0.62276	2.91104	3.74943	0.00715127	0.0523315	2.68972	0.0523315
CYTOR	0.621878	2.50943	2.20428	0.0634156	0.176304	1.85627	0.176304
GUCD1	0.621426	6.17436	6.41065	0.00034014	0.0105185	3.58264	0.0105185
NQO2	0.620294	5.30027	4.16208	0.00415746	0.0395523	2.86596	0.0395523
FBXO31	0.620291	4.952	4.62272	0.00216223	0.0289966	3.06699	0.0289966
FAM20C	0.619166	5.11755	3.78649	0.00674986	0.0507031	2.70894	0.0507031
ARF6	0.619061	6.503	7.5878	0.000115053	0.00570517	3.85643	0.00570517
MICA	0.618033	4.32359	3.68652	0.00809942	0.0554694	2.6479	0.0554694
ADPRHL2	0.617396	5.38593	4.36269	0.00113122	0.0210584	3.25568	0.0210584
SPAG17	0.616767	2.72933	2.16227	0.0670685	0.182069	1.83121	0.182069
HECW1	0.616398	2.0375	2.45716	0.0434624	0.141259	2.01924	0.141259
FLT4	0.616283	3.36947	2.14464	0.0681139	0.183786	1.82425	0.183786
MAZ	0.616164	5.889	4.47101	0.00272423	0.0322789	2.99725	0.0322789
OSTF1	0.615562	2.48912	2.40916	0.0477202	0.148983	1.97985	0.148983
AC022149.1	0.614903	1.29776	2.17748	0.0629624	0.17533	1.85946	0.17533
RBM7	0.614391	4.85919	4.75089	0.00183739	0.0270489	3.11533	0.0270489
LPP	0.61418	5.8849	3.6239	0.00819455	0.0559428	2.64395	0.0559428
TRERF1	0.614027	5.32131	5.83628	0.000621907	0.0149855	3.42188	0.0149855
AVIL	0.613938	2.33725	3.92105	0.0056111	0.0466907	2.76968	0.0466907
PNRC1	0.613318	6.23016	4.20842	0.00388535	0.0380451	2.88732	0.0380451
STX17	0.613087	5.40814	8.24208	7.3518e-05	0.00431621	3.9646	0.00431621
NDUFA9	0.612949	3.58785	7.87757	9.93345e-05	0.00517639	3.89221	0.00517639
PDIA3	0.612505	8.62261	7.56509	0.000119179	0.0057898	3.84781	0.0057898
SULF2	0.611181	5.65732	2.75471	0.0276554	0.108489	2.20214	0.108489
ALKAL2	0.610674	1.19661	2.70395	0.0303295	0.114506	2.16576	0.114506
AC073111.4	0.610632	3.54507	5.98059	0.000543812	0.013952	3.45819	0.013952
TBC1D2B	0.610417	4.84173	3.81933	0.00643022	0.0493756	2.725	0.0493756
GTF2IP1	0.610362	2.41343	1.61449	0.148962	0.300559	1.44321	0.300559
IDUA	0.610237	2.74783	2.45828	0.0443057	0.142909	2.01119	0.142909
LIMK1	0.609917	6.93838	5.14513	0.00123022	0.0222148	3.23178	0.0222148
FADS2	0.609859	9.4781	5.07166	0.00147946	0.0246424	3.17868	0.0246424
LPIN3	0.609619	2.49715	2.61424	0.0345857	0.123926	2.11318	0.123926
ADAM15	0.60885	5.64139	5.97546	0.000520411	0.0134432	3.47002	0.0134432
MMAA	0.608582	3.06492	4.27368	0.00342315	0.0358004	2.92694	0.0358004
TBK1	0.606989	4.48682	5.70727	0.000636624	0.0150985	3.41551	0.0150985
GPR3	0.606977	1.42993	3.14466	0.016867	0.0824354	2.38959	0.0824354
B3GNT2	0.60554	3.51468	2.97334	0.0201508	0.0912212	2.32353	0.0912212
SOD2	0.605377	7.35734	3.13469	0.0160779	0.0809268	2.40714	0.0809268
HES3	0.604685	-1.87802	2.23754	0.0591394	0.169355	1.88716	0.169355
TLCD2	0.604045	3.29659	2.93558	0.0217004	0.0946029	2.29557	0.0946029
DENND3	0.603834	3.62179	2.59865	0.0353275	0.125472	2.10458	0.125472
AJAP1	0.603147	2.42443	3.20038	0.0150401	0.0778286	2.43141	0.0778286
AL591846.2	0.602139	1.9685	1.10492	0.305648	0.475572	1.0244	0.475572
NXT2	0.602105	4.37438	11.3101	9.07423e-06	0.00124235	4.43813	0.00124235
CREBRF	0.601828	4.88893	4.6507	0.00236065	0.030298	3.04065	0.030298
BLVRA	0.601777	5.07761	6.51883	0.000347759	0.0105924	3.57685	0.0105924
RPL7AP6	0.601729	2.98157	1.77329	0.115088	0.255036	1.57573	0.255036
SH3BP5	0.60153	2.35345	2.94024	0.0215227	0.0945541	2.29869	0.0945541
FASN	0.600594	8.94015	2.9175	0.0245144	0.101286	2.24897	0.101286
ZNF469	0.600426	1.32915	1.87815	0.102033	0.236548	1.63508	0.236548
GAS8	0.600327	3.96319	4.75873	0.00201796	0.0280874	3.08758	0.0280874
PRR5L	0.60025	3.76431	4.11899	0.00453544	0.0415725	2.8383	0.0415725
RPL39P3	0.600192	2.52814	1.87122	0.0970662	0.22999	1.65925	0.22999
AL662844.4	0.59864	2.13937	4.49056	0.00294771	0.0335211	2.97314	0.0335211
FBXO7	0.59749	6.85619	6.24937	0.000369722	0.0110696	3.5608	0.0110696
TANGO2	0.595688	2.61262	4.60056	0.0020465	0.0282327	3.0834	0.0282327
EEF1A1P13	0.595078	1.51664	1.88409	0.100003	0.234219	1.64484	0.234219
RHPN2	0.59461	4.36392	2.67611	0.0314519	0.116846	2.15131	0.116846
APP	0.594522	9.51855	5.29458	0.00107782	0.0204949	3.26938	0.0204949
DDN	0.594232	0.62881	1.49176	0.176476	0.334559	1.35169	0.334559
PRICKLE3	0.593979	1.80834	2.39123	0.0491682	0.151767	1.96713	0.151767
DYSF	0.591786	0.49335	2.07426	0.0758841	0.196394	1.77508	0.196394
RUSC1-AS1	0.591642	4.08781	7.42037	0.000144677	0.00637756	3.80003	0.00637756
RAB5IF	0.591474	2.9193	2.37162	0.0564108	0.164247	1.90785	0.164247
RIMBP2	0.589232	3.82342	1.83297	0.110976	0.249447	1.59382	0.249447
EGLN1	0.589191	2.97495	4.14127	0.00371122	0.0371368	2.90172	0.0371368
ZBTB42	0.587823	2.43705	4.60866	0.00251172	0.0312358	3.02193	0.0312358
PHC3	0.5878	5.83475	7.34812	0.000138684	0.0062114	3.8105	0.0062114
RMI2	0.587392	5.69959	6.22029	0.000442148	0.0121732	3.51356	0.0121732
TEP1	0.587367	4.80846	9.45964	2.95411e-05	0.00264815	4.17698	0.00264815
PFKP	0.586629	5.58229	3.88839	0.00601707	0.0478175	2.74685	0.0478175
LINC02200	0.585088	0.976848	1.48592	0.181381	0.340854	1.33651	0.340854
DHX37	0.584153	3.99244	5.00459	0.00143698	0.0243888	3.18712	0.0243888
AP000344.2	0.583606	0.558025	1.36918	0.212418	0.37662	1.24694	0.37662
CISH	0.583415	2.26389	1.7718	0.118234	0.259411	1.56223	0.259411
IL4I1	0.582788	-0.936519	1.14134	0.290354	0.460386	1.05735	0.460386
SHE	0.582716	-1.32089	1.2553	0.249229	0.418905	1.15222	0.418905
PPP2R2B	0.582715	4.60853	1.96514	0.0851898	0.211291	1.72134	0.211291
RMC1	0.582499	3.53974	5.05231	0.00150437	0.0247632	3.17384	0.0247632
ACHE	0.581926	3.14319	2.59857	0.035478	0.12557	2.10286	0.12557
ELK1	0.581144	5.06602	5.10026	0.00135968	0.0235908	3.20308	0.0235908
SPON2	0.580829	2.80013	1.53812	0.166087	0.321212	1.38489	0.321212
AC012073.1	0.579934	1.28269	2.6426	0.0290177	0.111563	2.18325	0.111563
WASHC4	0.579507	5.63302	5.66011	0.000557616	0.0141138	3.45143	0.0141138
PROX1	0.579389	3.54193	3.11493	0.0171095	0.0831461	2.38435	0.0831461
CEP162	0.578988	4.93444	3.44367	0.0100118	0.0618702	2.57542	0.0618702
FP565260.1	0.578547	1.16213	3.02456	0.0203809	0.0917061	2.31926	0.0917061
MYRF	0.578181	4.52531	5.79952	0.000665401	0.0154406	3.40345	0.0154406
AP005061.2	0.576909	1.42039	5.64217	0.000822663	0.017352	3.34505	0.017352
DOP1B	0.576791	4.6755	4.27206	0.00346035	0.0359152	2.92358	0.0359152
RSU1	0.576457	5.32496	3.37872	0.0113354	0.0661413	2.53219	0.0661413
ASCC3	0.576341	5.98721	3.35611	0.0108571	0.0647833	2.54726	0.0647833
NLGN4X	0.575621	5.72332	2.6929	0.0296677	0.113118	2.1745	0.113118
ETS2	0.575518	4.24091	4.25478	0.00376411	0.0374918	2.89728	0.0374918
AK7	0.575443	3.79331	3.74286	0.00704507	0.0519583	2.69471	0.0519583
RAB3IL1	0.575288	1.75264	2.84699	0.0248706	0.10219	2.24341	0.10219
MGRN1	0.57423	6.41889	6.14371	0.00044496	0.012206	3.51187	0.012206
SLC25A22	0.574079	5.50114	4.27096	0.00360441	0.0366526	2.91086	0.0366526
SCYL3	0.573972	3.92495	5.67178	0.000723037	0.0160841	3.38069	0.0160841
TMEM88	0.573785	2.85426	2.73875	0.0286015	0.110673	2.18894	0.110673
IDH1	0.573611	8.25574	4.70931	0.00216029	0.0289966	3.06726	0.0289966
PPIB	0.57346	6.37475	3.67254	0.00591501	0.04755	2.75246	0.04755
GRP	0.572945	-3.73303	0.555059	0.595468	0.730486	0.530928	0.730486
SLC25A30	0.572612	3.5764	5.37902	0.000969781	0.0190433	3.29915	0.0190433
CDC42BPG	0.571814	1.91948	2.49134	0.0412353	0.13766	2.04116	0.13766
SIPA1L1	0.571732	5.28577	4.82008	0.00192071	0.0276319	3.10223	0.0276319
ASAP3	0.571013	7.02645	5.04331	0.00155932	0.0252237	3.16341	0.0252237
ADAP1	0.570922	0.663558	1.99295	0.0885303	0.217003	1.7032	0.217003
RHEBL1	0.570596	1.52614	3.32362	0.0131671	0.0723169	2.47922	0.0723169
HEG1	0.569741	5.99252	2.72109	0.0292863	0.11225	2.17961	0.11225
SREBF1	0.56915	6.43187	3.1198	0.0172454	0.0835907	2.38143	0.0835907
INAFM1	0.567596	4.10725	3.62071	0.00835169	0.0562758	2.63751	0.0562758
NUDT18	0.566951	1.55886	3.21252	0.0149777	0.0777205	2.43292	0.0777205
TBC1D32	0.566485	3.56551	4.05624	0.00505465	0.0441609	2.80353	0.0441609
SLC45A4	0.566103	4.09469	4.64835	0.0024921	0.0312358	3.0243	0.0312358
LSR	0.566077	3.5862	2.92666	0.0221184	0.0954879	2.28833	0.0954879
NR4A3	0.565795	0.592409	2.6797	0.0314273	0.116805	2.15162	0.116805
SPSB1	0.565745	2.98453	3.28891	0.0133446	0.0728017	2.47444	0.0728017
FZD2	0.565508	7.16045	5.01515	0.00150027	0.0247632	3.17463	0.0247632
TMEM185B	0.565162	4.83205	5.54423	0.000716715	0.0159907	3.3831	0.0159907
PDE11A	0.56502	1.18979	2.28801	0.0555184	0.162603	1.9148	0.162603
HTRA1	0.564154	4.34823	5.50645	0.000907778	0.0185246	3.31765	0.0185246
AC138932.1	0.563114	2.04724	3.30666	0.0152763	0.0783548	2.42576	0.0783548
HCG27	0.562791	0.994165	1.74932	0.122824	0.265728	1.54303	0.265728
TMSB10	0.562781	10.4774	4.84569	0.00172676	0.0262876	3.1336	0.0262876
RMI1	0.562697	5.67227	4.42328	0.00294923	0.0335211	2.97298	0.0335211
EPS8L2	0.56227	1.47298	2.84927	0.02435	0.100808	2.25156	0.100808
HKDC1	0.561962	-1.1304	1.72497	0.127274	0.272072	1.52494	0.272072
DYNLT1	0.561432	7.02271	4.57703	0.00252182	0.0313097	3.02071	0.0313097
ADCY9	0.560919	4.24678	4.01268	0.0051492	0.0445416	2.79755	0.0445416
CALY	0.56085	1.49	3.52776	0.00961328	0.060073	2.58944	0.060073
FUOM	0.560645	1.69645	4.39852	0.00323309	0.0346908	2.94466	0.0346908
FTCD	0.560006	0.247045	1.05417	0.325256	0.495936	0.983714	0.495936
ST3GAL5	0.559759	4.7949	3.29329	0.0118508	0.0679638	2.51656	0.0679638
JAG1	0.558253	6.52458	2.27457	0.0571502	0.165771	1.90216	0.165771
FBXO44	0.557928	5.28032	6.16811	0.000483009	0.0127616	3.49001	0.0127616
ITM2B	0.557526	8.0548	8.58469	5.56276e-05	0.00365831	4.03063	0.00365831
NTF3	0.556939	-1.07699	0.532882	0.609883	0.741431	0.51024	0.741431
ZNF208	0.556724	-3.32606	0.617324	0.555708	0.700684	0.589228	0.700684
LGI4	0.55645	3.55837	2.33362	0.052533	0.157788	1.93874	0.157788
ZNF662	0.55608	0.591844	1.51277	0.174756	0.332329	1.35708	0.332329
PSMA2	0.555992	3.13683	9.12184	4.35571e-05	0.00316131	4.08775	0.00316131
SIGIRR	0.555407	4.18283	3.17469	0.0152677	0.0783548	2.42597	0.0783548
C2orf80	0.555167	1.39558	2.25499	0.0593327	0.169712	1.88572	0.169712
PRKX	0.554485	5.98525	6.3193	0.000358937	0.0108546	3.56857	0.0108546
RPS6KA4	0.554147	4.26177	4.16884	0.00390009	0.0380904	2.88613	0.0380904
FAM86GP	0.553468	0.640559	1.33756	0.222292	0.388287	1.22046	0.388287
PHYKPL	0.552544	5.4507	4.75937	0.00142806	0.0243287	3.18892	0.0243287
AL133517.1	0.551817	1.4942	3.99463	0.00519663	0.0447462	2.79459	0.0447462
AC107884.1	0.551353	1.02289	3.4928	0.010353	0.0631494	2.56381	0.0631494
ZNF205	0.550994	4.25856	5.49897	0.000878649	0.0181222	3.32675	0.0181222
CMTR1	0.550924	6.45406	9.75169	1.38686e-05	0.00164092	4.34593	0.00164092
H3P16	0.550686	0.37373	1.53216	0.166778	0.321927	1.38263	0.321927
EIF5A	0.550635	7.73663	5.50901	0.000772504	0.0166436	3.36246	0.0166436
SDF2L1	0.549947	3.59522	4.21801	0.0035309	0.0361888	2.91729	0.0361888
SQLE	0.549862	8.53937	4.69841	0.00219123	0.0292552	3.06301	0.0292552
SNX9	0.548469	5.37818	5.62123	0.00075501	0.0165217	3.36878	0.0165217
C1RL	0.548263	5.28399	3.73558	0.00723777	0.0526086	2.6857	0.0526086
ELOVL1	0.548236	4.59432	3.87936	0.00591368	0.04755	2.75253	0.04755
ITGA9	0.547368	3.22418	1.13861	0.293821	0.463831	1.04978	0.463831
RRM2B	0.547263	5.34198	3.83409	0.00609653	0.0479907	2.74254	0.0479907
FRRS1	0.54715	1.81189	2.23189	0.0608912	0.172297	1.87428	0.172297
ALDOC	0.547148	4.86272	4.65902	0.00234627	0.0301803	3.04249	0.0301803
TEPSIN	0.547088	2.73946	7.17664	0.000181788	0.00730062	3.74307	0.00730062
RRBP1	0.546427	5.83208	2.96458	0.0208095	0.092944	2.31142	0.092944
LINC02600	0.545998	-0.335844	2.19245	0.0643673	0.177638	1.84963	0.177638
ATXN1	0.545317	4.64046	3.18044	0.0148758	0.0774117	2.43539	0.0774117
H2AC6	0.545088	3.08753	2.42536	0.0460122	0.146067	1.99528	0.146067
EGR1	0.544883	2.46327	3.39013	0.0116331	0.0672271	2.52308	0.0672271
VMAC	0.544163	2.51111	4.82637	0.00179048	0.0266186	3.12295	0.0266186
ETV4	0.543852	5.57867	4.34537	0.00339222	0.0356006	2.92976	0.0356006
GSDMB	0.543521	4.69176	3.52651	0.0100062	0.0618702	2.57561	0.0618702
KARS1	0.542821	7.52702	5.89873	0.000512382	0.0132588	3.4742	0.0132588
GADD45G	0.541104	4.78238	1.54772	0.166261	0.321465	1.38432	0.321465
FDFT1	0.541018	9.69017	4.88748	0.00172302	0.0262638	3.13424	0.0262638
FADD	0.539609	3.03422	8.01344	9.31914e-05	0.00497682	3.90767	0.00497682
AP1S2	0.538541	7.15976	4.76428	0.00205281	0.0282347	3.08248	0.0282347
TRIM62	0.537812	4.15454	6.46259	0.00035611	0.0107908	3.57064	0.0107908
LINC01011	0.537583	1.4513	2.42424	0.044603	0.143438	2.00838	0.143438
GCLM	0.537565	3.93515	6.86958	0.000232596	0.00834024	3.6807	0.00834024
SMIM14	0.537298	5.97776	4.23117	0.00344101	0.0358675	2.92532	0.0358675
LINC02732	0.537297	-1.51093	0.489514	0.638738	0.763339	0.469465	0.763339
RPS28P7	0.537234	1.69381	2.00539	0.0838351	0.208879	1.72885	0.208879
ERP44	0.536566	5.95362	8.68626	4.95877e-05	0.00336393	4.05756	0.00336393
CACNG4	0.536044	6.13384	3.26925	0.0135402	0.0734299	2.46924	0.0734299
SLC4A3	0.535826	4.70311	2.96486	0.0210188	0.0933252	2.30765	0.0933252
SLC25A25	0.535343	5.01533	3.79875	0.00701916	0.0518687	2.69593	0.0518687
AZIN2	0.535134	4.14835	4.92112	0.00178596	0.0266186	3.12369	0.0266186
OSGIN2	0.534965	4.18945	4.11918	0.0042579	0.0399527	2.85839	0.0399527
SLC16A3	0.534639	4.22627	4.13382	0.00448096	0.0412489	2.84216	0.0412489
AAMP	0.534583	6.86031	10.4184	1.25545e-05	0.00153716	4.36773	0.00153716
TRPM3	0.534391	4.17175	1.44423	0.192271	0.353404	1.30389	0.353404
MAMDC4	0.534229	3.85521	7.62069	0.00012207	0.00583612	3.84193	0.00583612
ZNRF2P1	0.533949	1.52906	2.13567	0.066842	0.181737	1.83273	0.181737
CDK5RAP3	0.532393	3.9568	3.92561	0.00567263	0.0467953	2.76613	0.0467953
LINC00106	0.531294	0.725503	1.90382	0.09345	0.224459	1.67747	0.224459
FOSL2	0.530226	3.25183	1.74894	0.123433	0.266644	1.54052	0.266644
TXNL4B	0.529333	4.07669	5.50239	0.000875924	0.0181201	3.32762	0.0181201
AC079250.1	0.528942	0.242863	0.793605	0.451303	0.613516	0.753244	0.613516
PPA1	0.528807	7.35418	5.07621	0.00140081	0.0240743	3.19448	0.0240743
TRIM11	0.528781	4.83673	5.54848	0.000870282	0.018053	3.32942	0.018053
PCDHB13	0.528491	1.55716	3.05933	0.0183312	0.0862954	2.35886	0.0862954
RPL4P4	0.528246	2.40922	1.99412	0.0849982	0.210962	1.72239	0.210962
DAGLA	0.528213	4.00066	4.54629	0.00259058	0.0315552	3.01256	0.0315552
HPSE2	0.528195	-3.59784	0.487086	0.640447	0.764431	0.467074	0.764431
SHKBP1	0.52814	5.90996	4.1217	0.00431733	0.0401894	2.85399	0.0401894
PLB1	0.527512	-0.875841	0.733473	0.486327	0.643084	0.696163	0.643084
GPR27	0.526278	4.26683	2.69489	0.0296823	0.113118	2.1743	0.113118
ARMH1	0.526142	2.80014	5.75603	0.000715189	0.0159803	3.38369	0.0159803
SIN3B	0.524985	6.22694	6.50358	0.000265321	0.00912268	3.647	0.00912268
GGT1	0.524614	1.88345	2.37315	0.0489627	0.151474	1.96892	0.151474
IKBKG	0.524186	1.70194	2.2476	0.0571622	0.165774	1.90207	0.165774
MVK	0.524061	5.88149	4.73763	0.00210928	0.0285618	3.0744	0.0285618
ADPRH	0.523972	1.69697	3.06328	0.0181054	0.085637	2.36345	0.085637
MTMR8	0.523539	1.42093	2.46274	0.0411983	0.13766	2.04153	0.13766
PPL	0.523164	1.42084	1.88557	0.100654	0.234965	1.64169	0.234965
AC034236.1	0.523065	1.93231	2.09774	0.0735813	0.192418	1.78921	0.192418
AL592148.3	0.522553	1.73971	4.7126	0.00232124	0.0300326	3.04572	0.0300326
TUBB2A	0.521834	7.07474	10.5764	1.47318e-05	0.00168076	4.33266	0.00168076
FGF1	0.521574	-0.642414	0.687025	0.514218	0.666734	0.652284	0.666734
SYNM	0.520475	4.0469	4.50348	0.00278468	0.0325709	2.99056	0.0325709
DRD4	0.520324	2.61533	1.18121	0.274374	0.444447	1.09305	0.444447
STAT6	0.519445	5.44429	4.31245	0.00350603	0.0360908	2.91949	0.0360908
LAPTM4B	0.519115	8.0101	2.57368	0.0335423	0.121752	2.12553	0.121752
ARHGDIA	0.518713	6.39948	3.18764	0.0144939	0.0762681	2.44478	0.0762681
LYSMD2	0.518404	1.57622	1.9991	0.0855767	0.211816	1.71921	0.211816
IRF3	0.518175	5.69777	3.59508	0.00921176	0.0589097	2.60409	0.0589097
SHH	0.518085	0.774992	1.09857	0.308573	0.478295	1.01822	0.478295
LYNX1	0.517961	4.18152	4.17962	0.00410603	0.0391868	2.8699	0.0391868
LRP10	0.517226	5.98972	5.21814	0.00120642	0.0219024	3.23736	0.0219024
CSRNP2	0.517024	5.66059	5.9275	0.000590742	0.0145607	3.43583	0.0145607
MAFK	0.516287	2.7663	3.21704	0.0152277	0.0782565	2.42692	0.0782565
TLCD1	0.516046	1.58261	2.5319	0.0386187	0.131851	2.06823	0.131851
ZNF467	0.515963	2.98716	3.42147	0.0111095	0.0656125	2.53924	0.0656125
BAK1	0.515895	4.36188	4.02006	0.00476533	0.0425883	2.82248	0.0425883
ACTN4	0.515581	7.9259	4.42347	0.00299563	0.0337681	2.96819	0.0337681
BTBD19	0.515089	2.28886	2.24022	0.0584538	0.16803	1.89228	0.16803
AC024293.1	0.514999	2.72138	2.07727	0.0751889	0.195131	1.77931	0.195131
UHMK1	0.514862	5.81489	3.42665	0.0105147	0.0636415	2.55843	0.0636415
ADCY8	0.514737	0.256666	1.20525	0.266847	0.43648	1.11035	0.43648
RGS19	0.514633	2.59862	2.6868	0.0300558	0.11389	2.16935	0.11389
PRKCA	0.514406	3.59144	2.74811	0.0285932	0.110669	2.18905	0.110669
CD27-AS1	0.513731	3.13521	4.60437	0.00245014	0.0309831	3.02943	0.0309831
PARP3	0.513361	2.82501	1.47604	0.181006	0.340545	1.33766	0.340545
TSPAN17	0.513094	6.21236	5.44115	0.000953099	0.0189113	3.30402	0.0189113
AC002316.1	0.512846	3.90708	1.31206	0.229823	0.397056	1.20081	0.397056
TMEM62	0.512375	3.3271	2.98873	0.0204878	0.0920208	2.31729	0.0920208
NETO2	0.512174	5.83683	2.03182	0.0794302	0.202098	1.754	0.202098
FICD	0.511995	2.17982	3.51076	0.00972712	0.0605868	2.58538	0.0605868
S100A10	0.511982	3.88377	1.30063	0.235103	0.402934	1.18731	0.402934
RARA-AS1	0.51198	1.07797	2.77624	0.0269573	0.107118	2.21214	0.107118
NKX2-1-AS1	0.511873	-1.70526	1.00772	0.347041	0.517725	0.940345	0.517725
CALR	0.511755	8.91008	4.52146	0.00250243	0.0312358	3.02305	0.0312358
NUDCD1	0.511595	5.52337	5.22836	0.00112	0.0209011	3.25851	0.0209011
PKD1P5	0.51125	2.05959	1.60603	0.152011	0.304128	1.43246	0.304128
FZD10	0.510859	-1.30914	2.82448	0.0255759	0.103764	2.23259	0.103764
RGPD2	0.510706	1.24886	2.38465	0.049847	0.153093	1.96127	0.153093
CYP11A1	0.510687	0.380597	1.57482	0.159925	0.313307	1.40532	0.313307
VMP1	0.509666	6.35639	3.447	0.00932202	0.0592147	2.60001	0.0592147
LARGE1	0.509451	4.81327	6.34101	0.000371226	0.0110781	3.55974	0.0110781
KCNS1	0.50892	-0.235072	1.2075	0.266238	0.436198	1.11177	0.436198
ZBTB7B	0.508475	3.552	2.44378	0.0438789	0.142111	2.01525	0.142111
CDC26	0.508375	4.11419	6.80411	0.000216192	0.00803915	3.6993	0.00803915
CCDC9	0.507627	5.14825	6.74513	0.000269971	0.00916078	3.64253	0.00916078
COQ10B	0.507542	3.66052	3.10337	0.016509	0.0816867	2.39746	0.0816867
DPY19L1P1	0.507116	2.23457	3.97294	0.00544856	0.0458922	2.77924	0.0458922
IQCJ-SCHIP1	0.506783	1.73244	2.47491	0.0432047	0.140924	2.02173	0.140924
PIM2	0.506685	3.9484	3.75079	0.00768369	0.0539219	2.66566	0.0539219
LSP1P4	0.506648	1.24011	2.32922	0.0529942	0.158666	1.93497	0.158666
RNF19A	0.506437	5.76735	1.80513	0.0984684	0.232216	1.65232	0.232216
WHRN	0.50535	5.33074	3.70715	0.00756919	0.05357	2.67071	0.05357
SP6	0.505227	-0.596075	0.506287	0.626735	0.754223	0.486327	0.754223
BVES	0.50489	3.61145	2.69522	0.0307533	0.11544	2.16025	0.11544
RPL13AP5	0.504715	3.64164	2.01183	0.0825812	0.206899	1.7359	0.206899
AC105942.1	0.50176	4.52143	4.9795	0.00163989	0.0259097	3.14872	0.0259097
CA11	0.500973	5.4352	2.93542	0.0216043	0.0946029	2.29725	0.0946029
PDGFRB	0.500613	4.32998	3.64929	0.00807216	0.0554316	2.64904	0.0554316
TTLL9	0.500457	1.77996	2.39166	0.0357566	0.126229	2.09968	0.126229
DTNBP1	0.500352	4.73567	7.59687	0.000133273	0.00605846	3.82033	0.00605846
TMEM144	0.499527	1.19438	2.23087	0.0608351	0.172297	1.87469	0.172297
GRINA	0.499457	7.26615	4.92917	0.00165257	0.0259518	3.14646	0.0259518
IGFBP4	0.49867	6.02627	2.31375	0.0542091	0.160673	1.92516	0.160673
ARNTL	0.498296	2.89026	4.76552	0.00211036	0.0285618	3.07425	0.0285618
CGNL1	0.497268	2.58848	1.48281	0.182418	0.341948	1.33335	0.341948
TMEM50B	0.497265	5.10014	6.34703	0.000348104	0.0105924	3.57659	0.0105924
KCNT2	0.496615	4.85504	1.7284	0.125383	0.269338	1.53256	0.269338
MIR222HG	0.496507	1.99754	2.78395	0.0269252	0.107059	2.2126	0.107059
MICALL2	0.496378	3.56754	2.94961	0.0210729	0.093386	2.30668	0.093386
ANGPTL4	0.495383	0.826177	2.23509	0.0602247	0.171388	1.87915	0.171388
CACNA1D	0.495005	0.461067	0.813968	0.441916	0.605679	0.768961	0.605679
AC092114.1	0.494939	-0.290047	3.64567	0.00822336	0.0559781	2.64276	0.0559781
AC025048.2	0.494724	1.244	1.77846	0.117299	0.257848	1.56621	0.257848
HK1	0.494623	7.34794	3.49311	0.0087044	0.0571191	2.62345	0.0571191
FYTTD1	0.49442	6.61184	3.55207	0.00883002	0.0575991	2.61857	0.0575991
CABIN1	0.494298	6.88937	3.74871	0.00790686	0.0547986	2.65602	0.0547986
ELOVL5	0.494054	7.92223	4.57179	0.00278561	0.0325709	2.99046	0.0325709
PANK3	0.493879	7.60527	3.32136	0.0129978	0.0716765	2.48383	0.0716765
PPIC	0.493653	2.27265	6.38831	0.000376769	0.0111258	3.55584	0.0111258
SNTB2	0.493205	5.239	2.63917	0.0230272	0.0976596	2.27298	0.0976596
PCDH18	0.492372	5.87603	2.12845	0.0700978	0.187099	1.81128	0.187099
MIR22HG	0.491365	1.55413	4.58769	0.00253132	0.03135	3.01957	0.03135
OTUD4	0.490314	5.69491	4.21483	0.00362283	0.0366823	2.90926	0.0366823
CDH18	0.490136	2.36981	2.91981	0.0219434	0.0951261	2.29135	0.0951261
CYP2T1P	0.490032	1.41642	3.27125	0.0138974	0.074518	2.4599	0.074518
NPEPL1	0.489026	3.72325	2.81754	0.0259808	0.104881	2.2265	0.104881
BMP4	0.48901	1.36068	1.12311	0.2982	0.468728	1.0403	0.468728
C2CD2	0.488772	5.36969	2.91835	0.0223035	0.0959689	2.28516	0.0959689
SETX	0.488482	6.34435	7.4969	0.000133368	0.00605846	3.82015	0.00605846
WDR41	0.488378	6.5046	8.47123	6.64805e-05	0.00403708	3.98854	0.00403708
ALDH5A1	0.487853	5.11473	4.10635	0.00461515	0.0420473	2.83274	0.0420473
CORO1B	0.487142	6.21478	4.529	0.0023954	0.0305766	3.03625	0.0305766
ATG2A	0.486662	4.92717	2.83048	0.0238152	0.0994413	2.2601	0.0994413
LDLR	0.486271	6.94838	4.06591	0.0053415	0.0453292	2.78568	0.0453292
FADS3	0.485868	4.39242	2.57876	0.0370634	0.128998	2.08507	0.128998
TCIM	0.485694	4.19337	1.16583	0.282479	0.452712	1.07477	0.452712
TMEM63A	0.485626	4.13406	2.33212	0.0523202	0.157431	1.94049	0.157431
AGPAT3	0.485446	5.8449	2.75305	0.0279315	0.109061	2.19825	0.109061
SLC37A1	0.4854	4.90825	2.78317	0.027132	0.107361	2.20961	0.107361
USP6	0.485345	2.12855	3.455	0.0105534	0.063773	2.55715	0.063773
ACSL3	0.485191	7.63937	4.92097	0.00174173	0.0263248	3.13107	0.0263248
GPD1L	0.485188	3.39191	4.75345	0.00193182	0.0277166	3.10052	0.0277166
RPL15P3	0.484889	1.98482	1.48195	0.179107	0.33793	1.34351	0.33793
ZDHHC14	0.484719	2.91749	4.15935	0.00412631	0.0393305	2.86834	0.0393305
RAB12	0.484458	5.11274	8.37228	7.43423e-05	0.00432276	3.96194	0.00432276
SEPTIN5	0.483958	1.23899	1.48048	0.18525	0.345025	1.32476	0.345025
AL450405.1	0.483945	1.87264	1.58615	0.153218	0.305543	1.42826	0.305543
TNS1	0.483601	4.60035	2.27994	0.056999	0.165428	1.90332	0.165428
SLC8A1	0.483181	4.04208	1.89986	0.0986216	0.232432	1.65157	0.232432
RPL12P4	0.482767	0.478664	1.51911	0.169136	0.325079	1.37499	0.325079
ACP6	0.482672	4.86799	2.47218	0.0428598	0.140416	2.02507	0.140416
AC016739.1	0.482385	0.649352	1.79216	0.11769	0.258482	1.56454	0.258482
H2BC21	0.482121	4.49922	3.27545	0.0133338	0.0727872	2.47473	0.0727872
AC012063.1	0.481701	1.72616	3.8572	0.00612313	0.0480033	2.74111	0.0480033
ABI3BP	0.481622	0.173987	1.85807	0.105147	0.240889	1.6204	0.240889
ORMDL2	0.481012	3.22748	3.41531	0.00954284	0.0599013	2.59197	0.0599013
PSMB2	0.480971	7.50794	4.56496	0.00303315	0.0340382	2.96436	0.0340382
SLC16A13	0.480711	2.36079	3.08424	0.0166126	0.0816986	2.39517	0.0816986
IL6ST	0.480414	6.47538	2.20731	0.0608106	0.172297	1.87487	0.172297
CLU	0.480328	8.31598	5.70561	0.000726554	0.0161385	3.37936	0.0161385
AGFG2	0.479721	3.67668	4.19293	0.00387186	0.0379871	2.88842	0.0379871
NUAK2	0.478675	5.64543	3.20057	0.0148217	0.0772635	2.43671	0.0772635
RPL24P4	0.478237	0.875307	1.62357	0.14493	0.295471	1.45768	0.295471
WASH7P	0.477794	1.50552	2.77259	0.0275137	0.108193	2.20415	0.108193
AL035587.1	0.477352	1.93695	3.09611	0.0101746	0.0623429	2.56984	0.0623429
FCHSD1	0.477275	4.49085	5.51872	0.000910497	0.0185298	3.31682	0.0185298
ERG28	0.477191	6.29181	5.03871	0.00148349	0.0246498	3.17789	0.0246498
AL008729.1	0.476925	1.28509	3.38192	0.0108373	0.0647401	2.5479	0.0647401
CPNE8	0.476317	3.47597	4.16747	0.00423147	0.0398726	2.86037	0.0398726
AC006435.2	0.476212	0.90866	2.90789	0.0226394	0.0966847	2.27947	0.0966847
ISOC1	0.475275	5.19727	3.54676	0.00879824	0.0575593	2.6198	0.0575593
SMCHD1	0.475203	7.06056	2.11228	0.0668961	0.181818	1.83237	0.181818
RPS23P8	0.475193	2.05041	2.44741	0.0439725	0.142301	2.01435	0.142301
NECTIN2	0.473929	6.88249	4.8898	0.00174702	0.0263248	3.13017	0.0263248
RIN2	0.47389	4.90216	2.77191	0.0266704	0.106371	2.21631	0.106371
SNAI3-AS1	0.473278	2.94898	2.82575	0.016497	0.0816867	2.39773	0.0816867
PARP8	0.472656	5.17355	5.62608	0.000811358	0.0172332	3.34889	0.0172332
RGS6	0.471867	0.82635	3.57297	0.00906997	0.0584234	2.60941	0.0584234
GRK5	0.471515	4.35624	3.83588	0.0063744	0.049188	2.72787	0.049188
CPLANE2	0.471156	2.37002	3.60703	0.00777751	0.0543237	2.66158	0.0543237
AL022328.4	0.470219	1.54871	2.12541	0.069917	0.186949	1.81245	0.186949
PMM2	0.470041	1.74098	2.38017	0.0442634	0.142834	2.01159	0.142834
EIF2S3B	0.469403	-0.658515	1.18524	0.274251	0.444397	1.09332	0.444397
SOCS5	0.469352	4.69647	3.10519	0.0100109	0.0618702	2.57545	0.0618702
PRR13	0.469285	4.87079	5.41207	0.00103147	0.0198137	3.2818	0.0198137
PRKG2	0.46906	-0.442578	1.09703	0.308442	0.47819	1.0185	0.47819
VPS37C	0.468858	4.74653	3.85188	0.00549755	0.0461757	2.77634	0.0461757
TNFRSF21	0.467984	4.85152	2.43914	0.044693	0.143605	2.00753	0.143605
LEPROTL1	0.467924	6.63373	4.65421	0.00224422	0.029639	3.05585	0.029639
IQSEC2	0.467923	3.1098	1.87462	0.102833	0.237569	1.63127	0.237569
PNPLA3	0.467546	4.70973	2.67152	0.031702	0.117449	2.14815	0.117449
PRKD2	0.466986	5.4541	3.06806	0.0179801	0.0851781	2.36603	0.0851781
PRRG1	0.466868	3.80573	5.76598	0.000663485	0.0154199	3.40424	0.0154199
ECHS1	0.466017	6.48434	4.64607	0.00234669	0.0301803	3.04244	0.0301803
AL732372.2	0.465824	0.129444	0.911163	0.391682	0.560616	0.856571	0.560616
AL390728.4	0.465434	4.44984	3.5221	0.00932515	0.0592147	2.5999	0.0592147
ROBO2	0.465243	4.58025	1.18352	0.27529	0.445221	1.09096	0.445221
RDH14	0.464199	3.76243	5.67772	0.000657311	0.0153	3.40679	0.0153
XBP1	0.463908	5.98171	7.20677	0.000174539	0.00715383	3.75328	0.00715383
AC105411.1	0.463674	-0.583979	2.30716	0.0541167	0.160528	1.9259	0.160528
IDNK	0.463667	2.31575	1.62253	0.14807	0.299539	1.44638	0.299539
ORMDL3	0.463652	6.47081	5.18173	0.00129129	0.022806	3.21791	0.022806
PPP1R32	0.463584	2.76757	2.82637	0.0253157	0.103225	2.23655	0.103225
GDA	0.463263	-1.19049	1.63215	0.145957	0.296802	1.45396	0.296802
NOMO2	0.46258	3.6162	3.17899	0.0153347	0.0785778	2.42438	0.0785778
SRPX	0.462183	2.26381	3.9172	0.0056523	0.0467953	2.7673	0.0467953
MAST3	0.462041	3.92067	2.34444	0.0511674	0.155149	1.95007	0.155149
WASH9P	0.461944	2.81865	3.51783	0.00930396	0.0592147	2.60068	0.0592147
NPY1R	0.461858	1.46752	2.15489	0.0683076	0.184027	1.82297	0.184027
AC046185.3	0.461734	2.2593	4.57277	0.00250535	0.0312358	3.02269	0.0312358
PIEZO1	0.461531	3.54904	1.65503	0.141413	0.29082	1.47055	0.29082
LRRC3	0.461323	4.81748	4.51766	0.00250591	0.0312358	3.02263	0.0312358
C21orf91	0.461053	5.11113	4.82173	0.00175499	0.0263248	3.12884	0.0263248
SC5D	0.460454	6.70172	3.15504	0.0157675	0.0798984	2.41425	0.0798984
CHRNB1	0.460434	4.23037	3.57995	0.00882826	0.0575991	2.61863	0.0575991
TCP11L2	0.460348	2.89355	4.33863	0.00341485	0.0357384	2.9277	0.0357384
GNG5	0.460308	4.22576	3.18277	0.0140439	0.074974	2.45614	0.074974
ELFN1	0.460249	5.60935	3.4769	0.0103097	0.063013	2.56527	0.063013
SELENOM	0.460058	4.41174	3.82831	0.00609874	0.0479907	2.74242	0.0479907
PANX1	0.459921	4.98323	3.39347	0.01182	0.0679074	2.51747	0.0679074
RAB39A	0.459735	1.79107	3.24913	0.00774726	0.0542164	2.66289	0.0542164
TACC1	0.459591	5.46177	4.0675	0.00465847	0.0422205	2.82975	0.0422205
YWHAG	0.458934	8.46678	4.24497	0.00402235	0.0386084	2.8764	0.0386084
ELOVL6	0.458812	7.07845	3.7161	0.00730549	0.0527945	2.68259	0.0527945
NFIC	0.458692	3.997	3.3102	0.0129382	0.0715567	2.48547	0.0715567
WDR45	0.458469	4.05146	6.7175	0.000269952	0.00916078	3.64255	0.00916078
XKR4	0.458254	2.87989	3.13496	0.0164749	0.0816867	2.39822	0.0816867
PEX5L	0.457945	1.63628	2.50708	0.040339	0.135786	2.05026	0.135786
CTDP1	0.457824	4.86675	4.05079	0.00582048	0.0472796	2.75773	0.0472796
CFLAR	0.457684	4.69405	7.72028	0.000114904	0.00570517	3.85675	0.00570517
DHCR24	0.456663	8.47867	4.20166	0.00406739	0.0389315	2.87289	0.0389315
EHHADH	0.456408	2.02809	3.45099	0.010512	0.0636415	2.55852	0.0636415
TRIB3	0.456127	3.25258	2.63458	0.0326796	0.119804	2.136	0.119804
CDK18	0.455962	4.80438	3.36106	0.0120786	0.0686688	2.50984	0.0686688
SLC2A1	0.45577	7.70798	2.77024	0.0277072	0.108636	2.20141	0.108636
ZNRF2	0.455634	2.62123	3.51055	0.00957731	0.0599397	2.59073	0.0599397
MROH6	0.455308	2.16784	2.34252	0.0512179	0.155262	1.94965	0.155262
LPIN1	0.45482	6.288	3.31452	0.0123257	0.0695349	2.50268	0.0695349
ID4	0.454704	8.18865	2.37093	0.0496377	0.152841	1.96307	0.152841
DAZAP2	0.454535	7.17669	6.4999	0.000338064	0.0104758	3.58424	0.0104758
UBE2L3	0.454485	6.97982	3.598	0.0101985	0.06246	2.56903	0.06246
SRP9P1	0.45442	1.58518	2.0182	0.0828542	0.207342	1.73436	0.207342
TRIM58	0.453783	2.40804	2.81671	0.02599	0.104881	2.22636	0.104881
AP003068.4	0.453419	0.3309	1.32474	0.227193	0.39423	1.20762	0.39423
FAM27C	0.452569	1.93689	3.32558	0.0125914	0.0703362	2.49512	0.0703362
TMEM150A	0.451964	3.47502	3.6923	0.0072483	0.0526323	2.68522	0.0526323
PIGL	0.451857	4.24024	5.40559	0.000997918	0.0194172	3.29111	0.0194172
SAMD3	0.451372	-1.10933	2.12381	0.0707809	0.188232	1.80688	0.188232
FXYD7	0.450397	1.29216	3.17716	0.0154543	0.0789491	2.42155	0.0789491
MSTO2P	0.450284	2.48574	3.1417	0.0127191	0.0707458	2.49154	0.0707458
HAAO	0.450053	0.912861	2.04306	0.0794592	0.202104	1.75383	0.202104
PCSK1N	0.449897	5.09701	2.65777	0.0327257	0.119881	2.13543	0.119881
LMNTD2-AS1	0.449386	1.01912	2.21749	0.0614409	0.173209	1.87031	0.173209
AXIN2	0.44936	4.88517	2.49363	0.0407565	0.136717	2.046	0.136717
TMEM219	0.447973	6.1955	2.94288	0.019824	0.0904142	2.32966	0.0904142
MYL12A	0.447819	6.31925	5.62016	0.000770352	0.0166211	3.36323	0.0166211
PCDHB14	0.447401	3.78755	3.04828	0.0175425	0.084171	2.37514	0.084171
HSPA5	0.446523	8.81315	6.94872	0.000215797	0.00803915	3.69977	0.00803915
AC242376.2	0.44649	1.40101	3.14947	0.0162176	0.0812226	2.40398	0.0812226
MYO9B	0.445823	7.02635	4.93856	0.00161331	0.0256285	3.15349	0.0256285
GMPPA	0.445719	4.26249	6.2102	0.000392141	0.011357	3.54532	0.011357
ATG101	0.445217	3.6028	3.12453	0.0151358	0.0780917	2.42911	0.0780917
C6orf47	0.444921	3.87617	7.10237	0.000201999	0.00780214	3.7165	0.00780214
AC135983.3	0.444725	1.7609	2.09846	0.0734216	0.192267	1.7902	0.192267
MPV17L2	0.444469	3.36717	4.68014	0.00245163	0.0309831	3.02925	0.0309831
MYO5B	0.444438	1.94647	2.62314	0.0339349	0.122762	2.12084	0.122762
KIFC2	0.444346	3.89669	3.31307	0.0130074	0.0717025	2.48357	0.0717025
AC092198.1	0.444249	1.31861	2.26105	0.0590943	0.16927	1.88749	0.16927
TBKBP1	0.44413	5.46761	3.26288	0.0136133	0.0736104	2.46731	0.0736104
MAP3K14-AS1	0.443954	2.10385	1.31704	0.228112	0.395096	1.20524	0.395096
TSKU	0.443903	5.0079	5.45251	0.000964206	0.0190314	3.30077	0.0190314
CD46	0.443762	7.84949	3.33388	0.0121844	0.0689984	2.50676	0.0689984
POFUT2	0.443687	5.2806	3.30994	0.0126751	0.0706613	2.49277	0.0706613
NIPAL2	0.44368	1.3458	2.04817	0.074992	0.194909	1.78051	0.194909
REC8	0.44362	6.35617	4.53641	0.00260238	0.0316148	3.01118	0.0316148
ZC3H12A	0.443105	2.43442	1.4652	0.184606	0.344336	1.32671	0.344336
LENG1	0.442846	3.48592	6.1258	0.000460494	0.0124284	3.50274	0.0124284
DUSP10	0.442034	2.0842	4.03656	0.00496595	0.0437608	2.80923	0.0437608
LHCGR	0.440896	-1.91971	0.915728	0.389521	0.558366	0.860487	0.558366
LIME1	0.440852	1.70236	2.11618	0.0717715	0.189595	1.80056	0.189595
TXLNB	0.440687	2.30243	2.23782	0.0606863	0.172278	1.87577	0.172278
PTMAP2	0.440632	1.40272	2.61579	0.0353981	0.125519	2.10378	0.125519
MALT1	0.440444	5.72979	2.44374	0.0437675	0.141842	2.01631	0.141842
AC139887.2	0.440368	2.71817	2.19266	0.0507321	0.154284	1.95374	0.154284
SPATS2L	0.44031	5.41037	4.59626	0.00246898	0.0311154	3.02712	0.0311154
EBI3	0.44024	-1.7744	0.330494	0.750081	0.844255	0.318533	0.844255
MRPL46	0.439746	2.30529	3.65118	0.00759772	0.0536939	2.66944	0.0536939
SYT5	0.439663	3.20788	1.67004	0.139258	0.28816	1.47856	0.28816
TM9SF1	0.438697	2.38946	2.73796	0.0289523	0.111458	2.18413	0.111458
LDB2	0.438469	4.16759	3.52777	0.0096346	0.0601446	2.58867	0.0601446
C1orf229	0.438045	1.45777	2.07927	0.0734093	0.192267	1.79028	0.192267
NPIPB3	0.438045	1.63211	1.59722	0.150332	0.30223	1.43836	0.30223
SLCO5A1	0.437541	3.52119	2.21118	0.0618302	0.173768	1.86751	0.173768
KLHDC8A	0.437086	7.19761	2.2639	0.057931	0.167102	1.89622	0.167102
SLFN12	0.436869	4.23835	1.65784	0.142294	0.291796	1.4673	0.291796
CLCN2	0.435166	3.80997	3.48143	0.0100005	0.0618702	2.57581	0.0618702
NFATC1	0.434912	3.043	2.18671	0.0651805	0.178801	1.84402	0.178801
LIF	0.434815	1.6393	0.928284	0.387259	0.556288	0.864599	0.556288
LIFR	0.434255	6.06061	4.67229	0.00227634	0.0297147	3.05159	0.0297147
ZNF600	0.434041	1.55064	2.81183	0.025959	0.104866	2.22682	0.104866
PUDP	0.434027	5.07885	3.79351	0.00297653	0.0336283	2.97015	0.0336283
PLGRKT	0.434007	4.85853	3.74502	0.00688263	0.0512623	2.70247	0.0512623
WDFY2	0.433932	5.20196	4.5651	0.00228305	0.0297685	3.05071	0.0297685
HNRNPH2	0.43356	7.12374	3.74487	0.0071901	0.0525047	2.68791	0.0525047
ZCCHC2	0.433412	4.22758	5.23757	0.00117957	0.0215869	3.24377	0.0215869
DRAP1	0.433127	7.05222	6.14162	0.000425075	0.0119657	3.52401	0.0119657
MOSPD2	0.432638	4.49797	4.78006	0.0019351	0.0277166	3.10002	0.0277166
UBR2	0.432532	5.73717	7.53715	0.000123124	0.00586787	3.83982	0.00586787
LINC01551	0.43233	4.15468	0.876146	0.410092	0.577333	0.823732	0.577333
PDE8B	0.431672	3.56072	5.72084	0.000713468	0.0159656	3.38435	0.0159656
ZNF343	0.431594	3.73945	4.17761	0.00379189	0.0377173	2.89497	0.0377173
ENTPD6	0.431306	5.63888	4.69221	0.002242	0.029639	3.05615	0.029639
AC006128.1	0.430895	1.77825	2.31452	0.0539957	0.160326	1.92687	0.160326
SEPTIN6	0.430895	6.79973	5.30745	0.00104579	0.0200631	3.27791	0.0200631
ARID5A	0.430149	3.80994	4.76682	0.00205871	0.0282347	3.08163	0.0282347
KDSR	0.429453	5.54069	4.13001	0.00326556	0.0348176	2.94157	0.0348176
MRM1	0.429184	1.54617	1.87602	0.099258	0.233248	1.64846	0.233248
ZC3H7B	0.429093	7.47264	4.47491	0.00320833	0.0345474	2.94704	0.0345474
RPS3AP26	0.429072	2.82061	1.81269	0.110607	0.248953	1.59547	0.248953
MGLL	0.428729	0.947957	1.37967	0.210165	0.37424	1.25311	0.37424
DAB2IP	0.427934	6.93902	5.2637	0.00114703	0.0212475	3.25174	0.0212475
COL18A1	0.427552	6.71396	2.26733	0.0576129	0.16669	1.89863	0.16669
SMG1P2	0.427429	1.19352	2.29264	0.0570121	0.165434	1.90322	0.165434
MAN2B2	0.426984	4.449	6.61628	0.000294798	0.00960966	3.61983	0.00960966
RBMS1	0.426398	5.09006	1.32694	0.22649	0.393328	1.20945	0.393328
ACSL4	0.426204	5.95568	2.82852	0.0253623	0.103239	2.23584	0.103239
ANKFN1	0.426172	2.77319	2.01639	0.0835723	0.208486	1.73032	0.208486
ACLY	0.426111	8.1369	3.25838	0.0141388	0.0753467	2.45372	0.0753467
NR1H2	0.426014	4.9396	6.2891	0.000371475	0.0110781	3.55956	0.0110781
PWWP2A	0.425996	5.38619	2.8292	0.0243023	0.100713	2.25232	0.100713
GRIPAP1	0.425962	6.35042	5.10999	0.00131331	0.0230517	3.21306	0.0230517
LNC-LBCS	0.425398	2.38527	2.04868	0.0817953	0.205836	1.74036	0.205836
MPPE1	0.425115	3.10922	2.55439	0.0329192	0.120302	2.13307	0.120302
WHAMM	0.424646	3.65488	10.4325	1.66142e-05	0.00180007	4.30612	0.00180007
SCAMP2	0.424537	5.14392	3.3599	0.011701	0.0673931	2.52104	0.0673931
PPP1R3G	0.424262	0.766174	1.35633	0.21807	0.38343	1.23168	0.38343
ERN1	0.424209	3.44719	4.26197	0.00363596	0.0367254	2.90813	0.0367254
CCDC96	0.424056	1.90491	2.17529	0.065254	0.178827	1.84351	0.178827
DLGAP1	0.423979	3.11888	2.40291	0.0478385	0.149147	1.9788	0.149147
MAEL	0.423768	-0.0332144	2.13896	0.0694765	0.18621	1.81531	0.18621
TMEM229B	0.423671	0.865483	2.15396	0.0675649	0.182943	1.8279	0.182943
SDF4	0.423544	6.76807	4.08754	0.00429081	0.0400638	2.85595	0.0400638
AC026471.1	0.423495	1.94685	1.53669	0.169131	0.325079	1.375	0.325079
TNFSF9	0.423366	0.939885	1.57131	0.160144	0.313661	1.40459	0.313661
PCDHGA3	0.423103	0.415612	1.84297	0.107723	0.24479	1.60851	0.24479
DUSP22	0.423093	5.91875	5.83822	0.000633647	0.0150985	3.41679	0.0150985
FANCF	0.422656	5.15316	5.2245	0.00117535	0.0215603	3.2448	0.0215603
SPTBN5	0.421815	0.961597	0.825225	0.435332	0.599332	0.780101	0.599332
KLF6	0.421743	6.60821	2.21289	0.061372	0.173126	1.87081	0.173126
TMEM268	0.421327	3.86309	3.82764	0.00636264	0.0491644	2.72848	0.0491644
RCN1	0.421031	7.24522	3.52908	0.00909325	0.0585232	2.60853	0.0585232
CEP112	0.420885	4.23893	2.50266	0.0417118	0.13861	2.03638	0.13861
SPRY4	0.420825	5.11835	1.40422	0.203108	0.366105	1.27275	0.366105
NEDD9	0.42082	5.50777	2.3461	0.0512297	0.155267	1.94955	0.155267
CNN3	0.420771	8.91828	4.66018	0.00225497	0.029639	3.05442	0.029639
AL158206.1	0.420684	2.59022	4.77206	0.00206781	0.0282845	3.08032	0.0282845
GRB10	0.420643	7.0834	4.087	0.00458131	0.0418402	2.83509	0.0418402
COL6A2	0.420633	7.04913	2.3456	0.0511199	0.155116	1.95047	0.155116
PAXIP1-AS2	0.420527	1.53551	3.06806	0.0173542	0.083821	2.37912	0.083821
TFPI2	0.419818	3.74462	1.97968	0.0881404	0.216364	1.70529	0.216364
CLDN6	0.419498	3.42764	1.28839	0.238472	0.407021	1.17882	0.407021
PDLIM4	0.419088	4.78841	2.25655	0.0607828	0.172297	1.87507	0.172297
AL132800.1	0.418939	1.65506	1.62364	0.150129	0.302094	1.43908	0.302094
SKIV2L	0.418599	5.61613	5.15238	0.00120578	0.0219024	3.23751	0.0219024
KCND1	0.418397	1.89674	1.25144	0.250737	0.42008	1.14856	0.42008
SLC9A3R2	0.418257	3.09611	1.99035	0.0863449	0.213138	1.715	0.213138
AL135905.2	0.418037	1.4485	1.91	0.0825406	0.206899	1.73613	0.206899
CTTN	0.417952	7.0781	3.43702	0.0104742	0.0635311	2.55977	0.0635311
TCAF1P1	0.417328	1.90788	2.19889	0.0645448	0.177867	1.8484	0.177867
MYH14	0.417287	2.31878	1.43702	0.193491	0.354683	1.30032	0.354683
FZD10-AS1	0.417011	-1.26359	1.29517	0.236418	0.404643	1.18399	0.404643
TMC6	0.416937	3.47965	1.88939	0.101476	0.235854	1.63774	0.235854
SRGAP2B	0.416907	3.07203	2.97707	0.0208109	0.092944	2.3114	0.092944
PHC1P1	0.416733	1.85087	2.39714	0.0465759	0.146836	1.99014	0.146836
CCDC65	0.416691	3.22685	3.76158	0.0082206	0.0559781	2.64287	0.0559781
PRUNE2	0.416533	4.50274	3.59974	0.00868141	0.056993	2.62435	0.056993
PDE7B	0.416198	1.20896	2.02461	0.0821824	0.206347	1.73816	0.206347
TRPM4	0.416123	4.54457	2.26672	0.058887	0.168793	1.88904	0.168793
EGLN2	0.415931	3.52726	4.92466	0.00168243	0.0261944	3.14122	0.0261944
NEBL	0.415845	6.21958	2.58609	0.0359686	0.126651	2.09728	0.126651
CDKN2B	0.415771	0.864272	0.870477	0.411572	0.57809	0.82113	0.57809
AGTPBP1	0.415719	6.58877	3.24839	0.0132666	0.0726262	2.47653	0.0726262
FTH1	0.415534	8.23422	1.73843	0.124106	0.267654	1.53777	0.267654
PTPRN	0.415482	3.34704	2.25733	0.0587584	0.168617	1.89	0.168617
ABCC6	0.415312	2.16367	2.98308	0.0198893	0.0905576	2.32843	0.0905576
SOAT1	0.415271	5.32654	4.32971	0.0032622	0.0348176	2.94189	0.0348176
NUDT8	0.414752	2.69061	1.90593	0.0831122	0.207711	1.73291	0.207711
EXTL3	0.414538	7.48058	4.13701	0.00420037	0.0396848	2.86271	0.0396848
AC016394.4	0.414293	2.23041	2.20626	0.0615343	0.173281	1.86964	0.173281
SLC25A1	0.414015	7.27844	4.11897	0.00423348	0.0398726	2.86022	0.0398726
PCOLCE	0.413699	3.7803	2.06908	0.0798983	0.202743	1.75128	0.202743
GPR89A	0.41342	2.49675	2.45425	0.0423493	0.139537	2.03007	0.139537
NR3C2	0.413163	1.44492	1.29861	0.234976	0.402862	1.18764	0.402862
PIPOX	0.413079	5.07877	2.23783	0.0605199	0.171947	1.87699	0.171947
PDXP	0.412692	1.47684	1.34137	0.222902	0.389027	1.21885	0.389027
DLC1	0.412375	2.16424	1.58656	0.156511	0.30961	1.4169	0.30961
CNP	0.412218	7.2283	3.68513	0.00760783	0.0537401	2.669	0.0537401
RPS27AP16	0.412159	3.28787	1.90605	0.0968424	0.229568	1.66036	0.229568
MFSD14B	0.411222	5.94559	5.93541	0.000552005	0.0140574	3.45416	0.0140574
SLC30A4	0.411214	3.07001	1.92136	0.0944547	0.225899	1.67235	0.225899
PFKL	0.41109	7.43005	3.13306	0.0167065	0.0820078	2.3931	0.0820078
GFM1	0.411085	5.27796	4.29349	0.00365784	0.0368066	2.90625	0.0368066
MRPL40	0.410533	4.48268	4.01412	0.00508103	0.0442314	2.80185	0.0442314
ALK	0.410087	1.19004	1.40541	0.201817	0.364413	1.27639	0.364413
ETV5	0.409822	5.43611	3.9935	0.00525662	0.0450311	2.79087	0.0450311
PITPNB	0.409707	6.34715	5.8294	0.000590527	0.0145607	3.43593	0.0145607
CPQ	0.409655	2.30205	5.60801	0.000813549	0.0172332	3.34814	0.0172332
AC024560.4	0.409547	1.2591	2.15555	0.0673579	0.182552	1.82928	0.182552
ESRRA	0.409184	3.7751	3.50827	0.0092973	0.059204	2.60092	0.059204
RHBDF1	0.409009	4.46207	2.54916	0.0383971	0.13147	2.07059	0.13147
TM7SF2	0.408916	6.26223	6.21474	0.000451698	0.0122703	3.50788	0.0122703
HMCN2	0.408739	-0.494679	0.682806	0.51557	0.667607	0.650189	0.667607
TANC1	0.408658	5.59657	2.36455	0.0496326	0.152841	1.96312	0.152841
EXOC2	0.408298	5.63981	4.48763	0.00297994	0.0336416	2.9698	0.0336416
SEPTIN8	0.40824	6.57012	3.6663	0.0076457	0.0538319	2.66733	0.0538319
ITPRIP	0.408106	4.15582	2.32951	0.052671	0.158013	1.93761	0.158013
NPC2	0.407054	6.08959	6.58512	0.00031017	0.00990857	3.60665	0.00990857
ZCCHC24	0.406992	4.44454	3.30447	0.0129673	0.071588	2.48466	0.071588
IGSF8	0.406961	5.92309	3.88416	0.00566691	0.0467953	2.76646	0.0467953
C10orf25	0.406937	1.97057	2.62187	0.0347074	0.124244	2.11176	0.124244
EPHA7	0.406895	4.97897	2.06975	0.0773274	0.198933	1.76641	0.198933
FAM72B	0.406437	3.15211	2.93366	0.0217124	0.0946029	2.29536	0.0946029
C12orf66	0.406249	2.39175	2.55439	0.0368792	0.128625	2.0871	0.128625
MDK	0.406142	9.86777	5.07229	0.00143969	0.0243889	3.18657	0.0243889
GTF2E2	0.405583	5.41594	4.13839	0.0043897	0.0406824	2.84871	0.0406824
NAPRT	0.405556	3.75252	2.68203	0.0310879	0.115974	2.15595	0.115974
SMIM10L2B	0.404293	3.30694	3.93254	0.00534258	0.0453292	2.78562	0.0453292
ORAI3	0.404038	3.295	2.21855	0.0609332	0.172297	1.87398	0.172297
PROS1	0.403617	6.20643	1.5828	0.156787	0.30987	1.41596	0.30987
CFAP410	0.403538	2.76486	2.84178	0.0253042	0.103224	2.23673	0.103224
COL3A1	0.403517	4.871	1.73532	0.12833	0.273283	1.52072	0.273283
TBCC	0.403167	4.49965	5.63757	0.000711136	0.0159371	3.38525	0.0159371
AC080100.1	0.403082	1.16898	1.7791	0.119212	0.260835	1.55809	0.260835
IL4R	0.403066	2.09621	1.8967	0.100018	0.234219	1.64477	0.234219
RPL7P1	0.40255	2.30251	1.25372	0.246755	0.416221	1.15827	0.416221
GLS	0.402216	5.72755	6.17365	0.000454725	0.0122947	3.5061	0.0122947
C8orf82	0.401779	4.50457	3.42889	0.0109194	0.064909	2.54527	0.064909
LENG8	0.401779	7.56913	3.26862	0.013347	0.0728017	2.47437	0.0728017
FURIN	0.401624	5.53576	2.42813	0.0451431	0.144466	2.00332	0.144466
ZFPM1	0.401612	3.85419	2.34617	0.0484836	0.150332	1.97311	0.150332
PEG10	0.401536	10.4957	4.39948	0.00315947	0.0344046	2.95178	0.0344046
LINC01138	0.401522	2.38391	2.58004	0.0369975	0.128922	2.08579	0.128922
AL596244.1	0.401461	1.88432	1.68956	0.132423	0.27896	1.50462	0.27896
AC008438.1	0.401376	1.44015	2.20147	0.0635882	0.176621	1.85506	0.176621
ST7-AS1	0.401074	2.06037	3.00455	0.0208416	0.092944	2.31084	0.092944
MYO7A	0.401032	0.496038	2.00455	0.0848962	0.210771	1.72296	0.210771
TLNRD1	0.400634	5.39951	3.42734	0.00564949	0.0467953	2.76746	0.0467953
SMIM31	0.40016	-4.64596	0.483461	0.643115	0.766182	0.463348	0.766182
AC007969.1	0.399984	1.55648	2.45717	0.0412714	0.137693	2.04079	0.137693
ELMO1	0.399585	3.57723	3.08956	0.0175426	0.084171	2.37513	0.084171
MORC3	0.399392	5.48467	4.67373	0.00225262	0.029639	3.05473	0.029639
PARD3	0.398889	6.86368	3.90432	0.00528195	0.045166	2.78932	0.045166
RABGGTA	0.398603	3.74324	2.42389	0.0434174	0.141254	2.01967	0.141254
COPG1	0.398587	6.76499	4.56271	0.00251045	0.0312358	3.02208	0.0312358
THOC6	0.398457	4.3982	5.15808	0.00123721	0.0222875	3.23016	0.0222875
TRIM6	0.398439	2.53622	2.94314	0.0215886	0.0946029	2.29753	0.0946029
LPGAT1	0.398423	5.9804	2.92035	0.0220905	0.0954611	2.28881	0.0954611
ENTPD4	0.397961	6.55481	4.88467	0.00170095	0.0262028	3.13802	0.0262028
GNA13	0.397797	6.72012	4.18355	0.00397602	0.0383839	2.88006	0.0383839
UNC13A	0.397502	4.41821	2.27224	0.057622	0.16669	1.89856	0.16669
FKBP5	0.397497	5.24935	2.76091	0.0282233	0.109745	2.19417	0.109745
LINC01844	0.397412	-0.261477	0.771782	0.465008	0.625092	0.730625	0.625092
EMID1	0.396901	5.32367	3.60547	0.00866179	0.0569229	2.62512	0.0569229
TUSC1	0.396574	3.26874	2.13972	0.0707711	0.188232	1.80694	0.188232
PPP1R26	0.395501	5.86014	5.53653	0.000842655	0.0176501	3.33839	0.0176501
YBX1P10	0.395281	1.44139	1.34057	0.216265	0.38151	1.23652	0.38151
KPTN	0.395149	3.15487	4.58279	0.00251916	0.0313024	3.02103	0.0313024
AL137139.2	0.394839	2.41645	3.16883	0.0157218	0.0798012	2.41531	0.0798012
AC003102.1	0.393797	2.0574	2.07372	0.0781598	0.199947	1.76146	0.199947
CCDC170	0.393607	0.505592	1.29138	0.236853	0.405204	1.18289	0.405204
TNFAIP3	0.393441	4.23418	0.830364	0.434573	0.59889	0.78139	0.59889
GOLGA7	0.393397	4.03332	3.18661	0.0133187	0.0727531	2.47513	0.0727531
INPP4A	0.393233	5.56297	4.50954	0.00251101	0.0312358	3.02201	0.0312358
TRIB2	0.393097	7.58321	2.8359	0.0250859	0.102717	2.24008	0.102717
CCDC61	0.392779	3.48604	4.80455	0.00195671	0.0277166	3.09673	0.0277166
COASY	0.392586	5.65343	3.36846	0.0112812	0.0660298	2.53387	0.0660298
AC106881.1	0.392366	1.84598	1.15218	0.287467	0.457535	1.06369	0.457535
CCDC3	0.39217	0.694177	0.774126	0.464731	0.624841	0.731079	0.624841
ALDOA	0.391789	3.84218	2.97966	0.0207291	0.0928565	2.31288	0.0928565
POLD4	0.391674	1.63318	1.8875	0.101341	0.235784	1.63839	0.235784
PARM1	0.391443	3.84893	1.8986	0.0995363	0.233637	1.64711	0.233637
NADSYN1	0.391203	5.47722	4.10157	0.00392798	0.0381894	2.88389	0.0381894
PLK2	0.390957	4.56121	1.95821	0.0893634	0.218258	1.69877	0.218258
CBLN2	0.390441	1.34044	1.26669	0.245778	0.415329	1.16067	0.415329
SLC30A1	0.390399	4.81503	3.39567	0.0111085	0.0656125	2.53927	0.0656125
TMEM220	0.390273	1.98582	2.19118	0.0636963	0.17666	1.8543	0.17666
SPEG	0.390259	6.13112	4.03318	0.0049378	0.0436553	2.81106	0.0436553
HDDC3	0.390237	2.88481	2.38895	0.0480693	0.149576	1.97676	0.149576
TMEM191C	0.390172	0.343929	1.60408	0.152053	0.304128	1.43232	0.304128
NEAT1	0.389831	5.42668	4.7114	0.0021688	0.0290331	3.06609	0.0290331
ARSJ	0.38976	0.321016	0.962316	0.367575	0.537392	0.901026	0.537392
C1QTNF4	0.389539	4.05152	1.7459	0.124607	0.268427	1.53572	0.268427
AC018638.5	0.389509	2.96156	2.94711	0.0213657	0.0941389	2.30146	0.0941389
SSH3	0.389405	3.67555	1.81011	0.112418	0.251787	1.58742	0.251787
SIAE	0.389389	4.77826	3.87422	0.0059348	0.0475758	2.75136	0.0475758
POMP	0.389172	6.32673	3.82514	0.00671119	0.0506619	2.71085	0.0506619
KCNJ5	0.389158	-0.252319	0.741786	0.48384	0.641034	0.70014	0.641034
STUB1	0.38852	4.8056	2.75726	0.0271445	0.107361	2.20943	0.107361
TMEM140	0.388415	2.52252	1.4765	0.181628	0.341061	1.33576	0.341061
COPB2	0.387967	7.10281	5.01631	0.00147894	0.0246424	3.17878	0.0246424
CCND3	0.387899	4.39513	2.84147	0.0233472	0.098371	2.26771	0.098371
TMED1	0.387626	3.10796	2.35609	0.0470556	0.147618	1.9858	0.147618
AC245100.8	0.387436	1.8746	2.88158	0.0236251	0.0990368	2.26317	0.0990368
CDKN1A	0.387165	5.12584	2.14184	0.0691839	0.185763	1.81722	0.185763
GOLM1	0.386823	8.04608	6.11623	0.000477852	0.0126874	3.49287	0.0126874
ST6GALNAC5	0.386109	6.2638	1.41156	0.200424	0.362526	1.28034	0.362526
AKNA	0.386108	5.12194	4.38943	0.00316922	0.0344228	2.95083	0.0344228
PNMA3	0.386055	3.65507	2.0586	0.0785535	0.200613	1.75914	0.200613
SEC24D	0.385514	4.92066	5.29875	0.00111315	0.020825	3.26025	0.020825
KIAA1958	0.385498	6.17377	2.63637	0.0328334	0.120043	2.13411	0.120043
EHD4	0.384715	4.33373	3.38111	0.0116809	0.0673835	2.52164	0.0673835
HS3ST3B1	0.38446	3.79511	1.5656	0.161548	0.315198	1.39988	0.315198
STRN	0.383904	5.80025	3.26331	0.00755438	0.05357	2.67136	0.05357
NEK8	0.383497	2.47168	1.12257	0.297473	0.467792	1.04187	0.467792
DDIT3	0.383482	3.03357	4.70969	0.00222163	0.0295042	3.05888	0.0295042
AC145098.2	0.383469	1.46427	1.40195	0.200054	0.361943	1.2814	0.361943
SH3BP2	0.383467	5.59996	4.12516	0.00426509	0.0399715	2.85786	0.0399715
C1RL-AS1	0.382942	0.725073	1.51248	0.173331	0.330678	1.36158	0.330678
NAPB	0.38278	4.82764	4.60896	0.00243829	0.0309618	3.0309	0.0309618
MAP7D1	0.38247	7.66032	4.46796	0.00281437	0.0327167	2.98732	0.0327167
TNFRSF10B	0.382106	6.84265	3.32282	0.0127138	0.0707458	2.49169	0.0707458
ZNF701	0.381923	2.7113	3.91081	0.00513269	0.044515	2.79859	0.044515
CAMK1D	0.381888	5.16511	3.66889	0.00787646	0.0546885	2.65732	0.0546885
MIEN1	0.381771	4.25156	4.96479	0.001597	0.025548	3.15645	0.025548
MAP1S	0.381255	5.30722	2.6254	0.0236002	0.0990105	2.26358	0.0990105
AP001527.2	0.381049	1.56208	2.11465	0.0724983	0.190745	1.79598	0.190745
PSENEN	0.380847	4.08538	2.95417	0.0195895	0.0897529	2.33412	0.0897529
ZNF584	0.380595	4.56933	3.46604	0.0103907	0.0632201	2.56255	0.0632201
ZMAT3	0.380497	5.36535	4.45974	0.00292421	0.033464	2.97559	0.033464
ANXA7	0.380296	5.68539	3.04691	0.0176071	0.0842321	2.37378	0.0842321
ADORA1	0.380087	2.02654	1.53263	0.170083	0.326466	1.37194	0.326466
SPRYD3	0.379698	3.95529	2.89083	0.0217118	0.0946029	2.29537	0.0946029
IER3	0.379643	2.88003	1.20965	0.265032	0.435075	1.11458	0.435075
DPP3	0.379577	5.21016	2.65742	0.0222892	0.0959347	2.2854	0.0959347
TNIP2	0.379399	4.60666	3.54956	0.00455557	0.0417063	2.83689	0.0417063
WDR81	0.379094	3.77032	2.36613	0.0477318	0.148983	1.97975	0.148983
FGF2	0.379089	5.02783	3.75179	0.00319993	0.0345455	2.94785	0.0345455
PANK4	0.378957	5.28045	4.90335	0.00164928	0.0259518	3.14705	0.0259518
[truncated: 13,343 more rows]

## Sheet: D_INFg_effect_in_scz_vs_in_cont
GeneSymbol	logFC	Average expression	t statistic	P value	Adjusted P value	Z score	FDR
[truncated: 15,060 more rows]

[truncated: 3 more sheets: E_IL1b_vs_vehicle_in_controls, F_IL1b_vs_vehicle_in_SCZ, G_IL1b_effect_in_scz_vs_in_cont]
