# Supplementary material for: Attenuated transcriptional response to pro-inflammatory cytokines in schizophrenia hiPSC-derived neural progenitor cells
Source: Brain Behav Immun. 2022 Oct;105:82–97. doi: 10.1016/j.bbi.2022.06.010 (PMC9810540; doi:10.1016/j.bbi.2022.06.010)
Supplement: Supplementary data 3 [file mmc3.xlsx]

## Sheet: A_SCZ_vs_CON_in_vehicle
pathway	pval	padj	ES	NES	nMoreExtreme	size	leadingEdge	database	GeneSet	log10padj
reactome_Autodegradation of Cdh1 by Cdh1:APC/C	1.72e-05	0.00098044	0.644892	2.63917	0	63	5685|7979|246184|5693|5717|5702|5713|5684|5709|5707|5682|51529|51434|5714|5692|5687|5683|5686|10213|5701|5689|5691|5695|5694|5688|7311|6233|5690|25906|5708|8697|996	reactome	Autodegradation of Cdh1 by Cdh1:APC/C	3.00858
reactome_APC/C:Cdc20 mediated degradation of Securin	1.72e-05	0.00098044	0.636572	2.62119	0	65	5685|7979|246184|5693|5717|5702|5713|5684|5709|5707|5682|51529|51434|5714|5692|5687|5683|5686|10213|5701|5689|5691|5695|5694|5688|7311|6233|5690|25906|5708|8697|996	reactome	APC/C:Cdc20 mediated degradation of Securin	3.00858
reactome_Cdc20:Phospho-APC/C mediated degradation of Cyclin A	1.71e-05	0.00098044	0.619851	2.58964	0	70	5685|7979|246184|5693|5717|5702|5713|5684|5709|5707|5682|51529|51434|5714|5692|5687|5683|5686|10213|5701|5689|5691|5695|5694|5688|7311|6233|5690|25906|5708|8697|996|5718|5705|5704|890|7316|701	reactome	Cdc20:Phospho-APC/C mediated degradation of Cyclin A	3.00858
reactome_Cross-presentation of soluble exogenous antigens (endosomes)	1.75e-05	0.00098044	0.663606	2.5192	0	44	5685|7979|5693|5717|5702|5713|5684|5709|5707|5682|5714|5692|5687|5683|5686|10213|5701|5689|5691|5695|5694|5688|5690|5708|5718|5705|5704	reactome	Cross-presentation of soluble exogenous antigens (endosomes)	3.00858
reactome_APC/C:Cdh1 mediated degradation of Cdc20 and other APC/C:Cdh1 targeted proteins in late mitosis/early G1	1.71e-05	0.00098044	0.602729	2.51811	0	70	5685|7979|246184|5693|5717|5702|5713|5684|5709|5707|5682|51529|51434|5714|5692|5687|5683|5686|10213|5701|5689|5691|5695|5694|5688|7311|6233|5690|25906|5708|8697|996|5718|5705|6502|5704	reactome	APC/C:Cdh1 mediated degradation of Cdc20 and other APC/C:Cdh1 targeted proteins in late mitosis/early G1	3.00858
reactome_Activation of NF-kappaB in B cells	1.72e-05	0.00098044	0.610687	2.5075	0	64	5685|7979|6885|5693|5717|5702|5713|5684|5709|5707|5682|5714|5692|5687|5683|5686|10213|5701|5689|5691|5695|4793|5694|5688|7311|6233|5690|6500|5708	reactome	Activation of NF-kappaB in B cells	3.00858
reactome_Hedgehog ligand biogenesis	1.74e-05	0.00098044	0.609541	2.43378	0	56	5685|7979|5693|5717|5702|5713|5684|5709|5707|5682|5714|5692|5687|5683|5686|10213|5701|5689|5691|5695|5694|5688|7311|51009|5034|6233|5690|5708|5718|7415|5705|5704	reactome	Hedgehog ligand biogenesis	3.00858
GO_POSITIVE_REGULATION_OF_LIGASE_ACTIVITY	1.66e-05	0.00098044	0.540684	2.41558	0	102	5685|246184|5693|5717|5702|10210|5713|5684|5709|5707|5682|51529|51434|5714|26271|5692|5687|54165|5683|5686|10213|5701|5689|5300|5691|7334|5695|5694|5688|7311|6233|5690|6500|25906|5708|8697|996|5718|64689|5705|166979|5704|7316|701|8454|123879|8312|84930|7324|9491|7321	GO	POSITIVE REGULATION OF LIGASE ACTIVITY	3.00858
GO_REGULATION_OF_LIGASE_ACTIVITY	1.64e-05	0.00098044	0.525034	2.40987	0	121	5685|246184|5693|5717|5702|11315|10210|5713|5684|5709|5707|5682|51529|51434|5714|26271|5692|5687|54165|5683|5686|10213|5701|1017|5689|5300|5691|7334|5695|5694|5688|7311|6233|5690|6500|25906|5708|8697|996|5718|64689|5705|286151|166979|5704|1029|7316|701|8454|123879|24144|8312|84930|7324|51143|9491|7321	GO	REGULATION OF LIGASE ACTIVITY	3.00858
reactome_Downstream TCR signaling	1.69e-05	0.00098044	0.545705	2.33721	0	80	5685|7979|6885|5693|5717|5702|5713|5684|5709|5707|5682|5714|5692|5687|5683|5686|10213|5701|7322|5689|5691|7334|5695|5694|5688|7311|6233|5690|6500|5708|5718|5705|5290|5704|5291|7316|8454	reactome	Downstream TCR signaling	3.00858
reactome_Activation of anterior HOX genes in hindbrain development during early embryogenesis	1.71e-05	0.00098044	0.545506	2.29733	0	73	22976|5087|57472|5438|11091|3212|8338|5441|9070|9611|5439|5440|10664|5433|5080|4211|3015|3014|9125|5436|3725|5434|3020|63925|5435|3214|8364|1387|5915|8726|1959|5929|3213|5928|5931|58508|55766|3221|8353|8339|2033|5432	reactome	Activation of anterior HOX genes in hindbrain development during early embryogenesis	3.00858
GO_INNATE_IMMUNE_RESPONSE_ACTIVATING_CELL_SURFACE_RECEPTOR_SIGNALING_PATHWAY	1.68e-05	0.00098044	0.516085	2.23959	0	86	5685|6885|5693|5717|5702|5713|5684|5709|5707|5682|5714|5692|5687|5683|5686|10213|5701|7322|5689|3265|5691|7334|5695|5694|5688|7311|6233|5690|6500|5708|5718|1387|5705|5704|7316|4893|8454|2534|257397|9491|7321	GO	INNATE IMMUNE RESPONSE ACTIVATING CELL SURFACE RECEPTOR SIGNALING PATHWAY	3.00858
GO_ANTIGEN_PROCESSING_AND_PRESENTATION_OF_EXOGENOUS_PEPTIDE_ANTIGEN_VIA_MHC_CLASS_I	1.74e-05	0.00098044	0.564575	2.23755	0	54	5685|5693|5717|5702|5713|5684|5709|5707|5682|5714|5692|5687|5683|5686|10213|5701|5689|5691|5695|5694|5688|5690|5708|5718|5705|5704	GO	ANTIGEN PROCESSING AND PRESENTATION OF EXOGENOUS PEPTIDE ANTIGEN VIA MHC CLASS I	3.00858
GO_ANTIGEN_PROCESSING_AND_PRESENTATION_OF_PEPTIDE_ANTIGEN_VIA_MHC_CLASS_I	1.7e-05	0.00098044	0.497027	2.10443	0	75	5685|5693|5717|5702|5713|5684|5709|5707|5682|5714|5692|5687|5683|5686|10213|5701|5689|821|5691|5695|5694|5688|6396|5690|811|5708|51752|5718|2923|51128|5705	GO	ANTIGEN PROCESSING AND PRESENTATION OF PEPTIDE ANTIGEN VIA MHC CLASS I	3.00858
reactome_E3 ubiquitin ligases ubiquitinate target proteins	0.00010455	0.00406387	0.519359	2.02694	5	50	56852|5111|10670|9646|7336|123169|51255|7322|79139|118424|7334|55829|7311|56254|6233|54623|9810|9781|7415|220441|7319|5591|7316|23168|80349|7324|7321	reactome	E3 ubiquitin ligases ubiquitinate target proteins	2.39106
GO_IMMUNOGLOBULIN_PRODUCTION_INVOLVED_IN_IMMUNOGLOBULIN_MEDIATED_IMMUNE_RESPONSE	0.00036848	0.0107111	0.698286	2.01266	19	15	4683|51010|9156|118460|3329|4292|165918|2956	GO	IMMUNOGLOBULIN PRODUCTION INVOLVED IN IMMUNOGLOBULIN MEDIATED IMMUNE RESPONSE	1.97017
reactome_APC-Cdc20 mediated degradation of Nek2A	0.00039608	0.0110656	0.604684	2.00877	21	25	246184|51529|51434|7311|6233|25906|8697|996|7316|701|7324|7321	reactome	APC-Cdc20 mediated degradation of Nek2A	1.95603
reactome_APC/C:Cdc20 mediated degradation of Cyclin B	0.00132146	0.0302919	0.586643	1.90512	72	23	246184|51529|51434|7311|6233|25906|8697|996|7316|7324|7321|891	reactome	APC/C:Cdc20 mediated degradation of Cyclin B	1.51867
GO_ACTIVATION_OF_INNATE_IMMUNE_RESPONSE	3.22e-05	0.00143952	0.400003	1.89552	1	149	5685|6885|5693|5717|5702|5713|5684|5709|5707|5682|5714|5692|5687|5683|5686|10213|3428|5701|7322|9865|5689|3265|5691|7334|5695|10392|5694|3329|5688|7311|81035|3146|9447|6233|5690|6500|5708|5718|1387|1514|5705|5704|29110|1508|7316|4893|8454|2534|30849|4214|257397|9491|7321	GO	ACTIVATION OF INNATE IMMUNE RESPONSE	2.84178
GO_T_CELL_RECEPTOR_SIGNALING_PATHWAY	8.25e-05	0.00351134	0.416604	1.89397	4	114	5685|6885|5693|5717|5702|30968|5713|5684|5709|5707|5682|5714|5692|5687|5683|5686|10213|5701|7322|5689|3265|5691|7334|5695|5694|5688|7311|6233|5690|6500|5708|5718|7070|5705|5290|5704|5291|7316|8454|2534|5142|9491|7321|5594|3937	GO	T CELL RECEPTOR SIGNALING PATHWAY	2.45453
GO_POSITIVE_REGULATION_OF_INNATE_IMMUNE_RESPONSE	3.18e-05	0.00143952	0.381877	1.85151	1	175	5685|6885|5693|5717|5702|5713|5684|5709|5707|5682|5714|55703|5692|5687|5683|5686|10213|3428|5701|7322|9865|5689|3265|5469|5691|7334|5695|10392|5694|3329|5688|7311|81035|3146|9447|6233|7474|5690|6500|5708|4313|5718|1387|1514|5705|3916|10623|3148|5704|29110|1508|7316|4893|8454|10622|6223|2534|30849|5359|4214|257397|9491|7321	GO	POSITIVE REGULATION OF INNATE IMMUNE RESPONSE	2.84178
reactome_APC/C:Cdc20 mediated degradation of mitotic proteins	0.004082	0.0729862	0.578888	1.80872	223	20	246184|51529|51434|25906|8697|996|701|7324|7321	reactome	APC/C:Cdc20 mediated degradation of mitotic proteins	1.13676
reactome_Inactivation of APC/C via direct inhibition of the APC/C complex	0.004082	0.0729862	0.578888	1.80872	223	20	246184|51529|51434|25906|8697|996|701|7324|7321	reactome	Inactivation of APC/C via direct inhibition of the APC/C complex	1.13676
GO_OLFACTORY_BULB_INTERNEURON_DIFFERENTIATION	0.00628259	0.101286	0.616416	1.77669	340	15	6586|22809|6091|6585|7474|2066|340260|6299|5879	GO	OLFACTORY BULB INTERNEURON DIFFERENTIATION	0.99445
GO_POSITIVE_REGULATION_OF_B_CELL_MEDIATED_IMMUNITY	0.00645784	0.101286	0.657743	1.77616	347	12	22976|51010|30009|7374|7468|2956	GO	POSITIVE REGULATION OF B CELL MEDIATED IMMUNITY	0.99445
reactome_Regulation of APC/C activators between G1/S and early anaphase	0.00518135	0.0890793	0.538834	1.76894	286	24	246184|51529|51434|26271|1017|25906|8697|996|890|7324|7321|891	reactome	Regulation of APC/C activators between G1/S and early anaphase	1.05022
GO_SOMATIC_DIVERSIFICATION_OF_IMMUNE_RECEPTORS	0.0035352	0.067244	0.490637	1.76848	198	35	4683|51010|9156|118460|3329|3146|4292|3978|4437|165918|7374|3148|2956|5591|5423|6932|3980	GO	SOMATIC DIVERSIFICATION OF IMMUNE RECEPTORS	1.17235
reactome_Conversion from APC/C:Cdc20 to APC/C:Cdh1 in late anaphase	0.00822203	0.12276	0.563627	1.73589	449	19	246184|51529|51434|25906|8697|996|7324|7321	reactome	Conversion from APC/C:Cdc20 to APC/C:Cdh1 in late anaphase	0.910944
GO_B_CELL_ACTIVATION_INVOLVED_IN_IMMUNE_RESPONSE	0.00699175	0.107769	0.515675	1.72968	388	26	4683|51010|9156|118460|3329|4292|165918|2956|55846|5336	GO	B CELL ACTIVATION INVOLVED IN IMMUNE RESPONSE	0.967505
GO_ANTIGEN_RECEPTOR_MEDIATED_SIGNALING_PATHWAY	0.00030944	0.0101186	0.371308	1.72372	18	130	5685|10451|6885|5693|5717|5702|30968|5713|5684|5709|5707|5682|5714|5692|5687|5683|5686|10213|5701|7322|5689|3265|5691|7334|5695|5694|5688|7311|6233|5690|6500|5708|5718|7070|581|5705|5290|5704|5291|7316|8454|2534|5142|9491|7321|5594|3937	GO	ANTIGEN RECEPTOR MEDIATED SIGNALING PATHWAY	1.99488
OLLIE_Pre_synaptic_active_zone	0.00019041	0.00674561	0.3513	1.70599	11	177	4830|10094|3945|3320|7416|84894|5245|998|6507|60|539|10632|4702|1329|5052|4700|10093|51552|5862|481|11021|3265|5362|5478|6506|7531|6647|1537|53826|7419|81876|515|7879|7167|3312|3309|7070|10383|308|53822|5879|27089|2823|5354|2767|9211|529|2781|2771|5860|4191|5315|7846|55207|11331|6520|526|2664|2631|4155|9377|1808|10972|1267|2752|5223|50863|4747|1213	OLLIE	Pre synaptic active zone	2.17098
reactome_Antigen processing: Ubiquitination & Proteasome degradation	1.52e-05	0.00098044	0.327848	1.68539	0	283	23014|55958|5685|7979|246184|5693|5717|5702|5713|5684|5709|5707|5682|64219|7336|6921|51529|10533|51434|5714|26224|8139|84861|25898|5692|5687|84078|9867|5683|223082|5686|10213|122769|9040|5701|7322|10193|6923|5689|868|118424|5691|7334|5695|84727|5694|5688|7311|6233|5690|9978|6500|54461|26235|8453|5708|10422|8697|154881|80196|996|9817|9604|5718|9039|57542|5705|64410|8065|57630|6502|5704|57520|7319|…	reactome	Antigen processing: Ubiquitination & Proteasome degradation	3.00858
GO_POSITIVE_REGULATION_OF_MACROPHAGE_DERIVED_FOAM_CELL_DIFFERENTIATION	0.0118893	0.163524	0.769921	1.66915	623	6	5601|5320|4023|1435|183	GO	POSITIVE REGULATION OF MACROPHAGE DERIVED FOAM CELL DIFFERENTIATION	0.786418
GO_LEUKOCYTE_ADHESION_TO_VASCULAR_ENDOTHELIAL_CELL	0.0176186	0.210014	0.694246	1.65494	933	8	64083|3676|6093|7412|2650|3688	GO	LEUKOCYTE ADHESION TO VASCULAR ENDOTHELIAL CELL	0.677751
GO_MIDBRAIN_DEVELOPMENT	0.00326231	0.0649181	0.387254	1.65078	191	78	9231|80264|6423|808|998|60|8321|801|1340|7531|7474|89780|522|83741|8655|2020|27023|515|3309|4722|390992|79971|27089|5354|8323|84678|7976|805|6422|1499|4155|5810|4009|1267|5013|5992|387|4093	GO	MIDBRAIN DEVELOPMENT	1.18763
GO_NEURAL_RETINA_DEVELOPMENT	0.00823891	0.12276	0.437946	1.64588	468	42	4760|10210|30813|58158|7021|8842|84465|7020|10265|246213|7070|28996|2823	GO	NEURAL RETINA DEVELOPMENT	0.910944
pathwaycommons_JNK signaling in the CD4+ TCR pathway	0.0239202	0.24395	0.617275	1.62568	1286	11	6885|1398|3725|1399|4214|3937|28988	pathwaycommons	JNK signaling in the CD4+ TCR pathway	0.612699
GO_DNA_LIGATION	0.0221683	0.241347	0.553448	1.62492	1206	16	286257|3146|3978|2547|3148|5423|7153|142|3980	GO	DNA LIGATION	0.617358
panther_Axon guidance mediated by Slit/Robo	0.0222602	0.241347	0.553313	1.62452	1211	16	6586|7852|998|6091|6585|1630|5879|57522|6387|389	panther	Axon guidance mediated by Slit/Robo	0.617358
GO_GLIAL_CELL_PROJECTION	0.0235275	0.24395	0.562622	1.62164	1276	15	1965|246213|7430|2752|6332|65018|22933|3776|231|2332	GO	GLIAL CELL PROJECTION	0.612699
GO_IMMUNE_RESPONSE_REGULATING_CELL_SURFACE_RECEPTOR_SIGNALING_PATHWAY	0.00032823	0.0101186	0.324307	1.61248	20	213	5685|10451|6885|5693|5717|5702|30968|10094|5713|5684|3320|5709|5707|5682|5714|808|5692|998|5601|5687|60|5683|5686|4775|10213|10552|1398|5701|10093|7322|801|5689|3265|5691|7334|5695|3725|5694|5688|7311|6233|5690|6500|5708|10096|5718|1387|7070|147179|581|5609|10097|5705|5290|5879|5704|5291|7316|4893|8454|805|55845|2534|5142|4214|257397|9491|7321|5594|3937	GO	IMMUNE RESPONSE REGULATING CELL SURFACE RECEPTOR SIGNALING PATHWAY	1.99488
GO_POSITIVE_REGULATION_OF_MACROPHAGE_DIFFERENTIATION	0.0288142	0.274484	0.625427	1.60067	1549	10	3976|146433|10221|3398|5925|1435|5578	GO	POSITIVE REGULATION OF MACROPHAGE DIFFERENTIATION	0.561483
GO_ANTIGEN_PROCESSING_AND_PRESENTATION_OF_PEPTIDE_ANTIGEN	0.00124091	0.0291941	0.337815	1.59769	76	147	5685|130340|5693|5717|5702|5713|5684|5709|5707|5682|5714|5692|1211|5687|5683|5686|10213|1175|5701|5689|821|5691|5695|5694|5688|6396|5690|811|5708|8655|10671|51752|7879|5718|2923|24137|51128|1514|5705	GO	ANTIGEN PROCESSING AND PRESENTATION OF PEPTIDE ANTIGEN	1.5347
GO_REGULATION_OF_CHEMOKINE_SECRETION	0.0241788	0.24395	0.736383	1.59644	1268	6	4023|90865|10631	GO	REGULATION OF CHEMOKINE SECRETION	0.612699
GO_REGULATION_OF_MACROPHAGE_DIFFERENTIATION	0.029005	0.274484	0.563835	1.59422	1574	14	3624|3976|146433|10221|3398|5925|1435|5578	GO	REGULATION OF MACROPHAGE DIFFERENTIATION	0.561483
reactome_Peptide ligand-binding receptors	0.0162192	0.200525	0.427942	1.58027	916	39	84539|6752|187|1909|4986|5179|4985|7200|2861|5443|4922|2847|4923|8862|183|10874|4828	reactome	Peptide ligand-binding receptors	0.69783
GO_UBIQUITIN_LIKE_PROTEIN_LIGASE_BINDING	0.00032273	0.0101186	0.308501	1.56424	20	250	9470|4281|56852|387521|3091|7520|10067|672|7852|10670|7336|54472|8405|10376|5036|4738|7009|4090|3313|9040|6923|5080|79139|118424|7334|79677|3329|8313|6118|56254|3301|7531|9978|4091|811|7329|9810|8453|11124|80196|10576|2861|84250|7167|8975|23197|3312|65992|3309|7415|9927|10221|9530|7494|64400|8065|11160|29089|203068|81502|6613|1959|8323|5925|7319|5573|8454|10059|7327|4591|171392|55666|5576|8312|29…	GO	UBIQUITIN LIKE PROTEIN LIGASE BINDING	1.99488
GO_POSITIVE_REGULATION_OF_MYELOID_LEUKOCYTE_DIFFERENTIATION	0.0279631	0.271729	0.448154	1.54307	1558	29	10456|760|3976|3725|146433|10221|3398|8473|55904|5925|537|1435|5578|4254|169200|22985|861	GO	POSITIVE REGULATION OF MYELOID LEUKOCYTE DIFFERENTIATION	0.565865
GO_REGULATION_OF_INFLAMMATORY_RESPONSE_TO_ANTIGENIC_STIMULUS	0.0450698	0.356285	0.671899	1.53341	2379	7	5692|2876|55829	GO	REGULATION OF INFLAMMATORY RESPONSE TO ANTIGENIC STIMULUS	0.448202
GO_OLFACTORY_BULB_INTERNEURON_DEVELOPMENT	0.0489555	0.356285	0.579163	1.52531	2633	11	6586|22809|6091|6585|7474|5879	GO	OLFACTORY BULB INTERNEURON DEVELOPMENT	0.448202
GO_POSITIVE_REGULATION_OF_EXTRINSIC_APOPTOTIC_SIGNALING_PATHWAY_IN_ABSENCE_OF_LIGAND	0.0490337	0.356285	0.548635	1.51798	2653	13	3624|5499|51741|581|5518|7042|1613	GO	POSITIVE REGULATION OF EXTRINSIC APOPTOTIC SIGNALING PATHWAY IN ABSENCE OF LIGAND	0.448202
GO_ANTIGEN_PROCESSING_AND_PRESENTATION	0.00344048	0.0668649	0.312207	1.50963	215	172	5685|130340|5693|5717|5702|5713|5684|5709|5707|5682|5870|5714|5692|10890|1211|5687|5683|5686|10213|1175|5701|5689|11021|821|5691|5695|5694|5688|6396|5690|811|5708|8655|10671|51752|7879|5718|2923|24137|51128|1514|5705	GO	ANTIGEN PROCESSING AND PRESENTATION	1.1748
GO_REGULATION_OF_MACROPHAGE_DERIVED_FOAM_CELL_DIFFERENTIATION	0.0496528	0.356285	0.504316	1.50625	2709	17	5601|1071|5320|4023|3690|7376|1435|183	GO	REGULATION OF MACROPHAGE DERIVED FOAM CELL DIFFERENTIATION	0.448202
reactome_Phosphorylation of the APC/C	0.0492408	0.356285	0.487724	1.50212	2694	19	246184|51529|51434|25906|8697|996|7324|7321|891	reactome	Phosphorylation of the APC/C	0.448202
GO_POSITIVE_REGULATION_OF_IMMUNE_RESPONSE	0.00053329	0.0144472	0.285748	1.50051	35	346	22976|28984|5685|10451|6885|5693|5717|5702|30968|10094|5713|5684|3320|5709|5707|5682|5714|5245|55703|51010|5692|998|5687|60|5683|23411|5686|10213|708|8935|3428|10552|1398|5701|10093|7322|9865|5689|3265|5469|5691|7334|5695|10392|5694|3329|5688|7311|10417|81035|22890|3146|51704|9447|6233|7474|5690|6500|5708|10096|30009|4313|90865|5718|1387|9655|7070|147179|581|10097|1514|7374|5705|5290|5879|3916|73…	GO	POSITIVE REGULATION OF IMMUNE RESPONSE	1.84022
GO_DNA_LIGATION_INVOLVED_IN_DNA_REPAIR	0.0572298	0.376927	0.554252	1.49669	3083	12	286257|3146|3978|3148|5423|142|3980	GO	DNA LIGATION INVOLVED IN DNA REPAIR	0.423743
GO_REGULATION_OF_OXIDATIVE_STRESS_INDUCED_NEURON_DEATH	0.0597476	0.380105	0.583847	1.49425	3213	10	3091|11315|468	GO	REGULATION OF OXIDATIVE STRESS INDUCED NEURON DEATH	0.420096
GO_REGULATION_OF_MONOCYTE_CHEMOTAXIS	0.0588628	0.380105	0.552544	1.49208	3171	12	4681|4856|10488|3146|196527|6387	GO	REGULATION OF MONOCYTE CHEMOTAXIS	0.420096
GO_NEGATIVE_REGULATION_OF_DENDRITIC_SPINE_DEVELOPMENT	0.0602	0.380105	0.566222	1.49123	3238	11	10769|653464|1942|22871	GO	NEGATIVE REGULATION OF DENDRITIC SPINE DEVELOPMENT	0.420096
GO_REGULATION_OF_INNATE_IMMUNE_RESPONSE	0.00190388	0.041514	0.292725	1.48577	123	252	5685|6885|5693|5717|5702|5713|5684|5709|5707|5682|5714|55703|5692|5687|5683|5686|10213|708|331|3428|5701|7322|9865|5689|3265|5469|5691|7334|5695|10392|5694|3329|5688|7311|81035|3146|9447|6233|7474|5690|58509|2|6500|3454|5708|51752|4313|10906|26057|5718|1387|1514|5705|3916|10623|3148|5704|29110|9111|83666|1508|55914|338382|7316|7376|6397|4893|8454|11221|10622|6223|2534|9093|30849|5359|4214|257397|…	GO	REGULATION OF INNATE IMMUNE RESPONSE	1.38181
OLLIE_Presynapse	0.00037141	0.0107111	0.273139	1.47454	25	465	5685|4830|5717|5702|10094|10067|388|3945|143187|3320|5878|7416|10228|6632|2271|5709|5682|10159|84894|5245|10890|998|23011|6507|60|539|114569|10632|4702|1329|1175|5052|4700|6191|10552|83452|5701|10093|51552|57665|5862|481|11021|3265|821|9218|989|11031|51726|7311|5362|5478|114134|6129|51104|6506|10857|6233|6194|7531|6647|83988|1537|2|53826|57142|51121|56674|81615|5708|10096|3858|7419|2197|81876|790…	OLLIE	Presynapse	1.97017
GO_POSITIVE_REGULATION_OF_MONOCYTE_CHEMOTAXIS	0.0673585	0.388506	0.645748	1.47373	3556	7	10488|3146|196527|6387	GO	POSITIVE REGULATION OF MONOCYTE CHEMOTAXIS	0.410602
GO_ACTIVATION_OF_IMMUNE_RESPONSE	0.00219275	0.0466742	0.287	1.46783	143	269	28984|5685|10451|6885|5693|5717|5702|30968|10094|5713|5684|3320|5709|5707|5682|5714|5692|998|5687|60|5683|5686|10213|708|8935|3428|10552|1398|5701|10093|7322|9865|5689|3265|5691|7334|5695|10392|5694|3329|5688|7311|81035|3146|9447|6233|5690|6500|5708|10096|5718|1387|7070|147179|581|10097|1514|5705|5290|5879|730|5704|29110|5291|1508|7316|4893|8454|55845|2534|5142|30849|4214|257397|9491|7321|5594|39…	GO	ACTIVATION OF IMMUNE RESPONSE	1.33092
GO_LYMPHOCYTE_ACTIVATION_INVOLVED_IN_IMMUNE_RESPONSE	0.0371862	0.322762	0.374252	1.45496	2132	49	4683|51010|9156|118460|3329|3146|6194|4292|165918|7248|2956|27086|161882|55846	GO	LYMPHOCYTE ACTIVATION INVOLVED IN IMMUNE RESPONSE	0.491118
GO_POSITIVE_REGULATION_OF_NEURON_DEATH	0.0305215	0.284231	0.354598	1.44723	1773	62	54541|1965|998|7965|9040|7021|4842|5300|3725|7020|468|572|2309|1649|581|5609	GO	POSITIVE REGULATION OF NEURON DEATH	0.546328
GO_REGULATION_OF_NEURAL_PRECURSOR_CELL_PROLIFERATION	0.0309549	0.285296	0.351423	1.44295	1802	64	4771|3091|57650|54567|5080|64211|5629|7474|89780|79801|63925|2736|2309|7832|3398|84678|2787|7976	GO	REGULATION OF NEURAL PRECURSOR CELL PROLIFERATION	0.544705
GO_CRANIAL_NERVE_DEVELOPMENT	0.0529701	0.364271	0.404344	1.43766	2972	33	3212|55636|6507|89797|7020|2048|6299|84233|1902|390992|1959|5457|8829|220202|1499|3213|5076|4821	GO	CRANIAL NERVE DEVELOPMENT	0.438575
pathwaycommons_Lissencephaly gene (LIS1) in neuronal migration and development	0.0553963	0.375184	0.413939	1.43726	3090	30	6249|808|6993|998|10726|801|7531|4131|5879|4043|805|5048|81565|387|1778|5649	pathwaycommons	Lissencephaly gene (LIS1) in neuronal migration and development	0.425756
GO_POSITIVE_REGULATION_OF_GENE_EXPRESSION_EPIGENETIC	0.0399791	0.330334	0.363472	1.43531	2295	53	9188|9031|5441|60|57492|1111|5440|221830|10849|5434|3020|5435|8364|7913|9015|1499|8289|29028|8353|10514|9555|2033	GO	POSITIVE REGULATION OF GENE EXPRESSION EPIGENETIC	0.481046
GO_PIGMENT_GRANULE	0.0242859	0.24395	0.323679	1.42734	1452	94	8836|3320|5878|6513|5901|967|6184|5052|5862|11021|821|5034|7531|7879|3312|3690|2923|3309|5479|5879|3916|483|1508|2040|6386|10961|7529|6520|526|9601|10972|1267|1509|3688|4673|1497|1213|10015|7184|191|5869|4323|54843	GO	PIGMENT GRANULE	0.612699
reactome_Neutrophil degranulation	0.002754	0.0572576	0.272662	1.42505	184	330	79980|2171|2992|11333|5717|5702|7520|8836|5713|353|3320|1654|5878|3837|79169|5709|5707|10159|5870|54472|10533|5036|55004|3163|1471|6993|967|10890|6093|10970|5683|5686|10213|5701|51552|2519|5689|5695|9218|124583|11031|51125|6727|8773|5478|3146|8560|10857|6590|4718|1460|81619|5611|5708|8655|10576|55276|2547|51071|7879|8621|5906|23197|3312|5718|10383|7415|10097|10549|22931|5879|3916|5912|965|203068|…	reactome	Neutrophil degranulation	1.24217
GO_CYTOKINE_RECEPTOR_BINDING	0.016374	0.200525	0.304117	1.41971	1007	135	27018|10572|25805|53342|54472|3624|9994|8835|9392|3977|3976|2662|10193|10488|4091|651|51752|146433|9958|1896|9518|3690|8837|7048|8743|92609|4283|8565|3625|2280|161742|79031|7042|4591|1435|1946|6374|6386|6387|9093	GO	CYTOKINE RECEPTOR BINDING	0.69783
GO_POSITIVE_REGULATION_OF_PRODUCTION_OF_MOLECULAR_MEDIATOR_OF_IMMUNE_RESPONSE	0.0568768	0.376927	0.388242	1.41709	3206	37	22976|6885|51010|10417|51704|7474|30009|90865|7374|7494|7468|2956	GO	POSITIVE REGULATION OF PRODUCTION OF MOLECULAR MEDIATOR OF IMMUNE RESPONSE	0.423743
GO_UBIQUITIN_LIKE_PROTEIN_LIGASE_ACTIVITY	0.0101712	0.146662	0.290483	1.41707	643	183	29128|56852|387521|10210|64219|7336|51529|998|9867|223082|331|285533|23024|9040|51255|10193|6045|400569|118424|5469|7334|9477|57691|130507|9978|6500|7329|8453|80196|9781|11236|9604|55167|64400|8065|29089|6502|220441|7319|64320|374920|55743|84133|127544|90390|8454|27342|27339|9442|7327|4591	GO	UBIQUITIN LIKE PROTEIN LIGASE ACTIVITY	0.833682
GO_POSITIVE_REGULATION_OF_MYELOID_LEUKOCYTE_CYTOKINE_PRODUCTION_INVOLVED_IN_IMMUNE_RESPONSE	0.0962235	0.492204	0.592789	1.41309	5100	8	10417|51704|7474|8482|8013|8915|7099	GO	POSITIVE REGULATION OF MYELOID LEUKOCYTE CYTOKINE PRODUCTION INVOLVED IN IMMUNE RESPONSE	0.307855
pathwaycommons_Calcineurin-regulated NFAT-dependent transcription in lymphocytes	0.0627338	0.386787	0.397178	1.41218	3520	33	808|1869|4775|801|1019|868|3725|30009|1959|10320|4094|805|55509|6520	pathwaycommons	Calcineurin-regulated NFAT-dependent transcription in lymphocytes	0.412529
GO_AXON_CYTOPLASM	0.0646193	0.388506	0.399407	1.40933	3616	32	2647|3091|23011|23557|23095|55330|6647|24137|282991|10947|4976|5905|5048|1176|81565|4747|26985	GO	AXON CYTOPLASM	0.410602
GO_REGULATION_OF_MONOCYTE_DIFFERENTIATION	0.0986188	0.492204	0.549617	1.40664	5304	10	3725|146433|27086|1435|22985|140685|3665|56998|3635	GO	REGULATION OF MONOCYTE DIFFERENTIATION	0.307855
GO_UBIQUITIN_LIGASE_COMPLEX	0.00846894	0.124119	0.27839	1.40203	547	236	23014|55958|56852|246184|9920|51514|10210|672|51529|8405|51434|150684|26224|8139|84861|25898|580|54165|84078|56062|7322|6045|6923|400569|118424|5469|7334|550|56254|3301|9477|130507|9978|80311|25879|6500|54461|9810|55031|26235|25906|8453|8697|571|996|9781|9817|2861|9604|3312|79734|165918|57542|64410|8065|6502|7319|26269|79184|127544|701|90390|25847|8454|123879|9442|899|60468|23276	GO	UBIQUITIN LIGASE COMPLEX	0.906163
GO_AXO_DENDRITIC_TRANSPORT	0.0651081	0.388506	0.388539	1.40048	3664	35	2647|3091|23011|23557|23095|55330|6647|24137|282991|10947|320|4976|5048|1176|81565|4747|26985	GO	AXO DENDRITIC TRANSPORT	0.410602
GO_POSITIVE_REGULATION_OF_NEURAL_PRECURSOR_CELL_PROLIFERATION	0.0649298	0.388506	0.376774	1.39133	3670	39	3091|57650|54567|5080|64211|5629|89780|63925|2736|2787|7976|1499|27185|63950|7424|50937|23440	GO	POSITIVE REGULATION OF NEURAL PRECURSOR CELL PROLIFERATION	0.410602
GO_REGULATION_OF_MYELOID_LEUKOCYTE_DIFFERENTIATION	0.0463848	0.356285	0.336699	1.39073	2703	66	4830|10456|3624|760|3976|9770|3725|51341|146433|10221|3398|8473|55904|84293|5925|27086|537|161882|171392|1435|6422|10766|1499	GO	REGULATION OF MYELOID LEUKOCYTE DIFFERENTIATION	0.448202
GO_ROSTROCAUDAL_NEURAL_TUBE_PATTERNING	0.107951	0.517148	0.54319	1.3902	5806	10	2637|10159|5080|390992|84678	GO	ROSTROCAUDAL NEURAL TUBE PATTERNING	0.286385
GO_POSITIVE_REGULATION_OF_IMMUNE_SYSTEM_PROCESS	0.00107867	0.0275524	0.254121	1.38991	76	542	22976|28984|5685|10451|6885|3091|5693|5717|5702|30968|10094|10456|5713|123920|5684|3320|80310|5709|5707|5682|3676|3624|5714|5245|55703|1909|51010|760|5692|998|5687|57678|60|5683|23411|5686|10213|708|8935|3428|10552|1398|5701|10093|7322|3976|8440|9865|5689|79576|3265|5469|5691|7334|5695|10392|3725|5694|3329|5688|7311|10488|10417|81035|22890|3146|7412|51704|55615|9447|6233|7474|89780|5690|811|6500|…	GO	POSITIVE REGULATION OF IMMUNE SYSTEM PROCESS	1.55984
GO_PARASYMPATHETIC_NERVOUS_SYSTEM_DEVELOPMENT	0.106888	0.516529	0.526994	1.38792	5750	11	3212|89797|7020|390992|1959|8829	GO	PARASYMPATHETIC NERVOUS SYSTEM DEVELOPMENT	0.286905
OLLIE_abnormal_neuron_proliferation	0.0544361	0.371495	0.345523	1.38599	3149	57	4116|84823|55636|5564|5080|64211|4001|5933|79648|1072|3309|63973|3398|84678|5813|54487	OLLIE	abnormal neuron proliferation	0.430047
OLLIE_abnormal_somatosensory_cortex_morphology	0.0981749	0.492204	0.455536	1.38137	5362	18	1859|4915|107|27319|7025|2904|7846|2534	OLLIE	abnormal somatosensory cortex morphology	0.307855
GO_REGULATION_OF_GENE_EXPRESSION_EPIGENETIC	0.0190588	0.222611	0.28384	1.3747	1197	174	9188|6839|9031|57472|10933|672|23112|5901|8338|5441|60|23411|57492|1111|3428|5440|1786|10664|221830|2876|8520|10849|6895|3015|3014|5434|84661|29883|3020|8994|63925|5435|8364|27327|57673|8726|51742|10658|80314|9077|5926|53615|6996|54487|7913|9015|1499|5928|4088|5931|8289|29028|55766|26523|8353|10514|3070|10943|51593|9555|2033	GO	REGULATION OF GENE EXPRESSION EPIGENETIC	0.652454
GO_PRODUCTION_OF_MOLECULAR_MEDIATOR_OF_IMMUNE_RESPONSE	0.0722624	0.406305	0.369007	1.37066	4091	40	4683|51010|23411|9156|118460|3329|4292|2590|4437|165918|7374|2956|5591|5423	GO	PRODUCTION OF MOLECULAR MEDIATOR OF IMMUNE RESPONSE	0.391148
GO_SPINAL_CORD_ASSOCIATION_NEURON_DIFFERENTIATION	0.123344	0.55412	0.551874	1.3649	6574	9	64211|5081|89780|266727|8543	GO	SPINAL CORD ASSOCIATION NEURON DIFFERENTIATION	0.256396
OLLIE_Lek2015_LoFintolerant_90	1.11e-05	0.00098044	0.228223	1.36382	0	3007	4175|4236|23014|9456|55958|150094|10769|9470|993|10036|84950|22976|6249|10452|5521|6670|10714|50813|9188|4771|51182|54545|5087|79892|6885|84926|9967|23463|6839|63967|5962|29855|9031|10987|1665|54915|1452|55684|2553|56977|5789|8721|5111|1434|3091|1281|6586|1965|5524|79066|7398|5717|5702|1859|10094|5612|7520|11315|9231|10210|51077|6204|7068|54715|79902|4848|124801|7095|5684|56603|8498|84823|6240|10…	OLLIE	Lek2015 LoFintolerant 90	3.00858
OLLIE_abnormal_neuronal_precursor_cell_number	0.0989872	0.492204	0.413827	1.35856	5482	24	55636|2619|5933|63973|10468|182|63950|5454|58155|5727|7159|747|6608	OLLIE	abnormal neuronal precursor cell number	0.307855
GO_CYTOKINESIS	0.0520101	0.363258	0.318599	1.35812	3060	78	55958|388|26586|6651|10899|675|11021|989|9101|54784|10096|288|112574|24137|140609|10097|9475|63971|54443|56907|332|1613|389|10617|56776|29127|387|55909|1730|403|5898|9897|6711|128866|129531|51429|3925|6683	GO	CYTOKINESIS	0.439785
OLLIE_FiveHT_2C	0.113973	0.536273	0.445531	1.35103	6225	18	808|60|801|55327|4842|8573|832|320|805	OLLIE	FiveHT 2C	0.270614
reactome_Regulation of actin dynamics for phagocytic cup formation	0.0732708	0.409401	0.343099	1.3502	4212	52	10451|4771|10094|3320|998|60|10552|1398|10093|1072|10096|147179|10097|5879	reactome	Regulation of actin dynamics for phagocytic cup formation	0.387851
reactome_Regulation of commissural axon pathfinding by SLIT and ROBO	0.130872	0.562498	0.527557	1.35019	7039	10	6586|6091|6585|1630|4753	reactome	Regulation of commissural axon pathfinding by SLIT and ROBO	0.249879
OLLIE_abnormal_parietal_lobe_morphology	0.108752	0.517148	0.419506	1.34702	6006	22	1859|4915|107|27319|55636|7025|2904|4131|7846|2534	OLLIE	abnormal parietal lobe morphology	0.286385
GO_POSITIVE_REGULATION_OF_MACROPHAGE_ACTIVATION	0.137528	0.568859	0.620936	1.34616	7217	6	3329|7474|90865|79155	GO	POSITIVE REGULATION OF MACROPHAGE ACTIVATION	0.244995
GO_NEGATIVE_REGULATION_OF_ACUTE_INFLAMMATORY_RESPONSE	0.137909	0.568859	0.620765	1.34579	7237	6	55829|2950|134|55870|5468|116	GO	NEGATIVE REGULATION OF ACUTE INFLAMMATORY RESPONSE	0.244995
GO_REGULATION_OF_IMMUNE_SYSTEM_PROCESS	0.00089183	0.0234498	0.236278	1.33889	67	888	22976|28984|5685|10451|6885|6628|130340|29085|4830|3091|1281|55173|1965|5693|5717|5702|30968|10094|10456|5713|123920|8208|1351|5684|56603|3320|51621|80310|6632|10675|5709|5707|5682|9646|3676|3624|5714|808|5245|55703|4681|1909|51010|760|5692|998|5601|6507|5687|57678|60|94107|5683|23411|5686|4775|7009|10213|1175|708|123169|8935|331|613|3428|10552|284|1398|5701|10093|7322|3976|801|10193|2876|8440|29…	GO	REGULATION OF IMMUNE SYSTEM PROCESS	1.62986
GO_REGULATION_OF_IMMUNE_RESPONSE	0.0039293	0.0729862	0.245146	1.33644	278	521	22976|28984|5685|10451|6885|29085|1281|5693|5717|5702|30968|10094|5713|123920|5684|3320|5709|5707|5682|3676|5714|808|5245|55703|51010|5692|998|5601|5687|60|5683|23411|5686|4775|10213|708|8935|331|613|3428|10552|284|1398|5701|10093|7322|801|2876|9865|5689|3265|5469|5691|7334|5695|10392|55829|3725|5694|3329|5688|7311|10417|81035|22890|3146|2633|7412|51704|293|9447|6233|7474|1525|5690|58509|2|6500|3…	GO	REGULATION OF IMMUNE RESPONSE	1.13676
OLLIE_abnormal_cerebellum_development	0.0709799	0.40162	0.314534	1.32462	4157	73	2637|58158|84823|4915|7852|3763|2619|5080|894|2736|2020|4131|63973|1496|6157|9211|5813|6387|4009|5013|8704|5649|53|8633|84197|10818|4488|10715	OLLIE	abnormal cerebellum development	0.396184
GO_REGULATION_OF_SUBSTRATE_ADHESION_DEPENDENT_CELL_SPREADING	0.106713	0.516529	0.365512	1.31747	6006	35	3037|998|708|55604|23603|2633|811|10631|5879|1946|9270|10519|3987|5747	GO	REGULATION OF SUBSTRATE ADHESION DEPENDENT CELL SPREADING	0.286905
GO_POSITIVE_REGULATION_OF_CHEMOKINE_PRODUCTION	0.125972	0.557521	0.395039	1.31233	6996	25	3091|1654|5601|7474|4023|90865|10631	GO	POSITIVE REGULATION OF CHEMOKINE PRODUCTION	0.253739
OLLIE_Synaptic_vesicle	0.014885	0.197751	0.249019	1.31025	1007	353	5685|5717|5702|10094|10067|388|3945|143187|5878|7416|10228|6632|2271|5709|5682|10159|10890|23011|60|114569|1175|6191|10552|83452|5701|10093|51552|57665|5862|481|11021|821|9218|989|11031|7311|114134|6129|51104|6506|10857|6233|6194|83988|51121|56674|81615|5708|10096|2197|81876|79048|127833|832|7879|3799|3312|54205|2923|4978|3309|5479|7070|10383|51024|10097|115098|5705|22931|5879|51760|5912|203068|2…	OLLIE	Synaptic vesicle	0.703881
GO_PRODUCTION_OF_MOLECULAR_MEDIATOR_INVOLVED_IN_INFLAMMATORY_RESPONSE	0.167743	0.644436	0.57225	1.30599	8857	7	8773|6542|3620|81929|7099	GO	PRODUCTION OF MOLECULAR MEDIATOR INVOLVED IN INFLAMMATORY RESPONSE	0.19082
GO_NUCLEAR_UBIQUITIN_LIGASE_COMPLEX	0.108621	0.517148	0.34824	1.30177	6168	41	246184|672|51529|51434|580|6045|9978|25906|8697|996|79184|701|25847	GO	NUCLEAR UBIQUITIN LIGASE COMPLEX	0.286385
GO_POSITIVE_REGULATION_OF_SUBSTRATE_ADHESION_DEPENDENT_CELL_SPREADING	0.141324	0.576914	0.409952	1.29921	7784	21	3037|998|708|55604|811|5879	GO	POSITIVE REGULATION OF SUBSTRATE ADHESION DEPENDENT CELL SPREADING	0.238889
GO_AUTONOMIC_NERVOUS_SYSTEM_DEVELOPMENT	0.126758	0.558234	0.377019	1.29814	7066	29	2637|3212|1909|7021|89797|7020|390992|1959|8829|7976|1499	GO	AUTONOMIC NERVOUS SYSTEM DEVELOPMENT	0.253184
GO_CELLULAR_RESPONSE_TO_CYTOKINE_STIMULUS	0.0154785	0.197751	0.243695	1.29699	1062	396	5685|4281|3091|5693|5717|5702|10456|5713|10346|5684|4915|3037|3394|672|4171|5709|5707|5682|7852|9646|3676|1612|10376|5714|5245|5692|5601|5531|8195|5687|988|8835|5683|55504|23411|5686|10213|3313|84817|23768|3977|5701|149951|5689|8986|3437|5691|5695|9125|5694|5688|7311|2633|7412|9447|6233|7474|23521|5690|58509|1460|3454|5708|705|9817|1634|572|2058|1896|10631|4882|5718|3309|2309|9655|9530|5705|55022…	GO	CELLULAR RESPONSE TO CYTOKINE STIMULUS	0.703881
GO_MONOCYTE_DIFFERENTIATION	0.158149	0.622431	0.468748	1.29695	8559	13	6670|8544|3428|5469|3725	GO	MONOCYTE DIFFERENTIATION	0.205909
OLLIE_abnormal_axon_guidance	0.119145	0.548547	0.357199	1.29563	6707	36	56978|729920|27319|7025|64211|6091|2048|1630	OLLIE	abnormal axon guidance	0.260786
OLLIE_abnormal_conditioned_place_preference_behavior	0.172186	0.646782	0.416527	1.26308	9405	18	9456|81706|112939|5443|5999|9455|5327	OLLIE	abnormal conditioned place preference behavior	0.189242
GO_CUL3_RING_UBIQUITIN_LIGASE_COMPLEX	0.13023	0.562498	0.324447	1.26133	7469	49	55958|9920|8405|8139|84861|84078|56062|9978|80311|571|9817|79734|57542|64410	GO	CUL3 RING UBIQUITIN LIGASE COMPLEX	0.249879
reactome_Sema3A PAK dependent Axon repulsion	0.182177	0.673002	0.427344	1.25468	9918	16	3320|5362|1072|5879|8829|2242|2534	reactome	Sema3A PAK dependent Axon repulsion	0.171984
GO_ANTEROGRADE_AXONAL_TRANSPORT	0.167957	0.644436	0.377431	1.25383	9328	25	2647|23011|23557|23095|55330|6647|24137|282991|10947	GO	ANTEROGRADE AXONAL TRANSPORT	0.19082
GO_RESPONSE_TO_NERVE_GROWTH_FACTOR	0.154501	0.611167	0.346939	1.25053	8696	35	4915|1869|988|1786|11021|5906|4922|2186|10519|9775|2033|85377|3397|5764|57498	GO	RESPONSE TO NERVE GROWTH FACTOR	0.21384
GO_CYTOKINE_MEDIATED_SIGNALING_PATHWAY	0.0474982	0.356285	0.243654	1.24993	3125	277	5685|4281|5693|5717|5702|5713|10346|5684|3394|5709|5707|5682|7852|9646|5714|5692|8195|5687|8835|5683|55504|23411|5686|10213|84817|23768|3977|5701|149951|5689|8986|3437|5691|5695|9125|5694|5688|7311|2633|7412|9447|6233|5690|1460|3454|5708|1634|572|1896|5718|2309|9655|9530|5705|5704|4283|7726|3601|7316|64388|9306|4939|171392|1435|6374|10410|55854|6387|1271|7133|57689|347731|9491|4982	GO	CYTOKINE MEDIATED SIGNALING PATHWAY	0.448202
GO_CENTRAL_NERVOUS_SYSTEM_NEURON_DIFFERENTIATION	0.0846633	0.447864	0.265103	1.24858	5240	143	6586|2637|161357|4915|3624|54567|22809|8321|5080|200933|6695|64211|26058|5629|6091|5081|2048|6585|7474|1630|89780|2066|340260|63925|374946|2736|6299|266727|7832|167826|5879|27089|5457|26038|8543|8829|120237|1009|58524|8312|136319|869|5048|9201|4009|7476|5456|81565|9839|4821|27185	GO	CENTRAL NERVOUS SYSTEM NEURON DIFFERENTIATION	0.348854
GO_IMMUNE_SYSTEM_DEVELOPMENT	0.0325845	0.288422	0.233308	1.2455	2243	410	10370|51119|6670|93436|5087|4683|8544|23212|3091|23210|7520|9833|6423|3394|3676|3624|8324|54567|93974|10935|51010|998|55636|23411|9156|23215|9070|4090|3428|284|1316|26108|6738|79576|4211|675|118460|5469|3725|3329|157570|10682|84623|22890|3146|7412|7163|6194|1399|7474|865|89780|6647|4292|3978|30009|57623|3214|5978|4437|8621|201163|165918|5238|581|7994|51218|79705|7048|7374|3398|55904|28996|3148|56…	GO	IMMUNE SYSTEM DEVELOPMENT	0.539972
GO_CHEMOKINE_MEDIATED_SIGNALING_PATHWAY	0.188906	0.686511	0.402549	1.23979	10338	19	7852|4283|6374|6387|10519|2826|57007	GO	CHEMOKINE MEDIATED SIGNALING PATHWAY	0.163352
OLLIE_abnormal_axon_extension	0.159789	0.623806	0.32811	1.2331	9095	42	4915|51299|5168|6091|2048|1072|57142|3309|4131|581|2823	OLLIE	abnormal axon extension	0.204951
OLLIE_abnormal_neuron_differentiation	0.0843224	0.447864	0.2536	1.23237	5313	178	9231|6423|4915|56978|729920|27319|55636|2619|51299|5168|5564|5080|200933|7025|4842|64211|3696|5933|79648|6091|2048|1630|1072|57142|2736|64641|5978|3309|4131|581|63973|167826|3398|2823|10468|5925|182|8829|5423	OLLIE	abnormal neuron differentiation	0.348854
GO_B_CELL_ACTIVATION	0.128759	0.561579	0.285856	1.23027	7625	82	6670|4683|3676|51010|200081|9156|8935|1316|118460|1503|3329|22890|7412|7163|4292	GO	B CELL ACTIVATION	0.250589
GO_NEGATIVE_REGULATION_OF_LEUKOCYTE_MIGRATION	0.197621	0.700718	0.399126	1.22925	10815	19	4681|613|4856|90865|27342|6387|134	GO	NEGATIVE REGULATION OF LEUKOCYTE MIGRATION	0.154457
OLLIE_PSD_human_core	0.0236025	0.24395	0.221082	1.22697	1728	654	9456|55968|521|79180|8402|1345|5789|4830|1434|9920|10094|3945|3320|1654|5878|4712|3837|7416|7336|5870|54472|10376|23788|5245|55004|5499|1471|286|760|4637|4695|60|539|10970|6184|1329|1175|3313|4659|5052|152007|10999|2035|57512|4713|55752|23136|5872|55327|5630|481|27101|94097|6455|1340|829|16|11021|26059|5300|7334|5037|9218|989|3329|23603|4697|3983|5478|3301|51704|6129|293|55605|120|7531|1463|9978|…	OLLIE	PSD human core	0.612699
GO_CEREBRAL_CORTEX_DEVELOPMENT	0.123104	0.55412	0.275901	1.2269	7392	99	3091|1281|4915|6434|8195|653464|284403|5080|200933|3014|79648|6091|7531|57142|572|93986|79633|581|5879|7248|8829|22903|2618|3190|1499|5048|85458|23380|8648|6867|81565|4747|4192|27185|63950|5454|5649|8320	GO	CEREBRAL CORTEX DEVELOPMENT	0.256396
GO_HINDBRAIN_DEVELOPMENT	0.112911	0.534089	0.266018	1.22386	6891	123	4760|2637|3212|6752|22809|9611|16|64211|5629|5362|2736|2020|93986|3309|1902|390992|1496|79971|5604|27089|1959|5457|200894|84678|2618|3190|8624|1499|3213|51150|136319|869|4009|7476|5013|3688|8648|5992|4192|4093|50674|23544|5764|5781|10499|58155	GO	HINDBRAIN DEVELOPMENT	0.272386
GO_POSITIVE_REGULATION_OF_CYTOKINE_PRODUCTION	0.0801717	0.434385	0.24319	1.21914	5172	227	28984|51728|6885|147372|3091|7520|11315|55959|1654|3394|672|10159|55703|5441|5601|3428|5440|4691|3265|10392|3329|10417|4060|3146|5434|51704|9447|7474|89780|6647|3454|4023|468|5435|26137|2547|90865|10631|1387|1649|29923|10623|7494|3148|965|3082|29110|5591|9451|338382	GO	POSITIVE REGULATION OF CYTOKINE PRODUCTION	0.362125
reactome_Deregulated CDK5 triggers multiple neurodegenerative pathways in Alzheimer's disease models	0.205959	0.702104	0.389877	1.21816	11301	20	993|5052|3725|4001|7531|2309	reactome	Deregulated CDK5 triggers multiple neurodegenerative pathways in Alzheimer's disease models	0.153599
GO_REGULATION_OF_LEUKOCYTE_CHEMOTAXIS	0.165707	0.641307	0.306236	1.21369	9522	54	4681|1909|708|4856|10488|3146|7474|811|5879|4283|1435|6374|196527|6387|83700	GO	REGULATION OF LEUKOCYTE CHEMOTAXIS	0.192934
GO_CENTRAL_NERVOUS_SYSTEM_DEVELOPMENT	0.0249611	0.246649	0.216661	1.21345	1858	743	4771|10063|1349|4760|54541|4830|3091|1281|1967|6586|2637|9231|80264|6423|6240|161357|57050|4915|56978|6434|672|7852|3212|6752|90780|3624|808|5901|54567|11281|22809|57526|998|5601|1869|55636|8195|60|79864|7477|613|6658|9611|8321|1786|8891|6860|546|3976|801|653464|6045|284403|5080|200933|8882|8613|675|6455|1340|6695|89797|16|5533|4807|55219|3014|5469|4082|64211|4808|26058|54510|5629|463|5362|8516|8…	GO	CENTRAL NERVOUS SYSTEM DEVELOPMENT	0.607921
GO_CULLIN_RING_UBIQUITIN_LIGASE_COMPLEX	0.121177	0.552716	0.261505	1.21253	7436	129	55958|246184|9920|51514|51529|8405|51434|150684|26224|8139|84861|84078|56062|6923|9978|80311|25879|6500|54461|55031|25906|8453|8697|571|996|9817|79734|57542|64410|8065|6502|701|25847|8454|899|60468|23276	GO	CULLIN RING UBIQUITIN LIGASE COMPLEX	0.257498
GO_RESPONSE_TO_CYTOKINE	0.0453563	0.356285	0.223774	1.2116	3187	480	5685|4281|3091|1281|5693|5717|5702|10456|5713|10346|5684|4915|3037|3394|672|4171|5709|5707|5682|7852|9646|3676|1612|10376|5714|5245|5692|5601|5531|8195|5687|988|8835|5683|55504|23411|5686|10213|3313|84817|23768|3977|5701|149951|5689|8986|3437|5691|5695|9125|3725|5694|5688|7311|2633|7412|9447|6233|6198|7474|23521|5690|58509|1460|29927|3899|3454|5708|705|9817|898|1634|572|10906|2058|1896|10631|4882…	GO	RESPONSE TO CYTOKINE	0.448202
GO_VENTRAL_SPINAL_CORD_INTERNEURON_DIFFERENTIATION	0.222451	0.742058	0.418989	1.20765	12073	15	54567|5080|2736|8543|120237|58524|4821	GO	VENTRAL SPINAL CORD INTERNEURON DIFFERENTIATION	0.129562
GO_NEURAL_NUCLEUS_DEVELOPMENT	0.171543	0.646782	0.30208	1.20615	9878	56	80264|3212|808|998|60|801|1340|84623|7531|522|8655|93986|515|3309|4722	GO	NEURAL NUCLEUS DEVELOPMENT	0.189242
GO_CYTOSKELETON_DEPENDENT_CYTOKINESIS	0.198274	0.700718	0.33095	1.20042	11162	36	26586|9101|54784|10096|288|112574|24137|10097|54443|56907|10617|56776|29127|387|55909|9897|6711|128866|129531|51429|3925|6683	GO	CYTOSKELETON DEPENDENT CYTOKINESIS	0.154457
GO_REGULATION_OF_MACROPHAGE_CYTOKINE_PRODUCTION	0.250372	0.794583	0.451704	1.18963	13470	11	10417|51704|7474|7042|79004	GO	REGULATION OF MACROPHAGE CYTOKINE PRODUCTION	0.099861
GO_CELL_SEPARATION_AFTER_CYTOKINESIS	0.238388	0.771713	0.397231	1.18642	13010	17	51510|79643|51652|27243|10015|128866|129531|5119	GO	CELL SEPARATION AFTER CYTOKINESIS	0.112544
GO_POSITIVE_REGULATION_OF_NEURON_APOPTOTIC_PROCESS	0.202071	0.700718	0.312384	1.18588	11515	44	998|9040|7021|5300|3725|7020|468|2309|1649|581|5609|7042|1499|2045	GO	POSITIVE REGULATION OF NEURON APOPTOTIC PROCESS	0.154457
GO_B_CELL_MEDIATED_IMMUNITY	0.207466	0.702555	0.314617	1.18239	11809	42	4683|51010|9156|708|118460|3329|4292|165918|730|2956	GO	B CELL MEDIATED IMMUNITY	0.15332
GO_OPTIC_NERVE_DEVELOPMENT	0.25972	0.801526	0.447934	1.1797	13973	11	89797|2048|84233|1902|220202|5076|4821	GO	OPTIC NERVE DEVELOPMENT	0.0960822
GO_REGULATION_OF_CYTOKINESIS	0.203788	0.700718	0.302196	1.1794	11694	50	990|808|998|10755|801|1069|675|5300|10807|201163|51100|6840|805|30849|55660|29127|1263|144455|387|5581	GO	REGULATION OF CYTOKINESIS	0.154457
GO_NERVE_DEVELOPMENT	0.201704	0.700718	0.295824	1.17661	11602	55	55959|3212|55636|6507|200933|89797|7020|10939|2048|6299|84233|1902|390992|1959|5457|8829|1605|220202|1499|3213	GO	NERVE DEVELOPMENT	0.154457
GO_REGULATION_OF_PRODUCTION_OF_MOLECULAR_MEDIATOR_OF_IMMUNE_RESPONSE	0.200712	0.700718	0.288668	1.17472	11664	61	22976|6885|51010|7009|284|9865|10417|51704|7474|30009|90865|7374|7494|7468|2956|5591|7042	GO	REGULATION OF PRODUCTION OF MOLECULAR MEDIATOR OF IMMUNE RESPONSE	0.154457
GO_NEGATIVE_REGULATION_OF_INFLAMMATORY_RESPONSE	0.203563	0.700718	0.289076	1.17262	11824	60	66005|5692|613|2876|4856|55829|55527|9655|3082|27342|11221|55872|284207|6223|10203|114899|7133|79004|2950|4088|134	GO	NEGATIVE REGULATION OF INFLAMMATORY RESPONSE	0.154457
GO_IMMUNE_SYSTEM_PROCESS	0.0291678	0.274484	0.202631	1.16997	2330	1235	10370|51119|6284|28984|51728|6670|5685|4281|10451|93436|5087|4683|6885|8544|23212|54541|130340|3091|5693|23210|5717|24138|5702|10572|30968|10094|7520|64083|5713|9833|79902|6423|10346|5684|56603|3320|1654|3394|5709|5707|5682|7852|5870|3676|54472|1612|3624|8324|66005|10533|5714|54567|55703|93974|10935|51010|5692|4986|10890|998|55636|1211|5687|57678|60|6093|5683|200081|23411|9156|23215|5686|23087|90…	GO	IMMUNE SYSTEM PROCESS	0.561483
GO_REGULATION_OF_NEURON_DEATH	0.131967	0.564492	0.235085	1.16961	8449	214	54541|3091|1965|11315|4915|57103|7336|998|6093|23411|7965|284|9040|2876|8882|7021|16|4842|3265|5300|8846|3725|6418|7020|1630|6647|83741|468|374946|2020|572|27023|2309|1649|7832|581|5609|5290|84335|28996|7248|84280|29110|5457|8829|7042|84678	GO	REGULATION OF NEURON DEATH	0.248342
reactome_Regulation of innate immune responses to cytosolic DNA	0.267889	0.81184	0.432739	1.16856	14435	12	7311|6233|29110|7316|51428|22954	reactome	Regulation of innate immune responses to cytosolic DNA	0.0905297
GO_NEGATIVE_REGULATION_OF_LEUKOCYTE_CHEMOTAXIS	0.283409	0.836198	0.511194	1.16665	14965	7	4681|4856	GO	NEGATIVE REGULATION OF LEUKOCYTE CHEMOTAXIS	0.0776909
GO_POSITIVE_REGULATION_OF_ADAPTIVE_IMMUNE_RESPONSE	0.231568	0.761109	0.30848	1.15932	13181	42	22976|6885|51010|23411|3329|22890|30009|9655|7374|7468|2956	GO	POSITIVE REGULATION OF ADAPTIVE IMMUNE RESPONSE	0.118553
GO_SYNAPTIC_VESICLE_CYTOSKELETAL_TRANSPORT	0.269285	0.813314	0.401617	1.15757	14615	15	2647|23557|55330|282991|10947|1176|26985|388552	GO	SYNAPTIC VESICLE CYTOSKELETAL TRANSPORT	0.0897415
GO_CXCR_CHEMOKINE_RECEPTOR_BINDING	0.284535	0.836756	0.426416	1.15149	15332	12	4283|8565|6374|6387	GO	CXCR CHEMOKINE RECEPTOR BINDING	0.077401
GO_DENDRITIC_CELL_MIGRATION	0.303235	0.845739	0.531072	1.15134	15914	6	7852|998|3146|196527	GO	DENDRITIC CELL MIGRATION	0.0727635
GO_CYTOKINE_METABOLIC_PROCESS	0.299998	0.845739	0.503421	1.14891	15841	7	10392|3454|3665|8915	GO	CYTOKINE METABOLIC PROCESS	0.0727635
GO_CEREBRAL_CORTEX_RADIALLY_ORIENTED_CELL_MIGRATION	0.262114	0.802364	0.33633	1.14812	14588	28	653464|200933|57142|5879|1499|5048|85458|23380|81565|27185|5454|5649	GO	CEREBRAL CORTEX RADIALLY ORIENTED CELL MIGRATION	0.0956284
GO_FOREBRAIN_DEVELOPMENT	0.144403	0.584147	0.219789	1.14215	9632	313	4771|4760|4830|3091|1281|6586|2637|6240|4915|6434|7852|6752|3624|5901|22809|1869|55636|8195|7477|6658|546|653464|284403|5080|200933|3014|64211|5629|84623|79648|6091|6506|2048|6585|7531|7474|89780|2066|57142|340260|63925|374946|2736|572|27023|6299|79048|93986|85440|79633|1902|7832|581|5915|3398|8473|5879|7248|27089|5457|26038|200894|8829|84678|22903|2618|2534|3190|7026|6387|8312|1499|8289|1808|504…	GO	FOREBRAIN DEVELOPMENT	0.233478
HALLMARK_REACTIVE_OXIGEN_SPECIES_PATHWAY	0.252255	0.794583	0.298729	1.13958	14376	45	475|5524|3163|10542|5052|4700|55829|6647|10549|2242|2879|4155|4482|51022|4710|7295	HALLMARK	REACTIVE OXIGEN SPECIES PATHWAY	0.099861
GO_VENTRAL_SPINAL_CORD_INTERNEURON_SPECIFICATION	0.309309	0.849993	0.458727	1.13452	16487	9	5080|2736|120237|58524	GO	VENTRAL SPINAL CORD INTERNEURON SPECIFICATION	0.0705847
GO_CYTOKINE_ACTIVITY	0.234952	0.766596	0.264832	1.13426	13868	80	123920|53342|3624|200081|3976|2662|3146|7474|651|146433|90865|9518|8743|4283|3625|7042|54918|64388|1435|6374|6387|4982|7476|4254	GO	CYTOKINE ACTIVITY	0.115433
GO_REGULATION_OF_CYTOKINE_PRODUCTION	0.151341	0.60133	0.213834	1.13027	10294	370	28984|51728|6885|147372|3091|7520|11315|55959|1654|3394|672|10159|3624|66005|55703|5441|5601|57678|54206|708|3428|284|5440|9865|4691|8986|3265|5300|10392|55829|3329|7311|8887|56957|10417|4060|3146|2633|5434|51704|9447|6233|7474|89780|6647|58509|3454|4023|468|5435|26137|2547|26057|5443|90865|55593|10631|1387|1649|9655|29923|5879|10623|7494|3148|10524|965|7430|3082|29110|3625|9111|5591|55914|27086|…	GO	REGULATION OF CYTOKINE PRODUCTION	0.220887
GO_NEGATIVE_REGULATION_OF_SUBSTRATE_ADHESION_DEPENDENT_CELL_SPREADING	0.310941	0.849993	0.417043	1.12618	16755	12	23603|2633|10631|1946|9270	GO	NEGATIVE REGULATION OF SUBSTRATE ADHESION DEPENDENT CELL SPREADING	0.0705847
GO_PIGMENT_GRANULE_ORGANIZATION	0.293758	0.842834	0.350613	1.1258	16225	22	2647|23557|55330|282991|63971	GO	PIGMENT GRANULE ORGANIZATION	0.0742577
GO_REGULATION_OF_CYTOKINE_SECRETION_INVOLVED_IN_IMMUNE_RESPONSE	0.329643	0.866768	0.519064	1.1253	17300	6	284|7474|9474	GO	REGULATION OF CYTOKINE SECRETION INVOLVED IN IMMUNE RESPONSE	0.0620971
GO_NEURAL_PRECURSOR_CELL_PROLIFERATION	0.257144	0.801526	0.27487	1.12488	14946	63	2637|9833|58158|6240|22809|10890|64399|64211|89780|85440|8323|23595|7976|8624|8326|84858|29127|5048|85458|7476|9839|27185|2009|5454	GO	NEURAL PRECURSOR CELL PROLIFERATION	0.0960822
reactome_Chemokine receptors bind chemokines	0.303671	0.845739	0.383032	1.12458	16533	16	7852|4283|6374|6387|2826|57007	reactome	Chemokine receptors bind chemokines	0.0727635
GO_NEGATIVE_REGULATION_OF_GENE_EXPRESSION_EPIGENETIC	0.264155	0.803248	0.272879	1.12045	15385	64	6839|10933|8338|23411|1786|8520|3015|3014|84661|3020|8364|57673|8726|80314|53615|5928|5931|8289|55766|8353|3070|10943|9555	GO	NEGATIVE REGULATION OF GENE EXPRESSION EPIGENETIC	0.0951502
GO_SOMATIC_DIVERSIFICATION_OF_IMMUNE_RECEPTORS_VIA_SOMATIC_MUTATION	0.319849	0.853259	0.413932	1.11778	17235	12	9156|4292|7374|2956|5423|10721|5379	GO	SOMATIC DIVERSIFICATION OF IMMUNE RECEPTORS VIA SOMATIC MUTATION	0.0689189
GO_NEGATIVE_REGULATION_OF_DENDRITE_DEVELOPMENT	0.300392	0.845739	0.336413	1.11757	16684	25	10769|653464|1630|64689|382|10498|1942|3397|22871	GO	NEGATIVE REGULATION OF DENDRITE DEVELOPMENT	0.0727635
GO_REGULATION_OF_B_CELL_MEDIATED_IMMUNITY	0.306278	0.847717	0.357427	1.11677	16806	20	22976|51010|30009|7374|7468|2956	GO	REGULATION OF B CELL MEDIATED IMMUNITY	0.0717493
GO_REGULATION_OF_LEUKOCYTE_MIGRATION	0.2587	0.801526	0.259293	1.11595	15321	82	80310|3676|4681|1909|708|613|4856|10488|3146|7474|811|90865|4478|5879|4283|27342|1435|6374|196527|6387|83700	GO	REGULATION OF LEUKOCYTE MIGRATION	0.0960822
reactome_Axonal growth inhibition (RHOA activation)	0.340046	0.873607	0.514562	1.11555	17846	6	84894|57142|396|387	reactome	Axonal growth inhibition (RHOA activation)	0.058684
OLLIE_abnormal_third_ventricle_morphology	0.278488	0.827136	0.279599	1.11208	16019	55	84464|9231|5204|55636|8195|6658|9611	OLLIE	abnormal third ventricle morphology	0.0824231
OLLIE_abnormal_postnatal_subventricular_zone_morphology	0.311854	0.849993	0.355799	1.11169	17112	20	9231|4171|5080|5933	OLLIE	abnormal postnatal subventricular zone morphology	0.0705847
GO_IMMUNE_EFFECTOR_PROCESS	0.199652	0.700718	0.215302	1.11082	13206	293	6284|28984|51728|10451|4683|54541|24138|10094|10346|3320|10533|55703|51010|4986|998|57678|60|9156|708|5052|3428|10552|1398|10093|55324|118460|3437|3329|56892|10417|8773|3146|2633|6194|1525|4292|5611|3454|10096|90865|60489|147179|165918|10383|10097|5290|55904|5879|730|10623|203068|7248|29110|5291|2956|4283|6814|182|27086|4939|10622|161882|55845|2534|6374|5806|10410	GO	IMMUNE EFFECTOR PROCESS	0.154457
OLLIE_abnormal_innervation	0.258611	0.801526	0.251391	1.1101	15466	95	1134|4830|2637|4915|8139|55636|2261|2617|200933|91653|253738|4001|3778|2048|2066|2115|64641|246213|4882|7994	OLLIE	abnormal innervation	0.0960822
reactome_RUNX1 regulates transcription of genes involved in BCR signaling	0.356674	0.873607	0.542259	1.10801	18632	5	865|861|1998|1997|5079	reactome	RUNX1 regulates transcription of genes involved in BCR signaling	0.058684
GO_CYTOKINE_BINDING	0.289396	0.842735	0.276447	1.1038	16665	56	11315|10456|7852|3676|4681|3977|3146|2633|2|3454|3690|7048|90|8829|64388|1271|8692|3688|57007	GO	CYTOKINE BINDING	0.074309
GO_CHEMOKINE_BINDING	0.344785	0.873607	0.429209	1.09848	18546	10	3676|3146|2|3690|3688|57007	GO	CHEMOKINE BINDING	0.058684
GO_NEGATIVE_REGULATION_OF_NEURON_DIFFERENTIATION	0.252852	0.794583	0.227554	1.09765	15866	169	10769|5087|54437|22876|84894|27257|6658|23557|653464|5080|4211|6695|5469|2048|7474|1630|89780|811|57142|374946|9139|5978|10363|1902|64689|7070|282969|3398|1716|79191|5376|7431|382|182|1656|8829|27339|4038|396|1977|2045|2664|4155|22882|5048|4009|85458|3688|10519|4821|387	GO	NEGATIVE REGULATION OF NEURON DIFFERENTIATION	0.099861
GO_LONG_TERM_SYNAPTIC_DEPRESSION	0.350104	0.873607	0.414013	1.09036	18836	11	10769|57406	GO	LONG TERM SYNAPTIC DEPRESSION	0.058684
panther_B cell activation	0.316389	0.853259	0.28718	1.0902	18030	44	10451|5601|10746|801|3265|3725|369|5290|5879|5604|5291|4893|4215	panther	B cell activation	0.0689189
reactome_MECP2 regulates neuronal receptors and channels	0.344546	0.873607	0.364265	1.08796	18804	17	4986|2289|2904	reactome	MECP2 regulates neuronal receptors and channels	0.058684
GO_POSITIVE_REGULATION_OF_LEUKOCYTE_CHEMOTAXIS	0.319385	0.853259	0.284896	1.08681	18202	45	1909|708|10488|3146|7474|811|5879|4283|1435|6374|196527|6387	GO	POSITIVE REGULATION OF LEUKOCYTE CHEMOTAXIS	0.0689189
GO_DOPAMINERGIC_NEURON_DIFFERENTIATION	0.342384	0.873607	0.352369	1.08525	18738	19	3091|8321|7474|89780|5879|6422|1499|4009|63950	GO	DOPAMINERGIC NEURON DIFFERENTIATION	0.058684
GO_REGULATION_OF_NEURON_APOPTOTIC_PROCESS	0.286364	0.839376	0.224351	1.08051	17938	167	3091|11315|4915|7336|998|6093|284|9040|2876|8882|7021|16|3265|5300|8846|3725|6418|7020|6647|83741|468|374946|2020|27023|2309|1649|7832|581|5609|5290|84335|28996|5457|8829|7042|84678|2534|1271|1499|10617|2045|2914|6622	GO	REGULATION OF NEURON APOPTOTIC PROCESS	0.0760436
GO_REGULATION_OF_CHEMOKINE_PRODUCTION	0.342431	0.873607	0.294517	1.075	19307	37	3091|1654|5601|7474|4023|90865|10631|9655|55914|161882|114899|2950	GO	REGULATION OF CHEMOKINE PRODUCTION	0.058684
GO_REGULATION_OF_IMMUNE_EFFECTOR_PROCESS	0.274246	0.819609	0.209624	1.07442	18029	275	22976|6885|6628|130340|55173|1965|8208|1351|6632|10675|5245|51010|6507|94107|7009|1175|708|613|284|9865|6895|481|51538|6629|3329|7311|10488|10417|22890|3146|25804|51704|9447|7474|2|30009|26057|5654|90865|60489|9655|308|29923|7374|8110|5879|3916|730|7494|9469|7468|2956|5591|7042|2040|6397|57102|27342|11221|401466|148213|2242|6223|22918|2534|27120	GO	REGULATION OF IMMUNE EFFECTOR PROCESS	0.0863934
GO_NEURON_MIGRATION	0.315744	0.853259	0.242266	1.07338	18913	97	54541|58158|3320|4915|7852|5080|200933|6695|8846|84623|343472|7531|1630|2011|89796|266727|323|581|167826|2823|8829|23284|7976|5191|2534|7026|6387|1499|5048|9201	GO	NEURON MIGRATION	0.0689189
reactome_APC truncation mutants have impaired AXIN binding	0.365076	0.882103	0.379531	1.07311	19823	14	1452|5516|5515|5518|8312|5529	reactome	APC truncation mutants have impaired AXIN binding	0.0544807
OLLIE_abnormal_spinal_cord_morphology	0.295962	0.842834	0.219548	1.07176	18734	184	10370|1134|2637|4915|729920|27319|8139|4090|5077|3976|5080|200933|23095|4842|1356|821|3329|4001|26058|6091|10939|338917|1630|89780|2066|1861|3800|374946|2736|9518|4882|1387|581|7415|63973	OLLIE	abnormal spinal cord morphology	0.0742577
reactome_Highly calcium permeable postsynaptic nicotinic acetylcholine receptors	0.38137	0.89256	0.469164	1.07073	20138	7	1134|1136|1143	reactome	Highly calcium permeable postsynaptic nicotinic acetylcholine receptors	0.0493627
panther_T cell activation	0.342563	0.873607	0.277849	1.06988	19558	47	10451|998|5601|801|8440|5533|3265|3725|369|5290|5879|5604|5291|4893|4214|5594|3937	panther	T cell activation	0.058684
OLLIE_abnormal_sleep_behavior	0.353794	0.873607	0.307915	1.06913	19740	30	4842|406|9312|64641|2847|83590|114781|7133|7337|4862	OLLIE	abnormal sleep behavior	0.058684
GO_NEURON_SPINE	0.333719	0.873607	0.234368	1.06125	20210	111	1312|4915|5499|6507|10755|8411|7074|79953|9162|55752|4842|821|4082|8898|1266|3751|1902|4131|4923|2823|11178|3190|9743|5142|57451|3706|2521|134|54873|23380|3688|50944|4983|64101|378	GO	NEURON SPINE	0.058684
GO_POSITIVE_REGULATION_OF_IMMUNE_EFFECTOR_PROCESS	0.34975	0.873607	0.242751	1.05554	20799	87	22976|6885|5245|51010|3329|10417|22890|51704|7474|30009|26057|90865|9655|7374|3916|7494|7468|2956|57102|27342|2242|6223	GO	POSITIVE REGULATION OF IMMUNE EFFECTOR PROCESS	0.058684
GO_POSITIVE_REGULATION_OF_LYMPHOCYTE_MEDIATED_IMMUNITY	0.370932	0.886666	0.288586	1.05335	20914	37	22976|6885|51010|3329|22890|30009|7374|3916|7468|2956	GO	POSITIVE REGULATION OF LYMPHOCYTE MEDIATED IMMUNITY	0.0522398
GO_NEGATIVE_REGULATION_OF_NEURON_APOPTOTIC_PROCESS	0.346798	0.873607	0.230717	1.05314	21067	117	3091|11315|4915|7336|6093|284|8882|7021|16|3265|5300|8846|3725|6418|6647|83741|374946|2020|27023|7832|581|5290|28996|5457|8829|84678	GO	NEGATIVE REGULATION OF NEURON APOPTOTIC PROCESS	0.058684
OLLIE_abnormal_neural_tube_morphology_development	0.311665	0.849993	0.200178	1.05266	21076	351	10370|29128|10733|23463|51574|3091|2637|221833|51510|2237|5892|672|3212|1488|79831|55636|2619|4090|5077|51107|5168|1786|10762|80070|10052|8613|675|64399|5469|8846|3725|3696|8313|23603|7020|25902|6949|89780|65108|3364|811|23161|1072|23509|2736|54815|27023|26057|6169|4216|79633|1387|10229|7494|28996|7248|4522|1959|182|200894|2280|8543|677|7042|84678|84133|23598|25828|23432|7976|899|10059|1946|8312|…	OLLIE	abnormal neural tube morphology development	0.0705847
reactome_Activation of RAS in B cells	0.417488	0.926636	0.515159	1.05263	21809	5	3265|25780|4893	reactome	Activation of RAS in B cells	0.033091
GO_NEUROTRANSMITTER_UPTAKE	0.3959	0.914088	0.398455	1.04939	21300	11	11315|6507|6622|2752	GO	NEUROTRANSMITTER UPTAKE	0.0390119
GO_LEUKOCYTE_CELL_CELL_ADHESION	0.349786	0.873607	0.222918	1.04873	21620	142	6670|23210|30968|64083|56603|3676|8324|54567|55636|6093|8440|79576|1503|3329|22890|3146|7412|6194|1525|3454|30009|2650|581|4478|7248|7430|2280|5591|677|27086|3707|23598|6146|161882|2534|9093|1499|4088|678	GO	LEUKOCYTE CELL CELL ADHESION	0.058684
GO_LIGASE_REGULATOR_ACTIVITY	0.400806	0.915312	0.377532	1.04457	21693	13	550|10221|166979|1029	GO	LIGASE REGULATOR ACTIVITY	0.038431
GO_REGULATION_OF_T_CELL_MIGRATION	0.407804	0.924227	0.407692	1.04341	21936	10	3676|7474|6387|102|1893|6868|8772	GO	REGULATION OF T CELL MIGRATION	0.0342215
GO_GRANULOCYTE_DIFFERENTIATION	0.410423	0.924227	0.420685	1.04044	21877	9	6670|79576|161882	GO	GRANULOCYTE DIFFERENTIATION	0.0342215
GO_CELL_ACTIVATION_INVOLVED_IN_IMMUNE_RESPONSE	0.381385	0.89256	0.248846	1.03964	22310	70	6284|4683|51010|9156|118460|3329|56892|8773|3146|6194|4292|165918|7248|2956|6814|27086|161882|55846	GO	CELL ACTIVATION INVOLVED IN IMMUNE RESPONSE	0.0493627
GO_POSITIVE_REGULATION_OF_CYTOKINESIS	0.398393	0.915312	0.320095	1.03951	22007	23	990|998|10755|6840|29127|387|5581|79848|6683|9585|9371	GO	POSITIVE REGULATION OF CYTOKINESIS	0.038431
GO_NEGATIVE_REGULATION_OF_NEURON_DEATH	0.379778	0.89256	0.220146	1.03443	23445	141	3091|11315|4915|57103|7336|6093|23411|284|8882|7021|16|3265|5300|8846|3725|6418|6647|83741|468|374946|2020|27023|7832|581|5290|28996|84280|5457|8829|84678	GO	NEGATIVE REGULATION OF NEURON DEATH	0.0493627
GO_FOREBRAIN_GENERATION_OF_NEURONS	0.389829	0.907571	0.251929	1.03443	22705	64	6586|2637|3624|22809|5080|64211|6091|6585|7474|89780|2066|340260|6299|5879|27089|8829	GO	FOREBRAIN GENERATION OF NEURONS	0.0421192
GO_TELENCEPHALON_GLIAL_CELL_MIGRATION	0.408948	0.924227	0.330503	1.03265	22440	20	653464|57142|1499|5048|23380|27185|5649	GO	TELENCEPHALON GLIAL CELL MIGRATION	0.0342215
GO_POSITIVE_REGULATION_OF_LEUKOCYTE_DIFFERENTIATION	0.402369	0.915312	0.241022	1.02742	23680	78	10456|760|3976|79576|3725|22890|3146|2736|146433|572|9655|10221|7048|3398|8473|55904|7494|5925|3707|537|1435	GO	POSITIVE REGULATION OF LEUKOCYTE DIFFERENTIATION	0.038431
GO_REGULATION_OF_NEUROTRANSMITTER_UPTAKE	0.423675	0.928347	0.379944	1.026	22830	12	2824|4842|1861|6622	GO	REGULATION OF NEUROTRANSMITTER UPTAKE	0.0322898
pathwaycommons_Calcium signaling in the CD4+ TCR pathway	0.418709	0.926636	0.323694	1.02584	23064	21	808|4775|801|3725|2280|805|55509|10231	pathwaycommons	Calcium signaling in the CD4+ TCR pathway	0.033091
KEGG_LEUKOCYTE_TRANSENDOTHELIAL_MIGRATION	0.411858	0.925128	0.236984	1.02189	24388	83	10451|7852|3676|998|60|6093|394|1003|7412|4313|5010|5906|7070|4478|5290|5879|1496|9475|7430|2773|5291|2771|6387|83700|1499|3688|5578|387|5336	KEGG	LEUKOCYTE TRANSENDOTHELIAL MIGRATION	0.033798
GO_MITOTIC_CYTOKINESIS	0.425178	0.928958	0.298337	1.01843	23664	28	26586|9101|288|112574|24137|54443|10617|29127|387|55909|6711|128866|129531|51429|3925|6683	GO	MITOTIC CYTOKINESIS	0.0320041
GO_CENTRAL_NERVOUS_SYSTEM_NEURON_DEVELOPMENT	0.426639	0.928958	0.246929	1.0139	24849	64	6586|2637|4915|22809|200933|6091|2048|6585|7474|1630|2736|7832|5879|27089|8829|1009|5048|9201|81565|9839|27185	GO	CENTRAL NERVOUS SYSTEM NEURON DEVELOPMENT	0.0320041
GO_CYTOPLASMIC_UBIQUITIN_LIGASE_COMPLEX	0.440413	0.94013	0.375144	1.01303	23732	12	6923|550|9978|8453	GO	CYTOPLASMIC UBIQUITIN LIGASE COMPLEX	0.0268119
GO_NEGATIVE_REGULATION_OF_T_CELL_RECEPTOR_SIGNALING_PATHWAY	0.442754	0.94013	0.357631	1.01118	24041	14	29085|2633|7070|7430	GO	NEGATIVE REGULATION OF T CELL RECEPTOR SIGNALING PATHWAY	0.0268119
GO_SYNAPSE_ORGANIZATION	0.42959	0.929911	0.21854	1.01078	26332	127	1134|5789|56126|4915|2339|57717|7477|8321|23024|23557|200933|56127|5300|84623|10939|11079|7474|89780|1501|288|56122|56132|2119|7248|2823|56123|5457|9806|23284|4038|56133|9093|1499|6622|1108|22829|7476	GO	SYNAPSE ORGANIZATION	0.0315585
KEGG_AXON_GUIDANCE	0.431171	0.93108	0.220156	1.0105	26297	121	6586|54437|7852|998|6093|4775|2042|8440|5533|3265|3983|5362|6091|2048|6585|1630|1072|5879|9475|2773|8829|4893|57522|2771|2242|1946|2534|6387|57689|5594|2045|1808|56896|23380|3688	KEGG	AXON GUIDANCE	0.031013
GO_CYTOKINE_SECRETION	0.438284	0.94013	0.307714	1.0102	24276	24	6284|57678|3146|9447|27086|183|3937|115362|1116|5861	GO	CYTOKINE SECRETION	0.0268119
GO_POSITIVE_REGULATION_OF_LEUKOCYTE_MIGRATION	0.444435	0.94013	0.249459	1.00448	25754	58	80310|3676|1909|708|10488|3146|7474|811|5879|4283|1435|6374|196527|6387	GO	POSITIVE REGULATION OF LEUKOCYTE MIGRATION	0.0268119
GO_NEGATIVE_REGULATION_OF_NEURAL_PRECURSOR_CELL_PROLIFERATION	0.45054	0.94013	0.33607	1.00375	24589	17	5080|7474|7832|3398|84678	GO	NEGATIVE REGULATION OF NEURAL PRECURSOR CELL PROLIFERATION	0.0268119
GO_CALCIUM_DEPENDENT_CELL_CELL_ADHESION_VIA_PLASMA_MEMBRANE_CELL_ADHESION_MOLECULES	0.453503	0.94013	0.320291	1.00074	24885	20	56126|57717|56127|56122|56132|56123|56133|27032|64072|22871|1000	GO	CALCIUM DEPENDENT CELL CELL ADHESION VIA PLASMA MEMBRANE CELL ADHESION MOLECULES	0.0268119
pathwaycommons_BCR signaling pathway	0.454461	0.94013	0.248053	0.998817	26335	58	6885|808|613|801|5533|3265|3725|4793|5290|5879|5604|805|4214|5594|25998|10892|5336|1796|7410	pathwaycommons	BCR signaling pathway	0.0268119
OLLIE_abnormal_neural_plate_morphology	0.455233	0.94013	0.307501	0.998608	25147	23	51510|8313|6949|1072	OLLIE	abnormal neural plate morphology	0.0268119
GO_BRAIN_MORPHOGENESIS	0.456189	0.94013	0.292184	0.997424	25390	28	6423|8195|6585|7474|63925|1496|8323|7976|6422|5048|5013|5076	GO	BRAIN MORPHOGENESIS	0.0268119
GO_FOREBRAIN_NEURON_DEVELOPMENT	0.458201	0.941682	0.280264	0.996485	25716	33	6586|2637|22809|6091|6585|7474|5879|27089|8829	GO	FOREBRAIN NEURON DEVELOPMENT	0.0260955
GO_NEGATIVE_REGULATION_OF_CYTOKINE_PRODUCTION	0.463661	0.944329	0.213196	0.996236	28548	136	28984|3624|66005|54206|708|284|8986|5300|55829|7311|8887|56957|3146|2633|6233|58509|5443|90865|55593|9655|5879|10524|7430|3082|29110|3625|9111|55914|7042|7316|27342|161882|10204|114899|79004|2950	GO	NEGATIVE REGULATION OF CYTOKINE PRODUCTION	0.0248769
GO_NEGATIVE_REGULATION_OF_VIRAL_RELEASE_FROM_HOST_CELL	0.463714	0.944329	0.344961	0.994278	25168	15	51652|23087|11043|7726	GO	NEGATIVE REGULATION OF VIRAL RELEASE FROM HOST CELL	0.0248769
OLLIE_abnormal_nervous_system_development	0.485592	0.95352	0.177649	0.993587	36061	728	10370|4116|29128|10733|23463|4760|51574|3091|2637|23210|1859|221833|51510|84464|2237|9231|58158|6423|84823|4915|5892|56978|672|63932|729920|7852|27319|3212|1488|90780|1879|3763|150684|79831|5204|55636|8195|2619|5277|51299|23411|4090|5077|7074|51107|5168|5564|1786|10762|80070|10052|5080|200933|8613|7025|675|4842|64399|5469|8846|64211|3725|3696|894|8313|5933|23603|7020|79648|6091|2731|25902|6949|20…	OLLIE	abnormal nervous system development	0.0206703
GO_MYELOID_DENDRITIC_CELL_ACTIVATION	0.465988	0.944655	0.376843	0.992471	25071	11	3146|7048|55509	GO	MYELOID DENDRITIC CELL ACTIVATION	0.0247267
GO_NEURONAL_POSTSYNAPTIC_DENSITY	0.467352	0.94519	0.25111	0.991601	26839	53	22986|9456|4915|9162|23136|8440|8898|120|57142|4131|4134|1496	GO	NEURONAL POSTSYNAPTIC DENSITY	0.0244809
GO_CYTOKINE_PRODUCTION	0.468709	0.94519	0.235422	0.991453	27456	73	6284|28984|3091|30968|57678|23411|10392|3329|3146|9447|3454	GO	CYTOKINE PRODUCTION	0.0244809
GO_NEURONAL_STEM_CELL_DIVISION	0.469423	0.94519	0.358007	0.990546	25407	13	10890|89780|85440	GO	NEURONAL STEM CELL DIVISION	0.0244809
OLLIE_abnormal_hindbrain_development	0.485738	0.95352	0.221518	0.985065	29170	99	2637|58158|84823|4915|7852|3212|3763|2619|5080|894|2736|2020|4131|63973|1496|6157|1959|9211|5813|899|6387	OLLIE	abnormal hindbrain development	0.0206703
GO_REGULATION_OF_MACROPHAGE_ACTIVATION	0.478513	0.95352	0.355534	0.983703	25899	13	3329|7474|90865|6622|23729|6542|79155	GO	REGULATION OF MACROPHAGE ACTIVATION	0.0206703
GO_PHAGOCYTIC_VESICLE_MEMBRANE	0.483379	0.95352	0.255263	0.982911	27598	47	9367|10890|533|4218|11031|7879|3916|55647|338382|8992|57403|30849|9230	GO	PHAGOCYTIC VESICLE MEMBRANE	0.0206703
GO_OLIGODENDROCYTE_DEVELOPMENT	0.482076	0.95352	0.27594	0.981113	27056	33	1967|56978|8891|118738|1902|3398|5354|10810|2950|4821|8890	GO	OLIGODENDROCYTE DEVELOPMENT	0.0206703
GO_NEUROMUSCULAR_SYNAPTIC_TRANSMISSION	0.484607	0.95352	0.339716	0.97916	26302	15	1134|23095|1136|2119|1143	GO	NEUROMUSCULAR SYNAPTIC TRANSMISSION	0.0206703
GO_LEUKOCYTE_MIGRATION	0.502585	0.958019	0.210239	0.978343	30912	132	51119|10451|64083|79902|7852|3676|998|6093|284|481|3265|5478|3146|7412|1525|30009|2650|3690|4478|5290|5879|965|5291|483|7042|4893|6223|2534|196527|5142|83700|6520	GO	LEUKOCYTE MIGRATION	0.0186258
OLLIE_CYFIP1_all	0.488701	0.95352	0.266505	0.97825	27571	38	9456|1994|26059|3312|54954|26986|23196|494115|6134|10540|1993|23367|5976|9912|23350|10492	OLLIE	CYFIP1 all	0.0206703
GO_DENDRITE_CYTOPLASM	0.487505	0.95352	0.345528	0.976965	26471	14	821|6647|7881|79971|5594	GO	DENDRITE CYTOPLASM	0.0206703
GO_SYNAPSE_ASSEMBLY	0.499621	0.958019	0.239846	0.972921	29022	60	5789|56126|57717|8321|200933|56127|84623|7474|89780|56122|56132|2823|56123|5457|9806|23284|4038|56133	GO	SYNAPSE ASSEMBLY	0.0186258
GO_NEGATIVE_REGULATION_OF_T_CELL_APOPTOTIC_PROCESS	0.495648	0.957039	0.392663	0.971134	26420	9	3091|57678|1831	GO	NEGATIVE REGULATION OF T CELL APOPTOTIC PROCESS	0.0190703
GO_LIGASE_ACTIVITY	0.549657	0.996742	0.183787	0.970888	37368	367	4281|29128|56852|10210|10346|55148|283459|672|64219|51067|10533|93974|25898|580|9867|223082|4677|331|2617|23024|10999|9040|51255|10193|10055|6045|1503|16|868|11043|56254|25902|57691|130507|9978|7329|7681|9810|3141|3978|8634|80196|6897|9781|149603|11236|2058|9604|79717|26145|55167|165918|26001|115123|54529|80829|56474|9039|5091|57630|3376|4522|57494|1959|57520|8565|220441|64320|833|114088|10056|55…	GO	LIGASE ACTIVITY	0.00141741
HALLMARK_INFLAMMATORY_RESPONSE	0.522075	0.976586	0.210432	0.96954	31903	124	3091|3037|3624|187|4986|11047|3976|1316|23095|55829|3696|6506|133|3454|131566|3690|1902|7832|7162|8743|2773|4283|9111|3601|1435|10203|5142|7133	HALLMARK	INFLAMMATORY RESPONSE	0.0102896
GO_NEGATIVE_REGULATION_OF_FAT_CELL_DIFFERENTIATION	0.501838	0.958019	0.267129	0.96893	28253	36	1869|23411|406|7474|89780|11007|1649|338761|182|161882|8312|4088	GO	NEGATIVE REGULATION OF FAT CELL DIFFERENTIATION	0.0186258
GO_MODULATION_BY_SYMBIONT_OF_HOST_CELLULAR_PROCESS	0.50035	0.958019	0.288467	0.967578	27837	26	3837|10533|9218|293|572|3839|3836|3840	GO	MODULATION BY SYMBIONT OF HOST CELLULAR PROCESS	0.0186258
KEGG_T_CELL_RECEPTOR_SIGNALING_PATHWAY	0.518879	0.976585	0.227776	0.966472	30507	76	10451|6885|998|5601|4775|8440|1019|5533|868|3265|3725|4793	KEGG	T CELL RECEPTOR SIGNALING PATHWAY	0.0102901
GO_LEUKOCYTE_ACTIVATION	0.555812	0.99979	0.190478	0.964198	36144	246	6284|6670|4683|23210|30968|56603|3676|54472|8324|54567|51010|55636|200081|9156|8935|1316|8440|79576|118460|1503|3725|3329|8773|22890|3146|7412|7163|6194|1525|865|4292|3454|30009|165918|581|7048|3398|55904|7248|29110|2956|6814|2280|5591|677|27086|3707|23598|6146|10320|7551|55509|161882|22918|1435|2534|9093|3175|55846|8326|1499|4088|3937|678	GO	LEUKOCYTE ACTIVATION	9.11e-05
GO_NEGATIVE_REGULATION_OF_MYELOID_LEUKOCYTE_DIFFERENTIATION	0.510662	0.971344	0.284446	0.962599	28402	27	4830|3624|10221|161882|171392|6422|10766|1499	GO	NEGATIVE REGULATION OF MYELOID LEUKOCYTE DIFFERENTIATION	0.0126271
GO_NEURON_DIFFERENTIATION	0.623592	0.999956	0.171447	0.959773	46378	739	2647|4762|4760|54541|5789|3091|6586|2637|57633|10210|30813|58158|54437|161357|11091|4915|107|5358|57187|729920|7852|60491|3624|8324|84894|54567|6993|4681|22809|10890|998|5601|9394|6507|7477|2042|7074|6658|8321|23768|3977|23557|1786|3976|23136|5872|8440|5080|5818|200933|55330|8882|8842|6695|1002|11021|3265|5300|91653|4218|25814|9218|3730|8846|8898|64211|3725|26058|5629|5362|10417|84623|4060|343472…	GO	NEURON DIFFERENTIATION	1.9e-05
GO_POSITIVE_REGULATION_OF_CYTOKINE_PRODUCTION_INVOLVED_IN_IMMUNE_RESPONSE	0.513724	0.973028	0.302349	0.958196	28298	21	6885|10417|51704|7474	GO	POSITIVE REGULATION OF CYTOKINE PRODUCTION INVOLVED IN IMMUNE RESPONSE	0.0118746
GO_ORGAN_OR_TISSUE_SPECIFIC_IMMUNE_RESPONSE	0.521255	0.976586	0.384676	0.95138	27785	9	6170|56957|2197|8339	GO	ORGAN OR TISSUE SPECIFIC IMMUNE RESPONSE	0.0102896
GO_LYMPHOCYTE_ACTIVATION	0.592161	0.999956	0.191763	0.948591	37799	204	6670|4683|23210|30968|56603|3676|8324|54567|51010|55636|200081|9156|8935|1316|8440|79576|118460|1503|3329|22890|3146|7412|7163|6194|1525|865|4292|3454|30009|165918|581|3398|7248|29110|2956|2280|5591|677|27086|3707|23598|6146|10320|161882|2534|9093|3175|55846|8326|1499|4088|678	GO	LYMPHOCYTE ACTIVATION	1.9e-05
reactome_Nef mediated downregulation of MHC class I complex cell surface expression	0.526526	0.976586	0.383061	0.947386	28066	9	130340|164|1174|567|8907	reactome	Nef mediated downregulation of MHC class I complex cell surface expression	0.0102896
OLLIE_abnormal_nervous_system_tract_morphology	0.573694	0.999956	0.208561	0.945687	34766	112	56978|729920|27319|1879|55636|6658|5080|200933|23095|7025|821|64211|3329|6091|2048|1630|65108|374946|4784|3309|4131	OLLIE	abnormal nervous system tract morphology	1.9e-05
GO_B_CELL_PROLIFERATION	0.530656	0.978158	0.349893	0.944846	28595	12	1503|3329|581	GO	B CELL PROLIFERATION	0.009591
GO_NEGATIVE_REGULATION_OF_NERVOUS_SYSTEM_DEVELOPMENT	0.621163	0.999956	0.186884	0.940906	40192	235	10769|5087|1281|54437|22876|84894|6993|22809|27257|6658|23557|653464|5080|4211|6695|5469|8898|2048|6585|7474|1630|89780|2066|811|57142|374946|9139|5978|10363|1902|64689|7070|282969|3398|1716|79191|5376|7431|382|182|1656|8829|9451|23432|27339|11221|4038|3190|1499|396|1977|2045|2664|4155|22882|5048|4009|85458|7476|23380|3688|5992|10519|4821|387|27242	GO	NEGATIVE REGULATION OF NERVOUS SYSTEM DEVELOPMENT	1.9e-05
OLLIE_ARC	0.545321	0.994517	0.275411	0.940166	30351	28	481|3312|5354|381|5315|292|4155|1808|2752|9228	OLLIE	ARC	0.00238793
GO_NEGATIVE_REGULATION_OF_VIRAL_ENTRY_INTO_HOST_CELL	0.535602	0.985243	0.339797	0.940163	28989	13	11043|8724|7726|5806|10410	GO	NEGATIVE REGULATION OF VIRAL ENTRY INTO HOST CELL	0.00645647
GO_REGULATION_OF_AXONOGENESIS	0.615662	0.999956	0.196429	0.934111	38263	153	6586|54437|4915|84894|23011|79006|7074|1002|5362|343472|6091|2048|6585|7474|1630|89780|2011|57142|374946|6474|7070|4131|11344|5604|8829|4038|1946|6387|57689|396|2045|2664|4155|1808|5048|2803|7476|81565|9839|4747|27185|387	GO	REGULATION OF AXONOGENESIS	1.9e-05
GO_POSITIVE_REGULATION_OF_ANTIGEN_RECEPTOR_MEDIATED_SIGNALING_PATHWAY	0.542371	0.991574	0.40917	0.93381	28640	7	123920|100|4067|5579|57181|25865|150372	GO	POSITIVE REGULATION OF ANTIGEN RECEPTOR MEDIATED SIGNALING PATHWAY	0.00367466
reactome_Antigen Presentation: Folding, assembly and peptide loading of class I MHC	0.552643	0.998107	0.281069	0.933718	30695	25	821|6396|811|51752|2923|3309|51128	reactome	Antigen Presentation: Folding, assembly and peptide loading of class I MHC	0.00082305
GO_POSITIVE_REGULATION_OF_AXONOGENESIS	0.580589	0.999956	0.227152	0.932691	33816	64	4915|79006|7074|1002|6091|89780|6474|4131|11344|5604|8829|1946|6387|396|5048|2803|81565|9839|4747|27185|387|2033	GO	POSITIVE REGULATION OF AXONOGENESIS	1.9e-05
GO_UBIQUITIN_UBIQUITIN_LIGASE_ACTIVITY	0.546613	0.994517	0.336863	0.932044	29585	13	51529|9978|27339|51366|9354|57162|23759|3093	GO	UBIQUITIN UBIQUITIN LIGASE ACTIVITY	0.00238793
GO_T_CELL_DIFFERENTIATION	0.600826	0.999956	0.217948	0.927029	35360	77	6670|23210|8324|54567|55636|79576|22890|3146|6194|30009|7248|5591|677|27086|3707|23598|6146|161882|9093|1499|678|6932	GO	T CELL DIFFERENTIATION	1.9e-05
GO_REGULATION_OF_NERVOUS_SYSTEM_DEVELOPMENT	0.742734	0.999956	0.166972	0.92676	54434	655	10769|4762|4771|5087|4760|5789|4830|3091|1281|6586|57633|7520|6423|54437|4915|7852|7336|22876|84894|54567|6993|4681|22809|27257|23011|55636|79006|2042|7074|79953|6658|8321|23768|23557|466|6860|3976|653464|5080|5818|8882|4211|6695|1002|4842|5469|4082|8898|64211|5629|463|5362|343472|406|6091|51704|23013|2048|6585|7474|1630|89780|2066|2011|811|1072|57142|22938|63925|374946|2736|9139|5978|127833|5906…	GO	REGULATION OF NERVOUS SYSTEM DEVELOPMENT	1.9e-05
GO_CRANIAL_NERVE_MORPHOGENESIS	0.561739	0.999956	0.315371	0.925924	30584	16	3212|7020|2048|1959|8829|3213|5076	GO	CRANIAL NERVE MORPHOGENESIS	1.9e-05
pathwaycommons_Role of Calcineurin-dependent NFAT signaling in lymphocytes	0.58928	0.999956	0.234856	0.924226	33882	52	1452|3837|808|5901|5601|4775|801|7531|572|1387|581|2280|805|10231|7529|4214	pathwaycommons	Role of Calcineurin-dependent NFAT signaling in lymphocytes	1.9e-05
GO_REGULATION_BY_VIRUS_OF_VIRAL_PROTEIN_LEVELS_IN_HOST_CELL	0.55836	0.999956	0.35024	0.922407	30041	11	6993|79139|128637|3434	GO	REGULATION BY VIRUS OF VIRAL PROTEIN LEVELS IN HOST CELL	1.9e-05
GO_LIGASE_ACTIVITY_FORMING_CARBON_NITROGEN_BONDS	0.593399	0.999956	0.236033	0.921185	34053	50	283459|93974|9040|10193|1503|25902|3141|79717|54529|56474|9039|5091|4522|57494|2618|2752|55278|5198|790|10606	GO	LIGASE ACTIVITY FORMING CARBON NITROGEN BONDS	1.9e-05
OLLIE_abnormal_parental_behavior	0.63076	0.999956	0.205836	0.919602	37931	102	7520|10675|3212|3763|187|55636|6558|23411|4842|7020|64377|2547|27023|85440|4724|3621|1496|4249|3625|7846|4038|54487|2534|163175|4155|56776	OLLIE	abnormal parental behavior	1.9e-05
OLLIE_abnormal_somatic_nervous_system_morphology	0.758555	0.999956	0.169074	0.912952	53110	466	10370|1134|4762|5962|4760|2637|84464|7068|30813|4915|27319|3212|6752|9215|5204|22809|8139|1909|1869|55636|6507|8195|6558|23411|5077|2261|55531|2617|5564|2876|5080|200933|5630|8842|7025|89797|84465|26059|8898|253738|4001|5629|8516|84623|7020|343472|3778|2894|10939|6949|338917|11079|2048|1399|1630|6647|56890|2066|3215|7019|340260|3800|2115|5010|64641|55697|246213|4756|220074|9518|4882|79633|1902|58…	OLLIE	abnormal somatic nervous system morphology	1.9e-05
GO_MHC_CLASS_I_PROTEIN_BINDING	0.577931	0.999956	0.344979	0.908552	31094	11	79139|10383|7415|203068|10134	GO	MHC CLASS I PROTEIN BINDING	1.9e-05
panther_Inflammation mediated by chemokine and cytokine signaling pathway	0.681829	0.999956	0.19454	0.903111	41864	130	10094|7852|70|998|60|6093|4775|10552|10093|51196|3725|8573|3454|369|72|1293|108|59|81873|9655|5290|5879|2767|2773|5291|2787|4893|2771|9306|5334|7373|389|5594|5999|3688|2826|387|5336|5581|246|7450	panther	Inflammation mediated by chemokine and cytokine signaling pathway	1.9e-05
GO_TROPHOBLAST_GIANT_CELL_DIFFERENTIATION	0.582827	0.999956	0.352685	0.902633	31351	10	10733|3976|6615|7026|4188|144455	GO	TROPHOBLAST GIANT CELL DIFFERENTIATION	1.9e-05
OLLIE_abnormal_brain_development	0.792486	0.999956	0.167467	0.901098	55240	446	10370|4116|23463|4760|2637|23210|221833|84464|9231|58158|84823|4915|672|63932|7852|3212|1488|90780|3763|150684|5204|55636|8195|2619|5277|23411|4090|5077|7074|51107|5168|10762|5080|200933|5469|8846|64211|3725|3696|894|8313|7020|79648|2731|25902|6949|65108|811|1072|2736|2020|26137|6299|55697|5978|6169|4784|54205|4216|3309|1387|1902|4131|63973|10229|7162|167826|3398|1496|7248|6157|5354|4919|1959|921…	OLLIE	abnormal brain development	1.9e-05
GO_SPINAL_CORD_MOTOR_NEURON_CELL_FATE_SPECIFICATION	0.586188	0.999956	0.377327	0.899473	31074	8	5080|2736|167826	GO	SPINAL CORD MOTOR NEURON CELL FATE SPECIFICATION	1.9e-05
GO_INNATE_IMMUNE_RESPONSE_IN_MUCOSA	0.587252	0.999956	0.393806	0.898748	31010	7	6170|2197|8339|8349|8344	GO	INNATE IMMUNE RESPONSE IN MUCOSA	1.9e-05
GO_NEURAL_TUBE_PATTERNING	0.616402	0.999956	0.258781	0.898528	34393	30	2637|10159|5080|5081|89780|2736|390992|200894|84678	GO	NEURAL TUBE PATTERNING	1.9e-05
GO_REGULATION_OF_LEUKOCYTE_DIFFERENTIATION	0.700456	0.999956	0.190603	0.897702	43360	143	4830|10456|56603|3624|760|3976|10193|9770|79576|3725|22890|3146|6647|27166|2736|51341|146433|572|9655|10221|7048|3398|8473|55904|7494|84293|5925|1029|27086|3707|537|161882|171392|1435|6422|10766|1499	GO	REGULATION OF LEUKOCYTE DIFFERENTIATION	1.9e-05
GO_POSITIVE_REGULATION_OF_LYMPHOCYTE_MIGRATION	0.597892	0.999956	0.339125	0.893135	32168	11	3676|7474|6387	GO	POSITIVE REGULATION OF LYMPHOCYTE MIGRATION	1.9e-05
GO_LEUKOCYTE_HOMEOSTASIS	0.639729	0.999956	0.241451	0.891614	36168	39	3091|10572|29985|3146|6194|581|4522|9093|5142|83700	GO	LEUKOCYTE HOMEOSTASIS	1.9e-05
GO_POSITIVE_REGULATION_OF_LEUKOCYTE_APOPTOTIC_PROCESS	0.6134	0.999956	0.289308	0.891028	33571	19	23411|7474|27166|581|1029|7042	GO	POSITIVE REGULATION OF LEUKOCYTE APOPTOTIC PROCESS	1.9e-05
GO_LIGASE_ACTIVITY_FORMING_CARBON_OXYGEN_BONDS	0.644505	0.999956	0.237969	0.889561	36603	41	51067|4677|2617|16|6897|2058|3376|8565|833|10056|6301|23395|4141|10667|1615	GO	LIGASE ACTIVITY FORMING CARBON OXYGEN BONDS	1.9e-05
GO_LEUKOCYTE_CHEMOTAXIS	0.652244	0.999956	0.23287	0.888343	37173	45	51119|10451|79902|7852|3146|1525|5879|7042|6223|196527|5142	GO	LEUKOCYTE CHEMOTAXIS	1.9e-05
GO_NEGATIVE_REGULATION_OF_IMMUNE_SYSTEM_PROCESS	0.774133	0.999956	0.175581	0.888009	50313	244	29085|4830|1281|51621|9646|3624|4681|5692|57678|7009|708|123169|613|3428|284|2876|6895|4211|4856|55829|3146|2633|58509|54623|2|10906|8364|5654|90865|2551|9655|7070|10221|3398|1831|7430|9111|5591|1029|55914|3707|338382|7042|5573|7376|6397|27342|9306|11221|6223|161882|171392|80349|3276|6422|6387|9093|79004|10766	GO	NEGATIVE REGULATION OF IMMUNE SYSTEM PROCESS	1.9e-05
GO_T_CELL_APOPTOTIC_PROCESS	0.609505	0.999956	0.32828	0.886483	32844	12	10572|6194|581|9093|355|578	GO	T CELL APOPTOTIC PROCESS	1.9e-05
OLLIE_abnormal_spatial_working_memory	0.647353	0.999956	0.241342	0.885885	36522	38	4915|146|27023|5609|9445|161742|2917|7846|54487|2664|6201|50944|27185|8997	OLLIE	abnormal spatial working memory	1.9e-05
OLLIE_abnormal_sexual_interaction	0.661245	0.999956	0.227613	0.884879	37928	49	6558|4842|4808|84623|1129|64641|27023|282969|2119|5376|3973|1435|163175	OLLIE	abnormal sexual interaction	1.9e-05
GO_REGULATION_OF_ACUTE_INFLAMMATORY_RESPONSE	0.650171	0.999956	0.240867	0.884141	36681	38	5245|708|55829|2|730|2950|11331|134|9180|25807|55870|720|5468|966|5321|5743|116|4889|8792	GO	REGULATION OF ACUTE INFLAMMATORY RESPONSE	1.9e-05
GO_POSITIVE_REGULATION_OF_B_CELL_ACTIVATION	0.660176	0.999956	0.233851	0.88345	37598	43	22976|10451|51010|89780|30009|572|7374|7494|7468|2956	GO	POSITIVE REGULATION OF B CELL ACTIVATION	1.9e-05
GO_REGULATION_OF_BROWN_FAT_CELL_DIFFERENTIATION	0.615559	0.999956	0.355275	0.878667	32812	9	79068|23411|252995|11221|284207	GO	REGULATION OF BROWN FAT CELL DIFFERENTIATION	1.9e-05
OLLIE_Synaptic_vesicle_GABA_enriched	0.635408	0.999956	0.280839	0.877474	34867	20	51726|2|57142|3858|5813|6189|57109|24141|28952	OLLIE	Synaptic vesicle GABA enriched	1.9e-05
GO_POSITIVE_REGULATION_OF_ASTROCYTE_DIFFERENTIATION	0.617385	0.999956	0.342653	0.876958	33210	10	3976|3398|27339	GO	POSITIVE REGULATION OF ASTROCYTE DIFFERENTIATION	1.9e-05
OLLIE_abnormal_consumption_behavior	0.829473	0.999956	0.168166	0.876912	55548	323	4762|1965|10456|353|58158|4915|79068|84919|3763|3624|187|22809|967|55636|60|23411|54206|2261|30011|9611|253558|10999|5564|1019|11155|11168|7025|4842|8549|4808|26058|5629|51009|463|6091|8573|130507|133|1630|2904|9672|2011|5611|1861|6299|369|5443|9518|1902|2847|63973|4923|53354|5290|6744	OLLIE	abnormal consumption behavior	1.9e-05
GO_POSITIVE_REGULATION_OF_LEUKOCYTE_MEDIATED_IMMUNITY	0.674021	0.999956	0.22874	0.87639	38460	46	22976|6885|51010|3329|22890|30009|7374|3916|7468|2956	GO	POSITIVE REGULATION OF LEUKOCYTE MEDIATED IMMUNITY	1.9e-05
GO_PARANODE_REGION_OF_AXON	0.618725	0.999956	0.383331	0.874841	32672	7	23136|288|22933	GO	PARANODE REGION OF AXON	1.9e-05
GO_AXON_PART	0.788427	0.999956	0.17816	0.871413	49934	187	2647|3091|4915|10228|286|4986|23011|8411|5179|7074|4985|23557|9162|23136|23095|55330|6695|91653|4082|6506|10236|6647|1129|9810|288|7881|246213|7879|4922|24137|308|282991|4923|2823|10947|4976|3190|5217|7133|1605|56288|10874|4155|134|6622|5905|1808|5048|2752|1176|81565|4747|790|4983	GO	AXON PART	1.9e-05
GO_NEURON_PROJECTION_EXTENSION_INVOLVED_IN_NEURON_PROJECTION_GUIDANCE	0.628785	0.999956	0.35157	0.869502	33517	9	6586|6585|8829	GO	NEURON PROJECTION EXTENSION INVOLVED IN NEURON PROJECTION GUIDANCE	1.9e-05
GO_REGULATION_OF_CYTOKINE_PRODUCTION_INVOLVED_IN_IMMUNE_RESPONSE	0.671835	0.999956	0.239674	0.869344	37824	36	6885|284|9865|10417|51704|7474	GO	REGULATION OF CYTOKINE PRODUCTION INVOLVED IN IMMUNE RESPONSE	1.9e-05
GO_DIGESTIVE_TRACT_MORPHOGENESIS	0.674713	0.999956	0.239223	0.867709	37986	36	3091|6423|7474|2736|6474|3398|6422|1499|4088|6932|51339	GO	DIGESTIVE TRACT MORPHOGENESIS	1.9e-05
OLLIE_abnormal_brain_size	0.79299	0.999956	0.178549	0.867077	49974	177	9470|4116|3091|1859|9231|84823|63932|27319|90780|6513|5204|23411|5564|200933|23095|4001|79648|65108|2011|7511|3800|51741|4784|54205|3309|1649	OLLIE	abnormal brain size	1.9e-05
OLLIE_abnormal_hindbrain_morphology	0.841484	0.999956	0.168272	0.866987	55579	289	4760|3091|2637|1859|221833|7068|58158|84823|4915|7852|27319|3212|1879|3763|5204|286|6507|2619|5077|5564|5080|16|1356|821|894|5362|1630|1861|2736|288|2020|64641|27023|55697|3309|4131|581|63973|4724|167826|4299|1496|7431|6157|5354|5457|5925|9211|8829|84678|5813|23598|120237|80243|6387|1271|83700|7337|6609|869|5048|56896|6201|4009|7798|5013|3688|5076|8648|5992|285362|2826|27185|3796	OLLIE	abnormal hindbrain morphology	1.9e-05
GO_NEGATIVE_REGULATION_OF_IMMUNE_RESPONSE	0.732643	0.999956	0.202669	0.863935	43118	78	1281|5692|613|3428|284|2876|55829|58509|2|10906|90865|9655|9111|7042|7376|27342|11221|6223|9093|79004	GO	NEGATIVE REGULATION OF IMMUNE RESPONSE	1.9e-05
GO_NEURON_PROJECTION_GUIDANCE	0.809013	0.999956	0.177004	0.861297	51021	180	6586|2637|54437|729920|23768|5080|5818|1002|3265|91653|3730|5362|10417|6091|2048|6585|7474|1630|89780|3800|374946|2736|288|2115|3799|4756|323|5879|7430|1959|9211|8829|7042|4893|9637|7976|1946|2534|6387|1605|5594|2045|57451|1808|56896|4009	GO	NEURON PROJECTION GUIDANCE	1.9e-05
GO_POSITIVE_REGULATION_OF_CYTOKINE_SECRETION	0.71618	0.999956	0.221713	0.853726	40890	47	28984|4691|3146|9447|7474|3454|4023|90865|10631|7494|965	GO	POSITIVE REGULATION OF CYTOKINE SECRETION	1.9e-05
GO_MACROPHAGE_ACTIVATION	0.665289	0.999956	0.290738	0.853604	36222	16	23210|3725|3146|27086|22918|6622|5581|6542|1191	GO	MACROPHAGE ACTIVATION	1.9e-05
GO_REGULATION_OF_INFLAMMATORY_RESPONSE	0.816165	0.999956	0.177237	0.853215	51184	166	11315|66005|5245|1909|5692|5687|708|331|613|5320|2876|4856|55829|23476|51704|7474|2|4023|7791|55527|90865|9655|730|3082|27086|27342|11221|55872|284207|6223|10203|183|114899|7133|79004|2950|11331|4088|134|23729|115362|8692|3554	GO	REGULATION OF INFLAMMATORY RESPONSE	1.9e-05
GO_GLIAL_CELL_DIFFERENTIATION	0.789481	0.999956	0.185721	0.852446	48151	121	1967|58158|4915|56978|79006|8891|3976|5080|8613|7020|6647|118738|1902|3398|4664|5604|7431|5354|1959|10319|10810|11221|163175|1605|56288|2950|1499|5594|1267|5076|4821|4665|8890|5454|5649|6285|5781|1000|26227|30812|6547|54587|23405|22933	GO	GLIAL CELL DIFFERENTIATION	1.9e-05
GO_REGULATION_OF_T_CELL_RECEPTOR_SIGNALING_PATHWAY	0.677824	0.999956	0.275944	0.849868	37097	19	29085|2633|7070|7430|10892|1845	GO	REGULATION OF T CELL RECEPTOR SIGNALING PATHWAY	1.9e-05
OLLIE_abnormal_thalamus_morphology	0.702641	0.999956	0.242359	0.848399	39238	31	1859|107|9611|5080|55697|54205|63973	OLLIE	abnormal thalamus morphology	1.9e-05
GO_REGULATION_OF_NEURON_DIFFERENTIATION	0.933262	0.999956	0.156475	0.848339	65752	487	10769|4762|5087|4760|5789|4830|6586|6423|54437|4915|7336|22876|84894|4681|27257|23011|79006|2042|7074|6658|23557|466|6860|3976|653464|5080|4211|6695|1002|5469|4082|5629|463|5362|343472|6091|51704|2048|6585|7474|1630|89780|2011|811|1072|57142|374946|2736|9139|5978|127833|5906|10363|1902|6474|64689|163404|7070|1136|4131|10084|282969|5915|11344|3398|5879|51760|2119|1523|8724|390992|1716|79191|5604|5…	GO	REGULATION OF NEURON DIFFERENTIATION	1.9e-05
GO_LYMPHOCYTE_MEDIATED_IMMUNITY	0.755897	0.999956	0.202833	0.847403	44219	70	4683|51010|9156|708|5052|118460|3329|4292|165918|10383|730|203068|2956|182	GO	LYMPHOCYTE MEDIATED IMMUNITY	1.9e-05
GO_FOREBRAIN_CELL_MIGRATION	0.743528	0.999956	0.210909	0.846017	43024	57	6586|7852|653464|200933|6091|6585|57142|27023|5879|200894|8829|6387|1499|5048|85458|23380|81565|27185|5454|5649	GO	FOREBRAIN CELL MIGRATION	1.9e-05
GO_NEURON_FATE_SPECIFICATION	0.687326	0.999956	0.269881	0.843236	37716	20	5080|2736|167826|5457|120237|58524|4821|63950|2138	GO	NEURON FATE SPECIFICATION	1.9e-05
GO_REGULATION_OF_VIRAL_RELEASE_FROM_HOST_CELL	0.708333	0.999956	0.244621	0.842272	39490	29	51652|23087|9218|11043|5091|7726|27243	GO	REGULATION OF VIRAL RELEASE FROM HOST CELL	1.9e-05
GO_REGULATION_OF_T_CELL_TOLERANCE_INDUCTION	0.664069	0.999956	0.387834	0.840804	34852	6	7048|3106|3620|23239	GO	REGULATION OF T CELL TOLERANCE INDUCTION	1.9e-05
GO_REGULATION_OF_ANTIGEN_RECEPTOR_MEDIATED_SIGNALING_PATHWAY	0.704927	0.999956	0.250586	0.840517	39219	26	29085|123920|2633|7070|7430	GO	REGULATION OF ANTIGEN RECEPTOR MEDIATED SIGNALING PATHWAY	1.9e-05
GO_NEGATIVE_REGULATION_OF_ANTIGEN_RECEPTOR_MEDIATED_SIGNALING_PATHWAY	0.684298	0.999956	0.286151	0.840134	37257	16	29085|2633|7070|7430	GO	NEGATIVE REGULATION OF ANTIGEN RECEPTOR MEDIATED SIGNALING PATHWAY	1.9e-05
GO_REGULATION_OF_VIRAL_ENTRY_INTO_HOST_CELL	0.693011	0.999956	0.268699	0.839544	38028	20	11043|5034|8724|7726|5806|10410	GO	REGULATION OF VIRAL ENTRY INTO HOST CELL	1.9e-05
GO_AXON	0.924257	0.999956	0.158828	0.838232	62769	364	9456|2647|3091|11315|1312|4915|10228|27257|286|760|4986|23011|8411|5179|7074|4985|2617|23557|9162|55752|23136|5818|23095|23307|55330|8882|6695|55219|821|91653|4856|4082|8898|3054|84623|6091|6506|2048|7531|10236|1630|6647|9672|1129|9810|288|7881|4741|246213|84232|7879|85440|4922|24137|308|282991|4923|1496|79191|2823|10947|23064|8829|23413|7042|23284|2917|4976|7976|8871|3190|5217|7133|1605|56288|10…	GO	AXON	1.9e-05
OLLIE_abnormal_dopaminergic_neuron_morphology	0.70235	0.999956	0.260525	0.836534	38794	22	4915|3763|3398|28996|7042|6622|4009|65018|23440|2674|2019|116	OLLIE	abnormal dopaminergic neuron morphology	1.9e-05
GO_REGULATION_OF_ESTABLISHMENT_OF_PLANAR_POLARITY_INVOLVED_IN_NEURAL_TUBE_CLOSURE	0.683535	0.999956	0.302038	0.835689	36996	13	6423|8321|7474|6422	GO	REGULATION OF ESTABLISHMENT OF PLANAR POLARITY INVOLVED IN NEURAL TUBE CLOSURE	1.9e-05
GO_EXCITATORY_SYNAPSE	0.870861	0.999956	0.17014	0.834714	55276	191	22986|9456|81831|4915|9867|8601|27091|79953|613|9162|23136|8440|55327|200933|6695|4842|4218|8898|1266|8313|8516|120|57142|64130|1501|246213|1136|4131|4134|1496|11178|23413|4038|2534|3190|775|9743|5142|8312|134|22829|9201|9455|9228|23380|3554|10280|50944|27185|64101	GO	EXCITATORY SYNAPSE	1.9e-05
GO_LYMPHOCYTE_DIFFERENTIATION	0.833371	0.999956	0.180154	0.833242	51083	127	6670|23210|3676|8324|54567|55636|1316|79576|22890|3146|7412|7163|6194|865|30009|581|3398|7248|5591|677|27086|3707|23598|6146|10320|161882|9093|3175|55846|8326|1499|678	GO	LYMPHOCYTE DIFFERENTIATION	1.9e-05
GO_NEURAL_TUBE_DEVELOPMENT	0.837024	0.999956	0.17922	0.832781	51399	131	3091|2637|6423|10159|5216|8321|5080|5629|5362|5081|25902|7474|133|89780|2736|27023|390992|7248|4522|8323|200894|8543|677|84678|7976|6422|144165|8289|6932|6788|6201|7798|51339|5076|55081|9839	GO	NEURAL TUBE DEVELOPMENT	1.9e-05
OLLIE_abnormal_nervous_system_morphology	0.998774	0.999956	0.141429	0.824597	82249	1506	9456|10370|9470|1134|4116|4762|4771|29128|10733|23463|5962|4760|475|51574|83605|4830|3091|2637|23210|1859|2824|10094|221833|51510|84464|2237|10456|9231|7068|55959|30813|58158|6423|54437|84823|4915|107|5892|56978|672|4171|63932|729920|7852|27319|3212|1488|6752|90780|6513|1879|3763|150684|79831|9215|5204|1471|22809|8139|1909|286|1869|55636|6507|8195|6558|2619|5277|51299|23411|4090|5077|2261|7074|66…	OLLIE	abnormal nervous system morphology	1.9e-05
GO_NEUROTRANSMITTER_METABOLIC_PROCESS	0.710988	0.999956	0.275862	0.823924	38804	17	1312|4842|145270|220074	GO	NEUROTRANSMITTER METABOLIC PROCESS	1.9e-05
GO_ASTROCYTE_DIFFERENTIATION	0.744254	0.999956	0.231639	0.8236	41771	33	3976|5080|8613|5604|7431|5354|10319|5594|4821|5454|6285|5781|30812|3145	GO	ASTROCYTE DIFFERENTIATION	1.9e-05
GO_NEURON_PROJECTION	0.98982	0.999956	0.145905	0.821329	74379	801	9456|2647|10769|4771|3091|11315|143187|3320|1312|4915|10228|10159|6752|808|5499|27257|286|760|4986|998|23011|6507|10755|8411|5179|5216|7074|30011|79953|4985|8321|23768|2617|23557|6860|9162|801|80228|55752|23136|5872|55327|5818|23095|23307|55330|8882|6695|4842|55219|26059|821|5300|91653|4218|25814|11130|4856|4082|11341|8898|10445|1266|8516|3054|8773|84623|6091|3146|25804|6506|9312|2048|6198|6194|7…	GO	NEURON PROJECTION	1.9e-05
GO_POSITIVE_REGULATION_OF_NEUTROPHIL_MIGRATION	0.706783	0.999956	0.290431	0.821182	38378	14	1909|708|5879	GO	POSITIVE REGULATION OF NEUTROPHIL MIGRATION	1.9e-05
GO_GLIAL_CELL_DEVELOPMENT	0.806607	0.999956	0.197396	0.81806	47071	67	1967|56978|8891|7020|6647|118738|1902|3398|7431|5354|10319|10810|163175|1605|56288|2950	GO	GLIAL CELL DEVELOPMENT	1.9e-05
GO_NEURON_PROJECTION_DEVELOPMENT	0.971853	0.999956	0.151204	0.817574	68227	473	2647|6586|2637|57633|54437|11091|107|729920|84894|6993|4681|10890|5601|2042|7074|23768|3977|23557|23136|5872|8440|5080|5818|200933|55330|8882|1002|11021|3265|91653|4218|25814|9218|3730|8846|3725|5362|10417|84623|4060|6091|10939|3146|2048|6585|10446|7474|133|1630|89780|57142|1861|3800|63925|374946|2736|1501|288|2115|27023|6277|85440|3799|4756|84631|10631|57688|7832|4131|10084|323|282991|5879|4134|…	GO	NEURON PROJECTION DEVELOPMENT	1.9e-05
OLLIE_abnormal_neurotransmitter_level	0.786769	0.999956	0.210281	0.813654	45036	48	6752|3763|5601|6507|4842|26059|246213|127833	OLLIE	abnormal neurotransmitter level	1.9e-05
OLLIE_abnormal_aggression_related_behavior	0.791979	0.999956	0.207373	0.812945	45537	51	1312|8195|55799|4842|84623|2020|5443|220074|4724	OLLIE	abnormal aggression related behavior	1.9e-05
GO_CCR_CHEMOKINE_RECEPTOR_BINDING	0.700305	0.999956	0.355981	0.812421	36980	7	10488|3716	GO	CCR CHEMOKINE RECEPTOR BINDING	1.9e-05
GO_CHRONIC_INFLAMMATORY_RESPONSE	0.700728	0.999956	0.374692	0.812313	36776	6	7412|191|1051	GO	CHRONIC INFLAMMATORY RESPONSE	1.9e-05
GO_POSITIVE_REGULATION_OF_VIRAL_RELEASE_FROM_HOST_CELL	0.723935	0.999956	0.281608	0.811675	39292	15	51652|9218|5091|27243|128866|858|91392	GO	POSITIVE REGULATION OF VIRAL RELEASE FROM HOST CELL	1.9e-05
GO_POSITIVE_REGULATION_OF_ACTIVATED_T_CELL_PROLIFERATION	0.706374	0.999956	0.31708	0.811509	37997	10	57678|3146|3485|100133941|3481|8772	GO	POSITIVE REGULATION OF ACTIVATED T CELL PROLIFERATION	1.9e-05
GO_LEUKOCYTE_APOPTOTIC_PROCESS	0.728485	0.999956	0.271458	0.810772	39759	17	10572|6194|581|1514|9093|27242|355|578	GO	LEUKOCYTE APOPTOTIC PROCESS	1.9e-05
GO_PIGMENT_ACCUMULATION	0.715948	0.999956	0.300013	0.810152	38580	12	967|164|388552|8907|57619|26258	GO	PIGMENT ACCUMULATION	1.9e-05
GO_CELL_PROLIFERATION_IN_FOREBRAIN	0.752323	0.999956	0.241441	0.809842	41856	26	6240|64211|89780|85440|85458|7476|9839|27185|5454	GO	CELL PROLIFERATION IN FOREBRAIN	1.9e-05
GO_T_CELL_RECEPTOR_COMPLEX	0.703738	0.999956	0.373548	0.809834	36934	6	30968	GO	T CELL RECEPTOR COMPLEX	1.9e-05
GO_ENTERIC_NERVOUS_SYSTEM_DEVELOPMENT	0.703757	0.999956	0.373532	0.809798	36935	6	1909|65979|30812	GO	ENTERIC NERVOUS SYSTEM DEVELOPMENT	1.9e-05
GO_POSTSYNAPSE	0.957076	0.999956	0.154878	0.808893	64282	327	22986|9456|1134|81831|1312|4915|5499|286|6507|10755|9867|8601|27091|7074|79953|4985|613|9162|55752|23136|8440|55327|200933|6695|4842|821|4218|4082|8898|1266|8313|8516|2894|120|2904|1129|3751|57142|64130|1501|288|1902|1136|4131|4923|4134|1496|1143|2823|11178|83590|23413|2917|4038|2534|3190|775|9093|9743|5142|8312|1605|57689|347731|2045|57451|3706|2521|134|6622|869|54873|22829|9201|9455|23426|9228|…	GO	POSTSYNAPSE	1.9e-05
OLLIE_fatigue	0.759949	0.999956	0.236729	0.808118	42297	28	187|1674|80298|701|2771|50640|8862|775|6572|1305|6547|858	OLLIE	fatigue	1.9e-05
GO_CELL_MIGRATION_IN_HINDBRAIN	0.72287	0.999956	0.29806	0.804877	38953	12	5362|1496|5457|200894|3688	GO	CELL MIGRATION IN HINDBRAIN	1.9e-05
GO_CHEMOKINE_RECEPTOR_BINDING	0.751901	0.999956	0.250458	0.80421	41531	22	10488|4283|8565|6374|6387	GO	CHEMOKINE RECEPTOR BINDING	1.9e-05
GO_T_CELL_PROLIFERATION	0.753856	0.999956	0.250036	0.802855	41639	22	1503|6194|581|2534|2000|10892|977	GO	T CELL PROLIFERATION	1.9e-05
GO_NEURON_RECOGNITION	0.780737	0.999956	0.22683	0.800385	43700	32	7852|2042|6091|2048|57142|4978|8829	GO	NEURON RECOGNITION	1.9e-05
reactome_Ligand-independent caspase activation via DCC	0.722957	0.999956	0.312393	0.799512	38889	10	1612|1630|1613	reactome	Ligand-independent caspase activation via DCC	1.9e-05
OLLIE_abnormal_brain_vasculature_morphology	0.782792	0.999956	0.228049	0.798305	43714	31	83605|3976|3696|4724|5290	OLLIE	abnormal brain vasculature morphology	1.9e-05
GO_REGULATION_OF_GRANULOCYTE_DIFFERENTIATION	0.732761	0.999956	0.295275	0.797357	39486	12	10456|10221|8473|55904	GO	REGULATION OF GRANULOCYTE DIFFERENTIATION	1.9e-05
GO_ACUTE_INFLAMMATORY_RESPONSE	0.778609	0.999956	0.231558	0.797294	43408	29	3091|7412|90|26471|3190|196527|5359|624|1051|23780	GO	ACUTE INFLAMMATORY RESPONSE	1.9e-05
GO_LIGAND_DEPENDENT_NUCLEAR_RECEPTOR_TRANSCRIPTION_COACTIVATOR_ACTIVITY	0.817209	0.999956	0.204216	0.79701	46897	50	9967|10025|29893|23082|55749|5469|79084|8896|90390|29079|56943|10432|6760|8648|9969|10498	GO	LIGAND DEPENDENT NUCLEAR RECEPTOR TRANSCRIPTION COACTIVATOR ACTIVITY	1.9e-05
GO_INFLAMMATORY_RESPONSE_TO_ANTIGENIC_STIMULUS	0.733614	0.999956	0.294994	0.796597	39532	12	3146|3148|624|191|9240|2625	GO	INFLAMMATORY RESPONSE TO ANTIGENIC STIMULUS	1.9e-05
GO_REGULATION_OF_FAT_CELL_DIFFERENTIATION	0.862739	0.999956	0.183306	0.79547	51244	86	6423|79068|1869|23411|252995|406|7474|89780|11007|1649|338761|3398|7494|11197|182|11221|284207|161882|27120|6422|8312|4088|6788|51320|285590|10498|23414|122953|169200|1051	GO	REGULATION OF FAT CELL DIFFERENTIATION	1.9e-05
GO_LIGAND_DEPENDENT_NUCLEAR_RECEPTOR_BINDING	0.766511	0.999956	0.247228	0.79384	42338	22	9611|5469|5629|9039|8289|8648|9325|10499|10011|8805|23054|10438|3727	GO	LIGAND DEPENDENT NUCLEAR RECEPTOR BINDING	1.9e-05
GO_REGULATION_OF_DIGESTIVE_SYSTEM_PROCESS	0.750263	0.999956	0.275147	0.793053	40721	15	4760|4986|7376|65267	GO	REGULATION OF DIGESTIVE SYSTEM PROCESS	1.9e-05
GO_WHITE_FAT_CELL_DIFFERENTIATION	0.735765	0.999956	0.308884	0.790533	39578	10	1488|23411|79718|1487	GO	WHITE FAT CELL DIFFERENTIATION	1.9e-05
GO_REGULATION_OF_CYTOKINE_SECRETION	0.862206	0.999956	0.187147	0.788147	50507	73	28984|57678|284|4691|3146|2633|9447|7474|3454|4023|90865|10631|7494|965|7430|27086|27342	GO	REGULATION OF CYTOKINE SECRETION	1.9e-05
GO_NEURON_PROJECTION_REGENERATION	0.785832	0.999956	0.232864	0.78804	43707	27	3725|133|9469|83700|4747|1719|4147|355|9315|813|5792	GO	NEURON PROJECTION REGENERATION	1.9e-05
GO_CELLULAR_PIGMENTATION	0.826268	0.999956	0.206827	0.785161	47088	44	2647|967|8195|23557|55330	GO	CELLULAR PIGMENTATION	1.9e-05
GO_NEGATIVE_REGULATION_OF_MACROPHAGE_DERIVED_FOAM_CELL_DIFFERENTIATION	0.748086	0.999956	0.297592	0.783752	40249	11	1071|3690|7376	GO	NEGATIVE REGULATION OF MACROPHAGE DERIVED FOAM CELL DIFFERENTIATION	1.9e-05
GO_POSITIVE_REGULATION_OF_DENDRITE_MORPHOGENESIS	0.803129	0.999956	0.225658	0.783519	44812	30	5789|23011|7074|4082	GO	POSITIVE REGULATION OF DENDRITE MORPHOGENESIS	1.9e-05
GO_REGULATION_OF_T_HELPER_1_TYPE_IMMUNE_RESPONSE	0.748689	0.999956	0.339991	0.775929	39535	7	90865|9655	GO	REGULATION OF T HELPER 1 TYPE IMMUNE RESPONSE	1.9e-05
GO_NEGATIVE_REGULATION_OF_PRODUCTION_OF_MOLECULAR_MEDIATOR_OF_IMMUNE_RESPONSE	0.781427	0.999956	0.255853	0.775849	42686	18	7009|284|90865|5591|7042|79004	GO	NEGATIVE REGULATION OF PRODUCTION OF MOLECULAR MEDIATOR OF IMMUNE RESPONSE	1.9e-05
GO_NEGATIVE_REGULATION_OF_CD4_POSITIVE_ALPHA_BETA_T_CELL_DIFFERENTIATION	0.751321	0.999956	0.339112	0.773922	39674	7	3146|9655	GO	NEGATIVE REGULATION OF CD4 POSITIVE ALPHA BETA T CELL DIFFERENTIATION	1.9e-05
GO_RESPONSE_TO_AXON_INJURY	0.833758	0.999956	0.209404	0.773273	47138	39	3725|6647|4922|581|9469|25828|4149|83700|5905|4747|378|1719|4147|9315|813|3776|1809|23767	GO	RESPONSE TO AXON INJURY	1.9e-05
GO_REGULATION_OF_B_CELL_ACTIVATION	0.874329	0.999956	0.187183	0.773157	50968	66	22976|10451|3624|51010|89780|30009|572|7374|3398|7494|7468|2956|1029	GO	REGULATION OF B CELL ACTIVATION	1.9e-05
GO_NEURON_PROJECTION_TERMINUS	0.911525	0.999956	0.172661	0.772456	54809	103	143187|4915|10228|4986|5179|4985|9162|55219|4082|11341|10236|1129|9810|246213|7879|4922|308|4923	GO	NEURON PROJECTION TERMINUS	1.9e-05
OLLIE_abnormal_neuron_apoptosis	0.933672	0.999956	0.165175	0.771842	57488	136	4116|3091|7520|10456|4915|1612|2876|51655|4842|5469|3725|79648|11124|2861|63826|146433|2547|1649|581	OLLIE	abnormal neuron apoptosis	1.9e-05
GO_PRESYNAPTIC_ACTIVE_ZONE	0.812465	0.999956	0.226077	0.771757	45220	28	26747|4915|9162|26059	GO	PRESYNAPTIC ACTIVE ZONE	1.9e-05
GO_POSITIVE_REGULATION_OF_AXON_EXTENSION	0.826258	0.999956	0.215506	0.771137	46438	34	1002|4131|11344|8829|6387|5048|2803|81565|27185|2033|6792|8482|659	GO	POSITIVE REGULATION OF AXON EXTENSION	1.9e-05
GO_AXONAL_GROWTH_CONE	0.79317	0.999956	0.2499	0.769655	43410	19	7074|91653|2823|56288	GO	AXONAL GROWTH CONE	1.9e-05
GO_CENTRAL_NERVOUS_SYSTEM_PROJECTION_NEURON_AXONOGENESIS	0.798715	0.999956	0.242364	0.768092	43997	21	200933|2048|1630|2736|1009|5048|9201|9839	GO	CENTRAL NERVOUS SYSTEM PROJECTION NEURON AXONOGENESIS	1.9e-05
GO_CYTOKINETIC_PROCESS	0.781901	0.999956	0.271333	0.767182	42457	14	54784|112574|56907|29127|387|55909|51429|6683	GO	CYTOKINETIC PROCESS	1.9e-05
OLLIE_abnormal_social_conspecific_interaction	0.96502	0.999956	0.155141	0.766685	61602	202	7520|1312|10675|3212|3763|187|55636|6558|23411|4842|4808|84623|7020|2904|64377|1129|2020|63826|64641|2547|27023|5443|85440|220074|2847|282969|4724|3621|50940|2119|1496|5376|3973|4249|3625|55835|7846|4038|54487|1435|2534|775|163175|2664|4155|56776|5999|64072|4192|50944|27185|4983|6671|8997	OLLIE	abnormal social conspecific interaction	1.9e-05
OLLIE_PSD_95_core	0.884107	0.999956	0.185957	0.765707	51477	65	7416|539|5052|55752|481|3983|7531|1072|5879|5354|2597|5315|7846|292|11331|1267|2752|9228|1213|6711|6208|8803	OLLIE	PSD 95 core	1.9e-05
OLLIE_abnormal_brainstem_morphology	0.946595	0.999956	0.162434	0.763251	58438	141	2637|1859|9231|4915|27319|3212|3763|5080|23095|4001|1630|83741|1861|2020|2861|2547|27023|55697|54205|581|4724|167826|28996|5457|8829|84678|120237|899	OLLIE	abnormal brainstem morphology	1.9e-05
GO_REGULATION_OF_DENDRITIC_SPINE_DEVELOPMENT	0.870502	0.999956	0.193786	0.762605	50052	52	10769|7074|653464|4082|1072|1902|382|3190|3706|5048|8536|50944|27185|1942|5649|22871	GO	REGULATION OF DENDRITIC SPINE DEVELOPMENT	1.9e-05
GO_PHAGOCYTIC_VESICLE	0.889001	0.999956	0.185132	0.762312	51762	65	9367|10228|10890|533|51552|4218|11031|7879|3916|8724|55647|338382|8992|57403|30849|9230	GO	PHAGOCYTIC VESICLE	1.9e-05
KEGG_CHEMOKINE_SIGNALING_PATHWAY	0.937801	0.999956	0.165454	0.762309	57308	124	10451|107|7852|114|998|6093|7074|1398|3265|4793|1399|108|5906|2309|5290|5879|9475|5604|26230|2773|5291|4283|2787|4893|2771|6374|6387|56288	KEGG	CHEMOKINE SIGNALING PATHWAY	1.9e-05
GO_NEURAL_CREST_CELL_MIGRATION	0.850967	0.999956	0.205921	0.760411	48111	39	3091|2637|54437|23603|2066|90|8829|4254|9839|1947|65979|30812|8482|223117|57556|6608|6405|7869	GO	NEURAL CREST CELL MIGRATION	1.9e-05
OLLIE_abnormal_neuronal_migration	0.908892	0.999956	0.177133	0.758648	53650	80	84823|4915|23768|200933|64211|4001|5362|6091|7531|266727|63973|167826|1959|8829|7846|5191|1946	OLLIE	abnormal neuronal migration	1.9e-05
GO_EMBRYONIC_DIGESTIVE_TRACT_DEVELOPMENT	0.821691	0.999956	0.228344	0.758564	45639	25	2736|6299|6474|5915|3398|7042|6932	GO	EMBRYONIC DIGESTIVE TRACT DEVELOPMENT	1.9e-05
GO_TRANSMISSION_OF_NERVE_IMPULSE	0.85294	0.999956	0.206591	0.758324	48121	38	1134|27091|27092|6647|3751|288|27345|2917|58524|83700|5048	GO	TRANSMISSION OF NERVE IMPULSE	1.9e-05
OLLIE_Chrna7	0.880167	0.999956	0.191626	0.756706	50547	53	9456|5499|801|5862|6455|4082|6418	OLLIE	Chrna7	1.9e-05
reactome_SUMOylation of immune response proteins	0.783696	0.999956	0.287001	0.755858	42165	11	10210|7329|51588|7341|6612	reactome	SUMOylation of immune response proteins	1.9e-05
GO_POSITIVE_REGULATION_OF_NERVOUS_SYSTEM_DEVELOPMENT	0.995027	0.999956	0.14232	0.754737	68025	381	4762|4760|5789|4830|3091|57633|7520|4915|7852|7336|4681|23011|79006|2042|7074|79953|23768|466|6860|3976|653464|5080|1002|4082|64211|5629|6091|51704|23013|2048|7474|89780|2011|22938|63925|2736|9139|127833|5906|118738|84631|1902|6474|163404|4131|5915|11344|7162|3398|51760|2119|1523|8724|79191|5604|3082|158038|23064|8829|23284|10810|577|4976|7976|27339|4674|2242|1435|1946|2534|3190|6387|56288|7058|1…	GO	POSITIVE REGULATION OF NERVOUS SYSTEM DEVELOPMENT	1.9e-05
GO_B_CELL_DIFFERENTIATION	0.883789	0.999956	0.190988	0.754189	50755	53	6670|3676|1316|22890|7412|7163|581|5591|3175|55846|8326|3688|10892|5336|2033	GO	B CELL DIFFERENTIATION	1.9e-05
GO_PIGMENT_METABOLIC_PROCESS	0.877312	0.999956	0.195203	0.751646	50090	47	353|5631|3163|93974|1352	GO	PIGMENT METABOLIC PROCESS	1.9e-05
GO_T_HELPER_1_TYPE_IMMUNE_RESPONSE	0.807285	0.999956	0.274312	0.740748	43502	12	3265|3146	GO	T HELPER 1 TYPE IMMUNE RESPONSE	1.9e-05
GO_PERIPHERAL_NERVOUS_SYSTEM_NEURON_DIFFERENTIATION	0.797782	0.999956	0.310194	0.73944	42291	8	4915|2115|5457|861|9480	GO	PERIPHERAL NERVOUS SYSTEM NEURON DIFFERENTIATION	1.9e-05
OLLIE_abnormal_hippocampus_morphology	0.981628	0.999956	0.150168	0.739137	62461	196	4760|1859|10094|84823|7852|3763|1471|55636|8195|5564|23095|64211|5362|6506|7531|29988|572|26137|55697|4784|4131|63973|167826|1496|10947|9211|8829|5813|55835|7846|1435|5191|2534|183|83700|8326|10617|2664|5048|6201|4009|5013|81565|4192|50944|6671|8997|3796	OLLIE	abnormal hippocampus morphology	1.9e-05
GO_T_CELL_HOMEOSTASIS	0.844195	0.999956	0.227256	0.738012	46634	23	10572|29985|6194|581|9093	GO	T CELL HOMEOSTASIS	1.9e-05
GO_POSITIVE_REGULATION_OF_LYMPHOCYTE_APOPTOTIC_PROCESS	0.811405	0.999956	0.273023	0.737268	43724	12	7474|27166|581|7042|355|3620	GO	POSITIVE REGULATION OF LYMPHOCYTE APOPTOTIC PROCESS	1.9e-05
GO_REGULATION_OF_ADAPTIVE_IMMUNE_RESPONSE	0.923248	0.999956	0.176394	0.736948	54009	70	22976|6885|51010|23411|3329|22890|3146|30009|90865|9655|7374|7468|2956	GO	REGULATION OF ADAPTIVE IMMUNE RESPONSE	1.9e-05
GO_REGULATION_OF_GRANULOCYTE_CHEMOTAXIS	0.840395	0.999956	0.232305	0.736214	46293	21	1909|708|5879|1435|83700	GO	REGULATION OF GRANULOCYTE CHEMOTAXIS	1.9e-05
GO_MHC_PROTEIN_COMPLEX_BINDING	0.826409	0.999956	0.254869	0.734605	44854	15	3320|481|7531|3312|5315	GO	MHC PROTEIN COMPLEX BINDING	1.9e-05
GO_MHC_CLASS_II_PROTEIN_COMPLEX_BINDING	0.826409	0.999956	0.254869	0.734605	44854	15	3320|481|7531|3312|5315	GO	MHC CLASS II PROTEIN COMPLEX BINDING	1.9e-05
GO_REGULATION_OF_NEURON_MIGRATION	0.867576	0.999956	0.211345	0.733823	48408	30	1281|23768|653464|2066|57688	GO	REGULATION OF NEURON MIGRATION	1.9e-05
OLLIE_abnormal_limbic_system_morphology	0.98896	0.999956	0.146298	0.733093	63777	226	4760|1859|10094|84823|4915|7852|3763|1471|55636|8195|6658|5564|23095|7025|64211|5362|6506|7531|29988|572|26137|64641|27023|55697|4784|54205|4131|63973|167826|1496|10947|9211|8829|5813|55835|7846|1435|5191|2534|183|83700|8326|10617|2664|5048|6201|4009|5013|9915|81565|4192|50944|27185|6671|8997|3796|7351|29117|63950|1845|5454|5649	OLLIE	abnormal limbic system morphology	1.9e-05
GO_NEGATIVE_REGULATION_OF_B_CELL_ACTIVATION	0.842661	0.999956	0.234103	0.731449	46240	20	3624|3398|1029|6422|27242|355|2302|80762	GO	NEGATIVE REGULATION OF B CELL ACTIVATION	1.9e-05
GO_LYMPHOCYTE_APOPTOTIC_PROCESS	0.830628	0.999956	0.253741	0.731355	45083	15	10572|6194|581|9093|27242|355|578	GO	LYMPHOCYTE APOPTOTIC PROCESS	1.9e-05
OLLIE_abnormal_temporal_lobe_morphology	0.985877	0.999956	0.147855	0.729632	62823	200	4760|1859|10094|84823|7852|3763|1471|55636|8195|5564|23095|64211|5362|6506|7531|29988|572|26137|55697|4784|4131|63973|167826|1496|10947|9211|8829|5813|55835|7846|1435|5191|2534|183|83700|8326|10617|2664|5048|6201|4009|5013|81565|4192|50944|27185|6671|8997|3796	OLLIE	abnormal temporal lobe morphology	1.9e-05
OLLIE_abnormal_nerve_conduction	0.894249	0.999956	0.195068	0.729192	50787	41	2617|821|8898|2115|64641|81846|4131|5376|5354|1959|55914	OLLIE	abnormal nerve conduction	1.9e-05
GO_CENTRAL_NERVOUS_SYSTEM_NEURON_AXONOGENESIS	0.860705	0.999956	0.21887	0.727093	47806	25	200933|2048|1630|2736|1009|5048|9201|81565|9839	GO	CENTRAL NERVOUS SYSTEM NEURON AXONOGENESIS	1.9e-05
GO_REGULATION_OF_NEUTROPHIL_CHEMOTAXIS	0.838559	0.999956	0.246764	0.724495	45656	16	1909|708|5879|83700|7060|23604	GO	REGULATION OF NEUTROPHIL CHEMOTAXIS	1.9e-05
GO_NEURON_PROJECTION_MEMBRANE	0.883089	0.999956	0.205128	0.723805	49429	32	286|4985|23136|8516|6506|468	GO	NEURON PROJECTION MEMBRANE	1.9e-05
GO_REGULATION_OF_EXTRINSIC_APOPTOTIC_SIGNALING_PATHWAY_IN_ABSENCE_OF_LIGAND	0.890239	0.999956	0.201362	0.720526	50034	34	3624|5499|51741|581|5518|7042|2534|1613|3303|2138|355|3304	GO	REGULATION OF EXTRINSIC APOPTOTIC SIGNALING PATHWAY IN ABSENCE OF LIGAND	1.9e-05
GO_REGULATION_OF_ASTROCYTE_DIFFERENTIATION	0.866406	0.999956	0.221864	0.720501	47861	23	22809|3976|3398|27339	GO	REGULATION OF ASTROCYTE DIFFERENTIATION	1.9e-05
GO_SYNAPTIC_TRANSMISSION_CHOLINERGIC	0.844197	0.999956	0.24524	0.720022	45963	16	1134|1129|1136|1143	GO	SYNAPTIC TRANSMISSION CHOLINERGIC	1.9e-05
GO_ADAPTIVE_IMMUNE_RESPONSE_BASED_ON_SOMATIC_RECOMBINATION_OF_IMMUNE_RECEPTORS_BUILT_FROM_IMMUNOGLOBULIN_SUPERFAMILY_DOMAINS	0.944196	0.999956	0.170042	0.719965	55513	75	4683|51010|9156|708|118460|3265|3329|3146|4292|165918|730|2956|182	GO	ADAPTIVE IMMUNE RESPONSE BASED ON SOMATIC RECOMBINATION OF IMMUNE RECEPTORS BUILT FROM IMMUNOGLOBULIN SUPERFAMILY DOMAINS	1.9e-05
GO_T_CELL_ACTIVATION_INVOLVED_IN_IMMUNE_RESPONSE	0.863051	0.999956	0.226365	0.717388	47541	21	3146|6194|7248|27086|161882	GO	T CELL ACTIVATION INVOLVED IN IMMUNE RESPONSE	1.9e-05
OLLIE_abnormal_dendrite_morphology	0.954647	0.999956	0.165392	0.71622	56643	85	9456|10094|4915|3763|2619|51299|5564|4842|894|4131|7431|7846|54487|80243|7337|51143|9459|1808|56896|51339|23380|4983|8997|378	OLLIE	abnormal dendrite morphology	1.9e-05
GO_SUBSTRATE_ADHESION_DEPENDENT_CELL_SPREADING	0.8962	0.999956	0.19979	0.714903	50369	34	3676|8324|8516|55698|3690|55742|5879	GO	SUBSTRATE ADHESION DEPENDENT CELL SPREADING	1.9e-05
GO_GLIAL_CELL_MIGRATION	0.897284	0.999956	0.1982	0.714403	50508	35	147495|653464|57142|7042|1499|5048|23380|27185|5649|4323|4147	GO	GLIAL CELL MIGRATION	1.9e-05
GO_REGULATION_OF_NEURON_PROJECTION_DEVELOPMENT	0.999338	0.999956	0.134641	0.711331	67932	368	10769|5789|4830|6586|54437|4915|7336|22876|84894|23011|79006|2042|7074|23557|466|6860|3976|653464|6695|1002|4082|5362|343472|6091|51704|2048|6585|7474|1630|89780|2011|1072|57142|374946|9139|127833|5906|1902|6474|64689|163404|7070|1136|4131|10084|11344|51760|1523|8724|1716|5604|5376|7431|3082|382|23064|11178|8829|23413|577|4976|4038|2242|1946|2534|3190|6387|57689|396|2045|2664|4155|3706|1808|5048|…	GO	REGULATION OF NEURON PROJECTION DEVELOPMENT	1.9e-05
pathwaycommons_BCR	0.979079	0.999956	0.153129	0.71002	60088	129	6885|123920|5601|4775|1398|1017|1019|868|840|3725|894|6198|6194|1399|51363|5596|898|54205|2309|581|5604|25780|5925|890|2534|3190|1499|5594|3937|10892|5336|1796|5581|7410|1978|8396|28988|5781|2969|5747|6655|9261|5305	pathwaycommons	BCR	1.9e-05
GO_HINDBRAIN_MORPHOGENESIS	0.912388	0.999956	0.192747	0.707506	51475	38	64211|5629|2736|3309|390992|5604|136319|869|7476|5992	GO	HINDBRAIN MORPHOGENESIS	1.9e-05
GO_NEGATIVE_REGULATION_OF_ASTROCYTE_DIFFERENTIATION	0.845792	0.999956	0.267901	0.705555	45506	11	22809	GO	NEGATIVE REGULATION OF ASTROCYTE DIFFERENTIATION	1.9e-05
GO_DENDRITE_MEMBRANE	0.867483	0.999956	0.232356	0.704597	47387	18	4985|8516|468|79971	GO	DENDRITE MEMBRANE	1.9e-05
reactome_ROS, RNS production in phagocytes	0.883029	0.999956	0.218873	0.702791	48774	22	533|4842|529|8992|526|9550|9296	reactome	ROS, RNS production in phagocytes	1.9e-05
GO_NEURONAL_STEM_CELL_POPULATION_MAINTENANCE	0.877839	0.999956	0.227108	0.69946	48044	19	5629|2309|182|6760|51593|1000	GO	NEURONAL STEM CELL POPULATION MAINTENANCE	1.9e-05
GO_NEGATIVE_REGULATION_OF_NEUROTRANSMITTER_TRANSPORT	0.86387	0.999956	0.246828	0.697894	46908	14	2824|4842|5906	GO	NEGATIVE REGULATION OF NEUROTRANSMITTER TRANSPORT	1.9e-05
GO_REGULATION_OF_T_CELL_CHEMOTAXIS	0.839283	0.999956	0.341286	0.697355	43844	5	7474|102|6868	GO	REGULATION OF T CELL CHEMOTAXIS	1.9e-05
GO_NEGATIVE_REGULATION_OF_SYNAPTIC_TRANSMISSION	0.939234	0.999956	0.177769	0.696891	54004	51	10769|2824|4842|57406|8898|5906|590	GO	NEGATIVE REGULATION OF SYNAPTIC TRANSMISSION	1.9e-05
GO_G_PROTEIN_COUPLED_NEUROTRANSMITTER_RECEPTOR_ACTIVITY	0.840451	0.999956	0.340821	0.696404	43905	5	1129|1813	GO	G PROTEIN COUPLED NEUROTRANSMITTER RECEPTOR ACTIVITY	1.9e-05
GO_NEGATIVE_REGULATION_OF_INNATE_IMMUNE_RESPONSE	0.913529	0.999956	0.198087	0.693421	51015	31	3428|58509|2|10906|9111|7376|11221|6223|9093|79594|3106	GO	NEGATIVE REGULATION OF INNATE IMMUNE RESPONSE	1.9e-05
GO_NEGATIVE_REGULATION_OF_AXONOGENESIS	0.95161	0.999956	0.170727	0.692542	55278	60	54437|84894|2048|7474|1630|89780|57142|374946|7070|8829|4038|396|2045|2664|4155	GO	NEGATIVE REGULATION OF AXONOGENESIS	1.9e-05
GO_NEGATIVE_REGULATION_OF_RESPONSE_TO_CYTOKINE_STIMULUS	0.921233	0.999956	0.193212	0.691365	51776	34	6586|6091|58509|7376|27342|171392|9093|2950	GO	NEGATIVE REGULATION OF RESPONSE TO CYTOKINE STIMULUS	1.9e-05
GO_LYMPHOCYTE_HOMEOSTASIS	0.921589	0.999956	0.193108	0.690991	51796	34	3091|10572|29985|6194|581	GO	LYMPHOCYTE HOMEOSTASIS	1.9e-05
GO_HUMORAL_IMMUNE_RESPONSE	0.957917	0.999956	0.168632	0.688244	55676	62	28984|9156|708|6170|10417|133|6590|2197	GO	HUMORAL IMMUNE RESPONSE	1.9e-05
GO_REGULATION_OF_NEUTROPHIL_MIGRATION	0.890892	0.999956	0.227618	0.679832	48623	17	1909|708|5879|83700|7060|23604	GO	REGULATION OF NEUTROPHIL MIGRATION	1.9e-05
GO_NEGATIVE_REGULATION_OF_CYTOKINE_SECRETION	0.902534	0.999956	0.214108	0.678544	49716	21	28984|284|2633|7430|27342|114899	GO	NEGATIVE REGULATION OF CYTOKINE SECRETION	1.9e-05
GO_ENSHEATHMENT_OF_NEURONS	0.976058	0.999956	0.157528	0.677972	57808	82	7852|23136|8898|10939|6647|5010|81846|1902|4664|5376|7248|5354|1959|163175|83700|1605|56288|4155|51090|27242|4665|9444|8890|5454|4118	GO	ENSHEATHMENT OF NEURONS	1.9e-05
GO_REGULATION_OF_UBIQUITIN_PROTEIN_LIGASE_ACTIVITY	0.896333	0.999956	0.22309	0.676499	48963	18	26271|25906|64689|51143|891|5861|348654	GO	REGULATION OF UBIQUITIN PROTEIN LIGASE ACTIVITY	1.9e-05
GO_NEGATIVE_REGULATION_OF_LYMPHOCYTE_APOPTOTIC_PROCESS	0.894886	0.999956	0.226329	0.675982	48841	17	3091|57678|1831|27086	GO	NEGATIVE REGULATION OF LYMPHOCYTE APOPTOTIC PROCESS	1.9e-05
GO_CEREBRAL_CORTEX_CELL_MIGRATION	0.943154	0.999956	0.181922	0.675744	53407	40	653464|200933|6091|57142|5879|8829|1499|5048|85458|23380|81565|27185|5454|5649	GO	CEREBRAL CORTEX CELL MIGRATION	1.9e-05
GO_POSITIVE_REGULATION_OF_SYNAPTIC_TRANSMISSION_GABAERGIC	0.872897	0.999956	0.282644	0.673768	46273	8	760|3799|5581|22871	GO	POSITIVE REGULATION OF SYNAPTIC TRANSMISSION GABAERGIC	1.9e-05
GO_POSITIVE_REGULATION_OF_DENDRITIC_SPINE_MORPHOGENESIS	0.885951	0.999956	0.243131	0.672703	47952	13	7074|4082|3706|5048|5649	GO	POSITIVE REGULATION OF DENDRITIC SPINE MORPHOGENESIS	1.9e-05
GO_POSITIVE_REGULATION_OF_NEURON_DIFFERENTIATION	0.999452	0.999956	0.131312	0.671834	65648	270	4762|4760|5789|4830|4915|7336|4681|23011|79006|2042|7074|466|6860|3976|1002|4082|5629|6091|51704|7474|89780|2011|2736|9139|127833|5906|1902|6474|163404|4131|5915|11344|51760|2119|1523|8724|79191|5604|3082|23064|8829|4976|4674|2242|1946|2534|3190|6387|396|3706|5048|8536|54700|2803|3688|8648|81565|9839|4747|4821|50944|27185|387|4058|79594|57795|50674|2033|5649|22871|5764|6935|57498|57699	GO	POSITIVE REGULATION OF NEURON DIFFERENTIATION	1.9e-05
GO_MONOCYTE_CHEMOTAXIS	0.876787	0.999956	0.27096	0.670137	46737	9	6223|8792|5155|6347|6370|5800|3958|6376|301	GO	MONOCYTE CHEMOTAXIS	1.9e-05
GO_NEURONAL_ACTION_POTENTIAL	0.906506	0.999956	0.217378	0.669494	49613	19	1134|3751|288|27345	GO	NEURONAL ACTION POTENTIAL	1.9e-05
GO_NEURAL_TUBE_FORMATION	0.984599	0.999956	0.152893	0.659283	58304	83	3091|6423|5216|8321|25902|7474|133|7248|4522|8323|8543|84678|7976|6422|144165|8289|6788|6201|7798|5076|55081|9839|6385|5898|65979|10959|115908	GO	NEURAL TUBE FORMATION	1.9e-05
GO_NEGATIVE_REGULATION_OF_LEUKOCYTE_APOPTOTIC_PROCESS	0.933369	0.999956	0.194723	0.658968	51913	27	3091|57678|55829|1831|27086|3707|6387|4254|8660	GO	NEGATIVE REGULATION OF LEUKOCYTE APOPTOTIC PROCESS	1.9e-05
GO_REGULATION_OF_LYMPHOCYTE_MIGRATION	0.912201	0.999956	0.220122	0.657444	49786	17	3676|7474|4478|6387	GO	REGULATION OF LYMPHOCYTE MIGRATION	1.9e-05
GO_POSITIVE_REGULATION_OF_NEURON_PROJECTION_DEVELOPMENT	0.999438	0.999956	0.131154	0.652524	63994	214	5789|4830|4915|7336|23011|79006|2042|7074|466|6860|3976|1002|4082|6091|51704|7474|89780|2011|9139|127833|5906|1902|6474|163404|4131|11344|51760|1523|8724|5604|3082|23064|8829|4976|2242|1946|2534|3190|6387|396|3706|5048|8536|54700|2803|3688|81565|9839|4747|50944|27185|387|4058	GO	POSITIVE REGULATION OF NEURON PROJECTION DEVELOPMENT	1.9e-05
GO_NEGATIVE_REGULATION_OF_MAST_CELL_ACTIVATION	0.893082	0.999956	0.285029	0.650496	47160	7	27342|2241|3162|3598|2294|1268	GO	NEGATIVE REGULATION OF MAST CELL ACTIVATION	1.9e-05
GO_NEGATIVE_REGULATION_OF_DIGESTIVE_SYSTEM_PROCESS	0.886851	0.999956	0.317932	0.649635	46329	5	65267|65125|27347	GO	NEGATIVE REGULATION OF DIGESTIVE SYSTEM PROCESS	1.9e-05
GO_REGULATION_OF_DENDRITE_DEVELOPMENT	0.99437	0.999956	0.142846	0.646826	60221	111	10769|5789|4915|23011|7074|653464|4082|1630|1072|1902|64689|1136|10084|1523|382|11178|577|4976|3190|3706|5048|8536|50944|27185|10498|50674|1942|3397|5649|22871	GO	REGULATION OF DENDRITE DEVELOPMENT	1.9e-05
GO_T_CELL_DIFFERENTIATION_INVOLVED_IN_IMMUNE_RESPONSE	0.921937	0.999956	0.221611	0.638747	50039	15	3146|7248|27086|161882|8320	GO	T CELL DIFFERENTIATION INVOLVED IN IMMUNE RESPONSE	1.9e-05
GO_MYELOID_DENDRITIC_CELL_DIFFERENTIATION	0.914729	0.999956	0.247112	0.632437	49205	10	7048|55509|116071|5663|8744|5971|7189|3516|7040	GO	MYELOID DENDRITIC CELL DIFFERENTIATION	1.9e-05
GO_NEURAL_CREST_CELL_DIFFERENTIATION	0.982874	0.999956	0.157041	0.629937	56874	57	3091|2637|54437|1909|23603|2066|90|182|8829|6422|5594|4254|9839|1947|65979|157506|30812|8482|2296|223117|57556|6608|6405|7869|4089	GO	NEURAL CREST CELL DIFFERENTIATION	1.9e-05
OLLIE_NMDAR_network	0.985092	0.999956	0.154536	0.626865	57223	60	9456|5870|10376|7531|4741|832|5879|5604|5518|2597|1499|4155|50944|5898|6711|5781|1000	OLLIE	NMDAR network	1.9e-05
GO_NEGATIVE_REGULATION_OF_CHEMOKINE_PRODUCTION	0.923633	0.999956	0.242451	0.620509	49684	10	9655|55914|114899|2950|79594	GO	NEGATIVE REGULATION OF CHEMOKINE PRODUCTION	1.9e-05
GO_NEURON_DEATH	0.976377	0.999956	0.167269	0.610536	55052	37	581|5925|2597|5423|4149|9223|51604|27242|355|10570|22861|9529	GO	NEURON DEATH	1.9e-05
OLLIE_mGluR5	0.977773	0.999956	0.165858	0.608806	55164	38	9456|481|989|4131|7529|2664|1213|50944	OLLIE	mGluR5	1.9e-05
pathwaycommons_Ras signaling in the CD4+ TCR pathway	0.947086	0.999956	0.215564	0.596429	51261	13	3265|5604|4893|5594|5578	pathwaycommons	Ras signaling in the CD4+ TCR pathway	1.9e-05
GO_NEGATIVE_REGULATION_OF_LEUKOCYTE_DEGRANULATION	0.942089	0.999956	0.24788	0.590897	49941	8	613|27342|3162|3598	GO	NEGATIVE REGULATION OF LEUKOCYTE DEGRANULATION	1.9e-05
GO_AXON_EXTENSION	0.980134	0.999956	0.166265	0.586677	54861	32	6586|54437|6585|4131|8829|9201|3688|8239|8482|65059|2331|6405|54413|1641|23191	GO	AXON EXTENSION	1.9e-05
GO_REGULATION_OF_DEVELOPMENTAL_PIGMENTATION	0.956575	0.999956	0.203432	0.58635	51919	15	80070|581|2767|4254|9839|2776|65082|124976	GO	REGULATION OF DEVELOPMENTAL PIGMENTATION	1.9e-05
GO_OLIGODENDROCYTE_DIFFERENTIATION	0.99384	0.999956	0.144233	0.580771	57592	58	1967|4915|56978|8891|5080|118738|1902|3398|5354|10810|11221|2950	GO	OLIGODENDROCYTE DIFFERENTIATION	1.9e-05
GO_CELL_DIFFERENTIATION_IN_HINDBRAIN	0.968354	0.999956	0.18724	0.576673	52998	19	64211|5629|136319|869|7476	GO	CELL DIFFERENTIATION IN HINDBRAIN	1.9e-05
GO_NEGATIVE_REGULATION_OF_DENDRITE_MORPHOGENESIS	0.962846	0.999956	0.205203	0.567762	52114	13	64689|1942|3397|22871|54413|7533|5530	GO	NEGATIVE REGULATION OF DENDRITE MORPHOGENESIS	1.9e-05
panther_Axon guidance mediated by semaphorins	0.970981	0.999956	0.190925	0.560555	52866	16	5879|8829|2242|2534|1808|56896|387|10570	panther	Axon guidance mediated by semaphorins	1.9e-05
GO_AXON_REGENERATION	0.978096	0.999956	0.177646	0.555052	53672	20	3725|9469|83700|4747|1719|9315|813	GO	AXON REGENERATION	1.9e-05
GO_NEURON_APOPTOTIC_PROCESS	0.989381	0.999956	0.157189	0.550255	55251	31	581|5925|2597|5423|4149|51604|27242|355|22861	GO	NEURON APOPTOTIC PROCESS	1.9e-05
GO_REGULATION_OF_DENDRITIC_CELL_DIFFERENTIATION	0.977469	0.999956	0.206581	0.528706	52580	10	3146|3106|140685	GO	REGULATION OF DENDRITIC CELL DIFFERENTIATION	1.9e-05
GO_REGULATION_OF_TRANSMISSION_OF_NERVE_IMPULSE	0.974407	0.999956	0.25633	0.523762	50903	5	1143|183	GO	REGULATION OF TRANSMISSION OF NERVE IMPULSE	1.9e-05
GO_SYMPATHETIC_NERVOUS_SYSTEM_DEVELOPMENT	0.984542	0.999956	0.179881	0.518469	53437	15	7021|8829|7976|1499	GO	SYMPATHETIC NERVOUS SYSTEM DEVELOPMENT	1.9e-05
GO_REGULATION_OF_LYMPHOCYTE_CHEMOTAXIS	0.981691	0.999956	0.206848	0.511576	52329	9	7474|102|6868|6347|3627|2185|11240|9547|284114	GO	REGULATION OF LYMPHOCYTE CHEMOTAXIS	1.9e-05
GO_POSITIVE_REGULATION_OF_RESPONSE_TO_CYTOKINE_STIMULUS	0.993999	0.999956	0.148979	0.508567	55324	28	3091|5469|7474|1435|5048|3303|7186|3304|6880	GO	POSITIVE REGULATION OF RESPONSE TO CYTOKINE STIMULUS	1.9e-05
GO_NEGATIVE_REGULATION_OF_OLIGODENDROCYTE_DIFFERENTIATION	0.989014	0.999956	0.183044	0.49429	53295	12	3398|11221|1499|22933	GO	NEGATIVE REGULATION OF OLIGODENDROCYTE DIFFERENTIATION	1.9e-05
GO_POSITIVE_REGULATION_OF_GLIAL_CELL_DIFFERENTIATION	0.996144	0.999956	0.143098	0.492711	55536	29	7852|3976|118738|3398|27339	GO	POSITIVE REGULATION OF GLIAL CELL DIFFERENTIATION	1.9e-05
GO_POSITIVE_REGULATION_OF_INFLAMMATORY_RESPONSE	0.999582	0.999956	0.11804	0.458899	57335	49	1909|5320|51704|7474|4023|90865|6223|183|115362|8692|9180|961|3620|6845|9575|5321|3600|5743|4889|8792	GO	POSITIVE REGULATION OF INFLAMMATORY RESPONSE	1.9e-05
GO_POSITIVE_REGULATION_OF_NEURON_MIGRATION	0.996617	0.999956	0.168192	0.442957	53621	11	653464|5649|9585|26012|57556	GO	POSITIVE REGULATION OF NEURON MIGRATION	1.9e-05
GO_NEGATIVE_REGULATION_OF_GLIAL_CELL_DIFFERENTIATION	0.996001	0.999956	-0.144848	-0.488222	44580	23	4613|652|4916|84504|1746|1745|9241|79727|4851	GO	NEGATIVE REGULATION OF GLIAL CELL DIFFERENTIATION	1.9e-05
panther_Histamine H2 receptor mediated signaling pathway	0.992865	0.999956	-0.153828	-0.498649	44804	20	2784|5567|5613|113|2786|94235|2788|2785	panther	Histamine H2 receptor mediated signaling pathway	1.9e-05
GO_MACROPHAGE_ACTIVATION_INVOLVED_IN_IMMUNE_RESPONSE	0.982203	0.999956	-0.240993	-0.501761	46910	5	148022|22904|7098	GO	MACROPHAGE ACTIVATION INVOLVED IN IMMUNE RESPONSE	1.9e-05
GO_NEGATIVE_REGULATION_OF_CYTOKINE_PRODUCTION_INVOLVED_IN_IMMUNE_RESPONSE	0.977726	0.999956	-0.196678	-0.532414	45168	11	604|7043|3718|684	GO	NEGATIVE REGULATION OF CYTOKINE PRODUCTION INVOLVED IN IMMUNE RESPONSE	1.9e-05
reactome_DEx/H-box helicases activate type I IFN and inflammatory cytokines production	0.96951	0.999956	-0.230769	-0.538516	45756	7	4791|5970|4615|4790|3665|170506|1660	reactome	DEx/H-box helicases activate type I IFN and inflammatory cytokines production	1.9e-05
OLLIE_abnormal_oligodendrocyte_morphology	0.981718	0.999956	-0.169695	-0.550084	44301	20	116448|4843|4318|5361|3766|5803|8893|2581|2064	OLLIE	abnormal oligodendrocyte morphology	1.9e-05
GO_REGULATION_OF_GLIAL_CELL_PROLIFERATION	0.979325	0.999956	-0.173452	-0.554462	44334	19	430|5584|6664|706|23376|4851|9921|3280|5324|1385|2670|4067|29956|6497|116|2475|23405|5764	GO	REGULATION OF GLIAL CELL PROLIFERATION	1.9e-05
GO_POSITIVE_REGULATION_OF_DENDRITIC_SPINE_DEVELOPMENT	0.991089	0.999956	-0.15012	-0.5564	43484	33	65981|22849|29904|85358|3084|9148|100132074|2896	GO	POSITIVE REGULATION OF DENDRITIC SPINE DEVELOPMENT	1.9e-05
GO_CHEMOKINE_ACTIVITY	0.975327	0.999956	-0.183196	-0.556841	44430	16	58191|9547|2921|6376|3627|2919|6370|6372|3576|727|6347|6373|2920|6387|6374|4283	GO	CHEMOKINE ACTIVITY	1.9e-05
GO_REGULATION_OF_LONG_TERM_SYNAPTIC_POTENTIATION	0.971908	0.999956	-0.184454	-0.570181	44146	17	23373|85358|440275|84867|55607	GO	REGULATION OF LONG TERM SYNAPTIC POTENTIATION	1.9e-05
GO_REGULATION_OF_B_CELL_APOPTOTIC_PROCESS	0.962508	0.999956	-0.20157	-0.575234	44155	13	26155|604	GO	REGULATION OF B CELL APOPTOTIC PROCESS	1.9e-05
GO_POSITIVE_REGULATION_OF_TYPE_2_IMMUNE_RESPONSE	0.950362	0.999956	-0.228913	-0.581539	44379	9	5590	GO	POSITIVE REGULATION OF TYPE 2 IMMUNE RESPONSE	1.9e-05
GO_POSITIVE_REGULATION_OF_SYNAPSE_MATURATION	0.953115	0.999956	-0.215051	-0.58215	44031	11	9148|153090|991|29882|9378|22859|9369|4761|816|5649|3190	GO	POSITIVE REGULATION OF SYNAPSE MATURATION	1.9e-05
GO_PERIPHERAL_NERVOUS_SYSTEM_AXON_ENSHEATHMENT	0.962992	0.999956	-0.190382	-0.588504	43741	17	53616	GO	PERIPHERAL NERVOUS SYSTEM AXON ENSHEATHMENT	1.9e-05
GO_REGULATION_OF_TYPE_2_IMMUNE_RESPONSE	0.960026	0.999956	-0.193938	-0.589493	43733	16	5590|604|9466|301|972|64127	GO	REGULATION OF TYPE 2 IMMUNE RESPONSE	1.9e-05
GO_MATURE_B_CELL_DIFFERENTIATION_INVOLVED_IN_IMMUNE_RESPONSE	0.945726	0.999956	-0.2249	-0.590334	43701	10	4242|602|2185|4853|28514|100|3956|3955|5336|55846	GO	MATURE B CELL DIFFERENTIATION INVOLVED IN IMMUNE RESPONSE	1.9e-05
pathwaycommons_Fc-epsilon receptor I signaling in mast cells	0.992965	0.999956	-0.144172	-0.591199	42203	51	5338|4773|5335|867|6654|6464|9846|3551|112476|5595	pathwaycommons	Fc-epsilon receptor I signaling in mast cells	1.9e-05
GO_EXCITATORY_POSTSYNAPTIC_POTENTIAL	0.964392	0.999956	-0.185184	-0.591965	43658	19	2901|4208	GO	EXCITATORY POSTSYNAPTIC POTENTIAL	1.9e-05
GO_AXON_ENSHEATHMENT_IN_CENTRAL_NERVOUS_SYSTEM	0.936469	0.999956	-0.224857	-0.608697	43262	11	2068|84504|3766|745|5728|3400|26011	GO	AXON ENSHEATHMENT IN CENTRAL NERVOUS SYSTEM	1.9e-05
GO_POSITIVE_REGULATION_OF_LONG_TERM_SYNAPTIC_POTENTIATION	0.941865	0.999956	-0.213963	-0.610602	43208	13	23373|85358|440275	GO	POSITIVE REGULATION OF LONG TERM SYNAPTIC POTENTIATION	1.9e-05
reactome_TP53 Regulates Transcription of Death Receptors and Ligands	0.929869	0.999956	-0.240735	-0.611573	43422	9	8797|8795|8793|23368|7157|7159|355|3486|124446	reactome	TP53 Regulates Transcription of Death Receptors and Ligands	1.9e-05
GO_REGULATION_OF_GLIAL_CELL_DIFFERENTIATION	0.989547	0.999956	-0.148068	-0.612722	42126	53	6469|85414|10419|4613|10215|652|274|4916	GO	REGULATION OF GLIAL CELL DIFFERENTIATION	1.9e-05
GO_REGULATION_OF_SYNAPSE_MATURATION	0.939751	0.999956	-0.215081	-0.613793	43111	13	4776|9148|153090|991|29882|9378|22859|9369|4761|816|5649|27185|3190	GO	REGULATION OF SYNAPSE MATURATION	1.9e-05
GO_POSITIVE_REGULATION_OF_T_CELL_APOPTOTIC_PROCESS	0.926849	0.999956	-0.242179	-0.61524	43281	9	84807|84524	GO	POSITIVE REGULATION OF T CELL APOPTOTIC PROCESS	1.9e-05
OLLIE_abnormal_hypothalamus_morphology	0.959943	0.999956	-0.181061	-0.61736	42823	24	7080|8820	OLLIE	abnormal hypothalamus morphology	1.9e-05
OLLIE_abnormal_response_to_novelty	0.999376	0.999956	-0.125854	-0.619189	38416	135	84958|5329|3067|9990|57185|3358|8398|9569|10636|8936|2778|3425|5274|3767|23229|4045|2068|253782|2562|5826|23542|5071|92979|81627|6804|57679|2896|4125|1815|3371|57282|2890|10642|4854|22941|6096|7098|9500|339983|7126|2140|1137|93664|85439|1152|1182	OLLIE	abnormal response to novelty	1.9e-05
GO_FOREBRAIN_MORPHOGENESIS	0.925601	0.999956	-0.236063	-0.619636	42771	10	8820	GO	FOREBRAIN MORPHOGENESIS	1.9e-05
GO_EMBRYONIC_DIGESTIVE_TRACT_MORPHOGENESIS	0.926833	0.999956	-0.225071	-0.626989	42739	12	6469|2255	GO	EMBRYONIC DIGESTIVE TRACT MORPHOGENESIS	1.9e-05
GO_THYMIC_T_CELL_SELECTION	0.918589	0.999956	-0.239253	-0.628011	42447	10	6469	GO	THYMIC T CELL SELECTION	1.9e-05
GO_LIGASE_ACTIVITY_FORMING_CARBON_SULFUR_BONDS	0.965885	0.999956	-0.172141	-0.63325	42525	32	11001|376497|2181|55902|197322|79611	GO	LIGASE ACTIVITY FORMING CARBON SULFUR BONDS	1.9e-05
OLLIE_abnormal_fourth_ventricle_morphology	0.937753	0.999956	-0.198768	-0.635389	42452	19	91147|54903	OLLIE	abnormal fourth ventricle morphology	1.9e-05
GO_CARBON_NITROGEN_LIGASE_ACTIVITY_WITH_GLUTAMINE_AS_AMIDO_N_DONOR	0.918138	0.999956	-0.228844	-0.6375	42338	12	2166	GO	CARBON NITROGEN LIGASE ACTIVITY WITH GLUTAMINE AS AMIDO N DONOR	1.9e-05
GO_REGULATION_OF_DENDRITE_EXTENSION	0.92409	0.999956	-0.214677	-0.640198	42253	15	84258|23025|6857|5071|50618|22999	GO	REGULATION OF DENDRITE EXTENSION	1.9e-05
GO_RNA_SPLICING_VIA_ENDONUCLEOLYTIC_CLEAVAGE_AND_LIGATION	0.925365	0.999956	-0.211335	-0.642372	42154	16	79074|83707|80746|29894|283742|2081	GO	RNA SPLICING VIA ENDONUCLEOLYTIC CLEAVAGE AND LIGATION	1.9e-05
GO_ANTIGEN_PROCESSING_AND_PRESENTATION_OF_PEPTIDE_OR_POLYSACCHARIDE_ANTIGEN_VIA_MHC_CLASS_II	0.991892	0.999956	-0.143444	-0.646372	40492	81	3111|10427|6712|160|1639|26153|3112|55016|3798|220972|1520|8905|51626|3108	GO	ANTIGEN PROCESSING AND PRESENTATION OF PEPTIDE OR POLYSACCHARIDE ANTIGEN VIA MHC CLASS II	1.9e-05
GO_NEGATIVE_REGULATION_OF_AXON_EXTENSION	0.961488	0.999956	-0.171414	-0.649453	42017	36	64218|393|7473|57715|55558|3475|1020|53335|10371|10509|10507|80031|10512|10501	GO	NEGATIVE REGULATION OF AXON EXTENSION	1.9e-05
GO_PERIPHERAL_NERVOUS_SYSTEM_DEVELOPMENT	0.97799	0.999956	-0.157546	-0.651942	41634	53	53616|6905|3670|5274|60484|3913|224|3084|91584|1020|575|576|6334	GO	PERIPHERAL NERVOUS SYSTEM DEVELOPMENT	1.9e-05
GO_REGULATION_OF_AXON_GUIDANCE	0.959305	0.999956	-0.171831	-0.655071	41841	37	64218|9353|7473|57715|55079|55558|91584|5361	GO	REGULATION OF AXON GUIDANCE	1.9e-05
GO_REGULATION_OF_HUMORAL_IMMUNE_RESPONSE	0.94153	0.999956	-0.188674	-0.656545	41770	26	1604|11005|5777|4179|7784	GO	REGULATION OF HUMORAL IMMUNE RESPONSE	1.9e-05
GO_MATURE_B_CELL_DIFFERENTIATION	0.907332	0.999956	-0.224963	-0.656868	41465	14	4242|5452|602|2185|4853|28514|23228|100|3956|112616|3955|5336|10892|55846	GO	MATURE B CELL DIFFERENTIATION	1.9e-05
GO_NEGATIVE_REGULATION_OF_TYPE_2_IMMUNE_RESPONSE	0.880258	0.999956	-0.296501	-0.657622	41828	6	604|9466|301	GO	NEGATIVE REGULATION OF TYPE 2 IMMUNE RESPONSE	1.9e-05
OLLIE_abnormal_response_to_new_environment	0.993666	0.999956	-0.140305	-0.664717	39374	107	84958|5329|3067|9990|57185|3358|8398|9569|2778|5274|3767|23229|4045|2068|253782|5826|23542|5071|92979|81627	OLLIE	abnormal response to new environment	1.9e-05
OLLIE_abnormal_astrocyte_morphology	0.985564	0.999956	-0.148903	-0.665075	40553	77	116444|673|9896|1186|410|5777|2074|55361|6508|2068|975	OLLIE	abnormal astrocyte morphology	1.9e-05
GO_T_CELL_LINEAGE_COMMITMENT	0.866314	0.999956	-0.31966	-0.665549	41375	5	6469	GO	T CELL LINEAGE COMMITMENT	1.9e-05
OLLIE_abnormal_paired_pulse_facilitation	0.948137	0.999956	-0.17734	-0.667097	41443	35	84961|6543|1742|815|6853|66004|134957|9097|22999|9751	OLLIE	abnormal paired pulse facilitation	1.9e-05
GO_LYMPHOCYTE_COSTIMULATION	0.956079	0.999956	-0.172826	-0.667133	41554	39	29126|5777|115650|1803|253260|6714|9020|3115|1949|207	GO	LYMPHOCYTE COSTIMULATION	1.9e-05
GO_REGULATION_OF_SYNAPTIC_TRANSMISSION_GABAERGIC	0.924129	0.999956	-0.197935	-0.667156	41363	23	57555|11188|3845|6812|8224|85445	GO	REGULATION OF SYNAPTIC TRANSMISSION GABAERGIC	1.9e-05
GO_LAYER_FORMATION_IN_CEREBRAL_CORTEX	0.897464	0.999956	-0.228487	-0.667157	41014	14	1020|30837|153090|8941|7101|89927|9289|8851|79143|2737|1641|5649|5048|1499	GO	LAYER FORMATION IN CEREBRAL CORTEX	1.9e-05
GO_NEURON_PROJECTION_EXTENSION	0.963356	0.999956	-0.167491	-0.667548	41431	45	55364|5590|9353|8904|5364|3913|55558|10479|5361|1020|440275|214|4692	GO	NEURON PROJECTION EXTENSION	1.9e-05
GO_REGULATION_OF_MAST_CELL_ACTIVATION_INVOLVED_IN_IMMUNE_RESPONSE	0.90093	0.999956	-0.212817	-0.680298	40785	19	6813|9846|6844|3965	GO	REGULATION OF MAST CELL ACTIVATION INVOLVED IN IMMUNE RESPONSE	1.9e-05
GO_REGULATION_OF_MAST_CELL_ACTIVATION	0.916075	0.999956	-0.200085	-0.682224	40866	24	6813|9846|6844|3965|5791|5170|58533|8723|4067|3566|136|1268|9341|5819|2294|3598|8013|3162|6845|2241|5359|2242|27342|57102	GO	REGULATION OF MAST CELL ACTIVATION	1.9e-05
GO_ASTROCYTE_DEVELOPMENT	0.879869	0.999956	-0.23083	-0.688368	40231	15	10100|3913|3845	GO	ASTROCYTE DEVELOPMENT	1.9e-05
GO_NEGATIVE_REGULATION_OF_AXON_GUIDANCE	0.912296	0.999956	-0.198716	-0.691488	40473	26	64218|9353|7473|57715|55558	GO	NEGATIVE REGULATION OF AXON GUIDANCE	1.9e-05
GO_DENDRITIC_CELL_DIFFERENTIATION	0.881089	0.999956	-0.227898	-0.692716	40137	16	558|3965|814|2621|2150|7040|3516|7189|5971	GO	DENDRITIC CELL DIFFERENTIATION	1.9e-05
GO_REGULATION_OF_LEUKOCYTE_DEGRANULATION	0.902942	0.999956	-0.201389	-0.700791	40058	26	6813|6810|9846|29|6844|3965|634	GO	REGULATION OF LEUKOCYTE DEGRANULATION	1.9e-05
GO_POSITIVE_REGULATION_OF_LEUKOCYTE_DEGRANULATION	0.840443	0.999956	-0.277548	-0.705093	39246	9	6810|9846	GO	POSITIVE REGULATION OF LEUKOCYTE DEGRANULATION	1.9e-05
reactome_MHC class II antigen presentation	0.977252	0.999956	-0.152859	-0.706291	39308	93	3902|3111|10427|6712|89953|1759|160|1513|1639|26153|3112|3798|1520|8905	reactome	MHC class II antigen presentation	1.9e-05
reactome_Synaptic adhesion-like molecules	0.871706	0.999956	-0.22175	-0.708856	39462	19	57622|1742|2906|5802|10211|79414|2890|2319|10313	reactome	Synaptic adhesion-like molecules	1.9e-05
GO_INFLAMMATORY_RESPONSE	0.997691	0.999956	-0.134424	-0.71221	35429	226	3815|566|5293|10100|10014|114609|5587|1241|84807|5590|55655|23135|6777|2053|2161|5606|5588|79792|4776|558|8797|148022|9759|1999|9734|4671|8534|604|2852|7037|1392|2532|316|80149|4798|11343|150372|4791|3551|64332|64386|8460|3965|4048|50848|80274|8718|7057|177|56925|814|7857|6335|728|83737|5547	GO	INFLAMMATORY RESPONSE	1.9e-05
GO_POSTSYNAPTIC_MEMBRANE_ORGANIZATION	0.877608	0.999956	-0.214342	-0.713249	39286	22	57555|1140|1742|85358	GO	POSTSYNAPTIC MEMBRANE ORGANIZATION	1.9e-05
GO_POSITIVE_REGULATION_OF_MACROPHAGE_CHEMOTAXIS	0.818325	0.999956	-0.32219	-0.714599	38885	6	7057|728|6376	GO	POSITIVE REGULATION OF MACROPHAGE CHEMOTAXIS	1.9e-05
GO_NEGATIVE_REGULATION_OF_CD4_POSITIVE_ALPHA_BETA_T_CELL_ACTIVATION	0.823927	0.999956	-0.292767	-0.715722	38717	8	604|3718|3965|301	GO	NEGATIVE REGULATION OF CD4 POSITIVE ALPHA BETA T CELL ACTIVATION	1.9e-05
GO_REGULATION_OF_DENDRITIC_SPINE_MORPHOGENESIS	0.892227	0.999956	-0.201712	-0.71575	39563	28	65981|29904|85358|10611|80725|1020	GO	REGULATION OF DENDRITIC SPINE MORPHOGENESIS	1.9e-05
GO_NEGATIVE_REGULATION_OF_LEUKOCYTE_DIFFERENTIATION	0.937306	0.999956	-0.173182	-0.716646	39902	53	63976|6469|84807|84524|652|23240|604|1840	GO	NEGATIVE REGULATION OF LEUKOCYTE DIFFERENTIATION	1.9e-05
GO_EXCITATORY_EXTRACELLULAR_LIGAND_GATED_ION_CHANNEL_ACTIVITY	0.895462	0.999956	-0.198329	-0.717284	39582	30	116444|2901|1140|1138|2906|1141|7442|2890|1139|5025|5024|1137|2743|9127|2891|2899|2902	GO	EXCITATORY EXTRACELLULAR LIGAND GATED ION CHANNEL ACTIVITY	1.9e-05
GO_PIGMENT_BIOSYNTHETIC_PROCESS	0.912945	0.999956	-0.185399	-0.720088	39598	40	4157|2235|7220|5471|51816|5498|1355	GO	PIGMENT BIOSYNTHETIC PROCESS	1.9e-05
KEGG_ANTIGEN_PROCESSING_AND_PRESENTATION	0.923181	0.999956	-0.179115	-0.721654	39609	47	3111|6890|3134|5721|3112|1520|3326|3133|6891|3108|5720|3115	KEGG	ANTIGEN PROCESSING AND PRESENTATION	1.9e-05
GO_REGULATION_OF_MHC_CLASS_II_BIOSYNTHETIC_PROCESS	0.814437	0.999956	-0.295942	-0.723485	38271	8	566|220972	GO	REGULATION OF MHC CLASS II BIOSYNTHETIC PROCESS	1.9e-05
GO_POSITIVE_REGULATION_OF_MAST_CELL_ACTIVATION_INVOLVED_IN_IMMUNE_RESPONSE	0.80258	0.999956	-0.347725	-0.723982	38331	5	9846|8723|3566|136|6845	GO	POSITIVE REGULATION OF MAST CELL ACTIVATION INVOLVED IN IMMUNE RESPONSE	1.9e-05
GO_POSITIVE_REGULATION_OF_ACUTE_INFLAMMATORY_RESPONSE	0.821529	0.999956	-0.268954	-0.728069	37952	11	2161|7784|3572|6863|1268|718|8792|4889|5743|5321|9180	GO	POSITIVE REGULATION OF ACUTE INFLAMMATORY RESPONSE	1.9e-05
GO_POSITIVE_REGULATION_OF_FAT_CELL_DIFFERENTIATION	0.907841	0.999956	-0.186565	-0.728514	39225	41	63976|3358|201501|28971|1432|6789|80149|54795	GO	POSITIVE REGULATION OF FAT CELL DIFFERENTIATION	1.9e-05
GO_ALPHA_BETA_T_CELL_ACTIVATION	0.88525	0.999956	-0.199982	-0.729735	39089	31	64218|673|64919	GO	ALPHA BETA T CELL ACTIVATION	1.9e-05
GO_MOTOR_NEURON_AXON_GUIDANCE	0.860954	0.999956	-0.215045	-0.733234	38407	24	9353|55558|91584|5361|1020|214|494470|10371|2253	GO	MOTOR NEURON AXON GUIDANCE	1.9e-05
GO_REGULATION_OF_DENDRITE_MORPHOGENESIS	0.942861	0.999956	-0.167988	-0.734251	39140	69	65981|9820|29904|85442|4776|85358|23363|23098|6446|10611|4734|80725|84079|1020|6383|1141	GO	REGULATION OF DENDRITE MORPHOGENESIS	1.9e-05
GO_DIGESTIVE_SYSTEM_DEVELOPMENT	0.965704	0.999956	-0.155358	-0.736033	38266	107	3815|26160|339829|123872|6469|57728|2254|639|887|2255|55036|652|2049|5310|7043|429|4087|56913	GO	DIGESTIVE SYSTEM DEVELOPMENT	1.9e-05
OLLIE_abnormal_midbrain_morphology	0.953453	0.999956	-0.161756	-0.736959	38713	86	3658|200576|91147|54768|6469|6887|7917|54903|4929|2648|51478|6654|6496|55733|23648|5071|5015|1141|4040|9097|8100|11113|2253|1457	OLLIE	abnormal midbrain morphology	1.9e-05
GO_NEURON_NEURON_SYNAPTIC_TRANSMISSION	0.889103	0.999956	-0.193389	-0.737259	38779	37	7054|2901|1759|9746|23025|1392|1020|5071|57679|1815	GO	NEURON NEURON SYNAPTIC TRANSMISSION	1.9e-05
GO_POSITIVE_REGULATION_OF_DENDRITE_DEVELOPMENT	0.925081	0.999956	-0.174225	-0.739706	38771	60	65981|29993|9820|22849|23373|29904|85358|23363|6446	GO	POSITIVE REGULATION OF DENDRITE DEVELOPMENT	1.9e-05
OLLIE_abnormal_glial_cell_morphology	0.989624	0.999956	-0.14291	-0.740033	36148	191	53616|116444|673|9050|9896|1186|410|79925|116448|3425|4359|10018|5777|11041|9254|4843|2074|55361|6508|1917|2068|3913|23175|23654|23162|9507|975|4318|4647|253782|5158|5361|149461|23418|5071|57017	OLLIE	abnormal glial cell morphology	1.9e-05
OLLIE_abnormal_neuron_physiology	0.998197	0.999956	-0.135063	-0.748264	32665	333	8831|673|5329|9625|10000|79054|2290|112755|6543|26468|1759|6687|547|84189|54503|54862|9569|10636|8936|4846|57576|90249|7917|2247|64065|54903|7786|10215|85358|11041|26153|57620|9254|23098|23025|54820|10472|610|5934|1951|7043|6853|429|7007|6857|6834|9829|23654|23162|2252|4318|66004|7155|23396|4647|51286|3845|170302|9479|221955|1400|5071|491|57017|51555|538|81544|5618|5802|9097|10298|273|27429|57679…	OLLIE	abnormal neuron physiology	1.9e-05
reactome_IRS-related events triggered by IGF1R	0.771466	0.999956	-0.359617	-0.748742	36845	5	3480	reactome	IRS-related events triggered by IGF1R	1.9e-05
GO_NEGATIVE_REGULATION_OF_CYTOKINE_BIOSYNTHETIC_PROCESS	0.81538	0.999956	-0.242919	-0.750905	37036	17	3902|5607|9314	GO	NEGATIVE REGULATION OF CYTOKINE BIOSYNTHETIC PROCESS	1.9e-05
GO_DORSAL_VENTRAL_NEURAL_TUBE_PATTERNING	0.806955	0.999956	-0.252152	-0.751954	36897	15	6469|57728|652	GO	DORSAL VENTRAL NEURAL TUBE PATTERNING	1.9e-05
OLLIE_abnormal_circadian_rhythm	0.894455	0.999956	-0.183921	-0.757625	38016	52	5187|9569|3425|1408|54551|4843|7434|1390|9572|3953|115209|1406|4887|1815|3371|7425|11255|2063|9500|1628|30062|93664	OLLIE	abnormal circadian rhythm	1.9e-05
GO_SIGNAL_TRANSDUCTION_IN_ABSENCE_OF_LIGAND	0.832274	0.999956	-0.217213	-0.763475	36937	27	666|10018|599|64112|400410|3685	GO	SIGNAL TRANSDUCTION IN ABSENCE OF LIGAND	1.9e-05
GO_LEUKOCYTE_PROLIFERATION	0.868173	0.999956	-0.193886	-0.764846	37373	43	3815|3614|11119|4208	GO	LEUKOCYTE PROLIFERATION	1.9e-05
GO_REGULATION_OF_MACROPHAGE_CHEMOTAXIS	0.760363	0.999956	-0.313345	-0.76603	35730	8	7057|728|6376|2185	GO	REGULATION OF MACROPHAGE CHEMOTAXIS	1.9e-05
reactome_IL-6-type cytokine receptor ligand interactions	0.778359	0.999956	-0.26901	-0.767694	35707	13	3590|3589|1489|7297	reactome	IL-6-type cytokine receptor ligand interactions	1.9e-05
OLLIE_abnormal_cerebral_cortex_morphology	0.976512	0.999956	-0.149159	-0.768321	35837	184	1767|673|5329|122481|5830|2290|54768|84100|1186|26468|54503|8936|2247|54903|27255|7786|54820|10472|11274|1951|51478|4126|585|55079|23162|975|7155|115703|4898|170302|91584|6657|55624|1020|491|5015|5828|583|5194|538|55172|1875|2571|22999|259266|4125	OLLIE	abnormal cerebral cortex morphology	1.9e-05
KEGG_INTESTINAL_IMMUNE_NETWORK_FOR_IGA_PRODUCTION	0.801915	0.999956	-0.237162	-0.768786	36187	20	3111|115650|3112|3108|9020|3115	KEGG	INTESTINAL IMMUNE NETWORK FOR IGA PRODUCTION	1.9e-05
GO_REGULATION_OF_B_CELL_DIFFERENTIATION	0.778736	0.999956	-0.26389	-0.770531	35588	14	639|6777|5777|55795|150372	GO	REGULATION OF B CELL DIFFERENTIATION	1.9e-05
OLLIE_abnormal_stratification_in_cerebral_cortex	0.805682	0.999956	-0.22566	-0.777285	35818	25	673|1186|2247|7155|55624|1020|5828	OLLIE	abnormal stratification in cerebral cortex	1.9e-05
GO_NEGATIVE_REGULATION_OF_B_CELL_APOPTOTIC_PROCESS	0.749925	0.999956	-0.306389	-0.778363	35019	9	26155|604|57181|972|9212	GO	NEGATIVE REGULATION OF B CELL APOPTOTIC PROCESS	1.9e-05
OLLIE_abnormal_brain_morphology	0.999956	0.999956	-0.128934	-0.78196	22801	965	63976|8831|3658|4036|431707|3815|9742|26160|7080|1767|10006|10653|673|5329|3067|8820|57626|200576|9625|6447|10000|4221|91147|84314|122481|784|2558|9990|27148|8604|5830|9896|2290|6712|284001|57468|54768|6469|84100|1186|57728|55869|26468|9311|114327|222962|410|1759|540|6887|59283|57496|79925|6258|2047|23192|8398|100506658|54503|54862|341640|9569|8936|4846|7917|2778|1181|2247|3425|9746|4613|26999|10…	OLLIE	abnormal brain morphology	1.9e-05
GO_REGULATION_OF_T_CELL_CYTOKINE_PRODUCTION	0.752852	0.999956	-0.281	-0.782793	34716	12	7855|5590	GO	REGULATION OF T CELL CYTOKINE PRODUCTION	1.9e-05
KEGG_CYTOKINE_CYTOKINE_RECEPTOR_INTERACTION	0.918341	0.999956	-0.165941	-0.783851	36526	105	3455|3590|3815|55540|3563|163702|58191|3460|8797|115650|268|2057|3589|7043	KEGG	CYTOKINE CYTOKINE RECEPTOR INTERACTION	1.9e-05
GO_POSITIVE_REGULATION_OF_T_CELL_MEDIATED_IMMUNITY	0.771644	0.999956	-0.24363	-0.789755	34821	20	7855|5590|8417|3133|7784	GO	POSITIVE REGULATION OF T CELL MEDIATED IMMUNITY	1.9e-05
GO_NEGATIVE_REGULATION_OF_B_CELL_PROLIFERATION	0.735274	0.999956	-0.301633	-0.79175	33976	10	639|5074|5585|472	GO	NEGATIVE REGULATION OF B CELL PROLIFERATION	1.9e-05
OLLIE_abnormal_myelination	0.890413	0.999956	-0.173417	-0.793836	36091	88	4000|53616|9990|8604|9896|410|2550|4359|5777|9254|9514|1917|23175|1200|51761|4318|4898|8506|6334|57017	OLLIE	abnormal myelination	1.9e-05
GO_POSITIVE_REGULATION_OF_NATURAL_KILLER_CELL_ACTIVATION	0.736111	0.999956	-0.285176	-0.794425	33944	12	6777|558|148022	GO	POSITIVE REGULATION OF NATURAL KILLER CELL ACTIVATION	1.9e-05
OLLIE_abnormal_CNS_glial_cell_morphology	0.927743	0.999956	-0.161649	-0.797268	35654	137	116444|673|9050|9896|1186|410|116448|3425|5777|11041|9254|4843|2074|55361|6508|2068|3913|23654|23162|975|4318|253782|5158|5361|23418|5071|57017	OLLIE	abnormal CNS glial cell morphology	1.9e-05
OLLIE_abnormal_cerebrum_morphology	0.985208	0.999956	-0.144105	-0.800333	32169	340	8831|4036|1767|673|5329|8820|10000|91147|122481|2558|9990|5830|2290|54768|84100|1186|26468|114327|540|59283|54503|8936|4846|1181|2247|9746|10018|54903|27255|5777|1742|7786|54820|10472|11274|4843|1951|51478|1464|4126|585|6853|11023|55079|23162|55558|975|66004|7155|115703|4898|253782|170302|91584|6657|1500|10381|55624|1400|1020|5997|5071|491|5015|5828|583|5194|538|1979|9097|55172|379|50485|1875|257…	OLLIE	abnormal cerebrum morphology	1.9e-05
OLLIE_abnormal_grooming_behavior	0.836856	0.999956	-0.192792	-0.801125	35593	54	9050|3358|9569|1742|887|85358|23345|4045|58512|64332|6414|4692|1979|100132074|2896|83737|26050	OLLIE	abnormal grooming behavior	1.9e-05
OLLIE_abnormal_brain_ventricle_morphology	0.93055	0.999956	-0.160441	-0.801337	35265	149	4036|26160|1767|10000|91147|122481|8604|54768|114327|6887|79925|8936|54903|11274|5310|585|23654|23162|60386|482|29922|4898|170302|6657|4194|55624|6334|5015|583|55172|1875|80781	OLLIE	abnormal brain ventricle morphology	1.9e-05
GO_NEGATIVE_REGULATION_OF_GLIAL_CELL_PROLIFERATION	0.722434	0.999956	-0.29721	-0.804557	33374	11	430|6664|706|4851|9921|3280|29956|6497|116|23405|5764	GO	NEGATIVE REGULATION OF GLIAL CELL PROLIFERATION	1.9e-05
GO_DEVELOPMENTAL_PIGMENTATION	0.783276	0.999956	-0.217664	-0.806742	34366	33	3815|4208|10018|55686|84079|4286|596|63915|4948	GO	DEVELOPMENTAL PIGMENTATION	1.9e-05
OLLIE_abnormal_depression_related_behavior	0.824995	0.999956	-0.193016	-0.810712	34761	57	7728|2563|9990|2550|114798|4929|114803|340784|610	OLLIE	abnormal depression related behavior	1.9e-05
GO_POSITIVE_REGULATION_OF_MAST_CELL_ACTIVATION	0.69508	0.999956	-0.347774	-0.811555	32804	7	9846|8723|3566|136|5819|8013|6845	GO	POSITIVE REGULATION OF MAST CELL ACTIVATION	1.9e-05
GO_AXONAL_FASCICULATION	0.7244	0.999956	-0.253545	-0.821894	32689	20	57463|4897|2049|1951|55079	GO	AXONAL FASCICULATION	1.9e-05
GO_NEUROTRANSMITTER_BINDING	0.702063	0.999956	-0.282788	-0.825712	32084	14	116444|1140|1138|8508	GO	NEUROTRANSMITTER BINDING	1.9e-05
GO_POSITIVE_REGULATION_OF_ALPHA_BETA_T_CELL_DIFFERENTIATION	0.71463	0.999956	-0.258385	-0.825963	32351	19	6469|5590|4860|9308|3965|301|8546	GO	POSITIVE REGULATION OF ALPHA BETA T CELL DIFFERENTIATION	1.9e-05
GO_MICROGLIAL_CELL_ACTIVATION	0.674656	0.999956	-0.372628	-0.826467	32058	6	566	GO	MICROGLIAL CELL ACTIVATION	1.9e-05
GO_NEGATIVE_REGULATION_OF_ALPHA_BETA_T_CELL_DIFFERENTIATION	0.684205	0.999956	-0.325387	-0.826625	31950	9	6469|604|3718|301	GO	NEGATIVE REGULATION OF ALPHA BETA T CELL DIFFERENTIATION	1.9e-05
GO_REGULATION_OF_LEUKOCYTE_APOPTOTIC_PROCESS	0.772016	0.999956	-0.203664	-0.835153	32812	51	29126|4208|10461|84807|84524|26155|5588|558|652|604	GO	REGULATION OF LEUKOCYTE APOPTOTIC PROCESS	1.9e-05
GO_REGULATION_OF_LYMPHOCYTE_APOPTOTIC_PROCESS	0.738194	0.999956	-0.225348	-0.835221	32388	33	29126|84807|84524|26155|5588|652|604	GO	REGULATION OF LYMPHOCYTE APOPTOTIC PROCESS	1.9e-05
GO_REGULATION_OF_T_CELL_APOPTOTIC_PROCESS	0.697002	0.999956	-0.261908	-0.837225	31553	19	29126|84807|84524|5588|652	GO	REGULATION OF T CELL APOPTOTIC PROCESS	1.9e-05
panther_Axon guidance mediated by netrin	0.709029	0.999956	-0.24405	-0.840628	31521	25	5293|4773|59277|4776|5335|5286	panther	Axon guidance mediated by netrin	1.9e-05
GO_MACROPHAGE_DIFFERENTIATION	0.669683	0.999956	-0.310889	-0.841587	30937	11	10100|84456|652|4318	GO	MACROPHAGE DIFFERENTIATION	1.9e-05
GO_SCF_UBIQUITIN_LIGASE_COMPLEX	0.71941	0.999956	-0.230953	-0.842749	31766	31	25827|93611|126433|26268|23194	GO	SCF UBIQUITIN LIGASE COMPLEX	1.9e-05
GO_PRESYNAPSE	0.914212	0.999956	-0.157888	-0.844189	32033	243	140730|5338|57555|84958|6809|9522|5413|7054|9143|2901|6712|4311|23312|112755|84062|2550|6810|1759|84258|5798|57528|8867|8448|9256|1742|8541|815|23025|55361|8938|9463|2852|6853|5799|6857|9145|115827|5865|9379|23157|23396|27445|91683|6833|8301|6844|1020|57465|5071|1644|192683|6812|6855|2054|134957|8224|322|9144|85445|2571|255057|273|6804|22999	GO	PRESYNAPSE	1.9e-05
OLLIE_Synaptic_vesicle_Glu_enriched	0.689454	0.999956	-0.260622	-0.844836	31112	20	6543|120071|23467|6857|91683|6855|55738|6804|6515|6861|283450	OLLIE	Synaptic vesicle Glu enriched	1.9e-05
reactome_Presynaptic depolarization and calcium channel opening	0.664185	0.999956	-0.312108	-0.844887	30683	11	784|782|9254	reactome	Presynaptic depolarization and calcium channel opening	1.9e-05
GO_NEGATIVE_REGULATION_OF_IMMUNE_EFFECTOR_PROCESS	0.779733	0.999956	-0.193919	-0.844908	32340	68	1604|100507436|11005|26007|6890|4277|5777|4179|604|7043|3133|10475|409|29|3718|3965|56940|634|684|79132|83737|79671|710|301|3575	GO	NEGATIVE REGULATION OF IMMUNE EFFECTOR PROCESS	1.9e-05
reactome_Presynaptic function of Kainate receptors	0.678291	0.999956	-0.273589	-0.845712	30809	17	2784|5330|2786|94235|2791|5331|2788|2785|10681|2899	reactome	Presynaptic function of Kainate receptors	1.9e-05
OLLIE_abnormal_motor_capabilities_coordination_movement	0.998112	0.999956	-0.13873	-0.849966	21144	1129	8831|5528|3658|4036|55793|217|8567|29126|51168|7137|7728|4000|151195|90678|7080|53616|1767|494513|116444|84958|9520|10723|673|9050|57626|200576|348013|23588|23353|2558|4015|9990|5413|7054|27148|8604|2901|9896|2290|6712|2235|23199|26959|6905|8745|57468|54768|6469|112755|222662|2556|1186|57597|85007|28964|84152|26468|9311|55662|2548|9620|410|2550|1759|3358|5126|23263|540|4185|6887|2254|6687|23192|8…	OLLIE	abnormal motor capabilities coordination movement	1.9e-05
GO_POSITIVE_REGULATION_OF_SYNAPTIC_TRANSMISSION_GLUTAMATERGIC	0.661332	0.999956	-0.281482	-0.855592	30126	16	57555|4914|85358	GO	POSITIVE REGULATION OF SYNAPTIC TRANSMISSION GLUTAMATERGIC	1.9e-05
KEGG_NEUROACTIVE_LIGAND_RECEPTOR_INTERACTION	0.795773	0.999956	-0.180606	-0.859373	31436	110	116444|2563|55879|57105|2558|4157|2901|2556|1140|2567|2550|3358|1241|9248	KEGG	NEUROACTIVE LIGAND RECEPTOR INTERACTION	1.9e-05
GO_HUMORAL_IMMUNE_RESPONSE_MEDIATED_BY_CIRCULATING_IMMUNOGLOBULIN	0.668247	0.999956	-0.261801	-0.860172	30014	21	10747|1604|4179|51279|7784|710|715|602	GO	HUMORAL IMMUNE RESPONSE MEDIATED BY CIRCULATING IMMUNOGLOBULIN	1.9e-05
GO_REGULATION_OF_OLIGODENDROCYTE_DIFFERENTIATION	0.679915	0.999956	-0.245282	-0.862134	30175	27	6469|85414|10419|10215|652	GO	REGULATION OF OLIGODENDROCYTE DIFFERENTIATION	1.9e-05
OLLIE_abnormal_forebrain_morphology	0.965007	0.999956	-0.147883	-0.863483	27245	576	8831|3658|4036|431707|3815|26160|7080|1767|673|5329|8820|6447|10000|4221|91147|122481|2558|9990|8604|5830|2290|54768|6469|84100|1186|26468|114327|540|6887|59283|79925|6258|100506658|54503|8936|4846|7917|1181|2247|9746|4613|10018|54903|4929|2648|27255|5777|340784|1742|7786|85358|2255|3670|55777|4685|9254|652|54820|10472|80055|11274|4843|1951|51478|1464|5310|339488|4126|585|6853|51684|387914|11023|…	OLLIE	abnormal forebrain morphology	1.9e-05
GO_REGULATION_OF_ALPHA_BETA_T_CELL_DIFFERENTIATION	0.668042	0.999956	-0.253578	-0.864618	29801	24	6469|5590|604|4860|9308|3718|3965	GO	REGULATION OF ALPHA BETA T CELL DIFFERENTIATION	1.9e-05
GO_SYNAPTIC_VESICLE_LOCALIZATION	0.767428	0.999956	-0.186397	-0.865238	30845	95	5338|84958|29993|6809|5413|112755|84062|6810|84258|126567|8867|8448|8120|23025|9501|6857|23396|27445|91683|6844|1020|2054|63915|6804|22999|2896|9751	GO	SYNAPTIC VESICLE LOCALIZATION	1.9e-05
GO_REGULATION_OF_RESPONSE_TO_CYTOKINE_STIMULUS	0.780093	0.999956	-0.18243	-0.86657	30808	109	3455|8567|6773|25999|1906|5607|9353|8904|5777|342979|3460|9314|558|11274|3326|166|153222|3551|1540|7297|7185	GO	REGULATION OF RESPONSE TO CYTOKINE STIMULUS	1.9e-05
GO_APICAL_DENDRITE	0.642231	0.999956	-0.290826	-0.867284	29365	15	23762|22849|9148|4642	GO	APICAL DENDRITE	1.9e-05
GO_REGULATION_OF_SYNAPSE_ASSEMBLY	0.729534	0.999956	-0.200684	-0.867475	30476	65	139065|57555|2047|84189|4208|57463|114798|9746|29904|4914|375790|2049|22865|10611|4916	GO	REGULATION OF SYNAPSE ASSEMBLY	1.9e-05
KEGG_B_CELL_RECEPTOR_SIGNALING_PATHWAY	0.716774	0.999956	-0.207177	-0.870193	30201	57	118788|5293|10000|4773|11261|5777|4776|971|6654|975|3551|3845|4772|5595|10725	KEGG	B CELL RECEPTOR SIGNALING PATHWAY	1.9e-05
OLLIE_abnormal_emotion_affect_behavior	0.88284	0.999956	-0.158758	-0.873106	29417	311	8831|7728|116444|84958|9520|5329|3067|2563|9990|5413|57185|54768|28964|2550|3358|8398|9569|10636|8936|114798|4846|5590|84181|2778|3425|23492|4929|114803|340784|1742|887|85358|815|5274|610|3767|23229|585|6853|4045|2068|10611|58512|79188|5582|1390|1185|4647|253782|2562|170302|5826|23542|477|10175|5793|23237|5997|576|5071|1644|6334|92979|81627|583|8224|1141|51555|4887|113|814|6804|9513|5074|57679|28…	OLLIE	abnormal emotion affect behavior	1.9e-05
GO_B_CELL_HOMEOSTASIS	0.636131	0.999956	-0.282603	-0.873576	28894	17	4208|10018|115650|6654|596|5585	GO	B CELL HOMEOSTASIS	1.9e-05
GO_SYNAPTIC_VESICLE_RECYCLING	0.649508	0.999956	-0.259483	-0.874607	29071	23	5338|29993|8867|6857|23396|91683|1020	GO	SYNAPTIC VESICLE RECYCLING	1.9e-05
GO_SYNAPSE_PART	0.93711	0.999956	-0.151354	-0.875859	27193	522	8831|440073|140730|9181|5338|116444|57555|10006|84958|6809|23109|2563|8416|55879|93145|9522|2558|5413|7054|9143|2901|6712|4311|23312|112755|2556|10160|1140|6543|2567|84062|2550|6810|1759|57622|84258|5798|59283|57528|50488|4208|8514|10636|8867|8448|1363|9746|9256|29904|1742|85358|8541|815|23025|1138|2059|8508|55361|23345|8938|1740|9463|84896|9419|2852|6801|3675|6853|5799|80758|818|6654|6857|9829|9…	GO	SYNAPSE PART	1.9e-05
GO_REGULATION_OF_SYNAPSE_ORGANIZATION	0.742738	0.999956	-0.189282	-0.876178	29837	94	57549|139065|57555|2047|84189|4208|57463|114798|9746|29904|4776|4914|85358|375790|2049|9419|22865|10611|4916|4734	GO	REGULATION OF SYNAPSE ORGANIZATION	1.9e-05
GO_MOVEMENT_OF_CELL_OR_SUBCELLULAR_COMPONENT	0.983194	0.999956	-0.144724	-0.876989	22698	949	146754|7454|199223|3815|7137|752|566|9742|7080|25981|339829|4486|5338|1767|64218|127602|10006|10653|5329|7301|23543|9050|1906|57539|5293|6327|123872|7134|2264|4773|27148|93233|6712|144535|54768|6469|54777|144132|10188|57728|27237|84062|26468|9620|114327|23080|10048|64919|133746|239|6687|25777|51332|2047|547|4208|3164|115948|10461|8632|9856|261734|8936|27285|1241|10300|4846|5590|57576|90249|160|10…	GO	MOVEMENT OF CELL OR SUBCELLULAR COMPONENT	1.9e-05
GO_ACID_AMINO_ACID_LIGASE_ACTIVITY	0.631134	0.999956	-0.283735	-0.877075	28667	17	26140|7706|79739	GO	ACID AMINO ACID LIGASE ACTIVITY	1.9e-05
GO_GLIAL_CELL_FATE_COMMITMENT	0.612732	0.999956	-0.325161	-0.880222	28306	11	10215|429|3084|6657|55553	GO	GLIAL CELL FATE COMMITMENT	1.9e-05
OLLIE_abnormal_glial_cell_physiology	0.672745	0.999956	-0.223421	-0.881357	28960	43	8398|1181|3425|5777|148022|9254|23098	OLLIE	abnormal glial cell physiology	1.9e-05
GO_POSITIVE_REGULATION_OF_T_CELL_CYTOKINE_PRODUCTION	0.608267	0.999956	-0.33584	-0.881539	28107	10	7855|5590	GO	POSITIVE REGULATION OF T CELL CYTOKINE PRODUCTION	1.9e-05
OLLIE_abnormal_forebrain_development	0.76111	0.999956	-0.181054	-0.88183	29457	127	4036|431707|3815|673|8820|91147|2290|4613|54903|2648|5777|10472|80055|1951|51478|51684|11023|429|4087|55079|23162|54880|6496|7155|8650|170302|55733|1020|23648|79600|5015	OLLIE	abnormal forebrain development	1.9e-05
GO_LEUKOCYTE_DIFFERENTIATION	0.800442	0.999956	-0.171084	-0.882616	29340	186	8563|3815|7855|64218|673|7301|5293|860|10100|9644|84456|6469|10014|64919|4208|10461|8325|6777|4914|558|2719|9759|9734|652|1432|4242|604|7037|3589|4318|9846|150372|1969|3953|6714|3718|3965|4627|3714|538|23028|22904|596|84522	GO	LEUKOCYTE DIFFERENTIATION	1.9e-05
OLLIE_abnormal_diencephalon_morphology	0.789764	0.999956	-0.172686	-0.883088	29334	174	3658|26160|7080|8820|6447|4221|2290|6469|6887|54503|340784|2255|3670|55777|9254|652|80055|11274|1951|5310|585|387914|11023|55079|23654|23162|166|482|29922|170302|85300|6657|55733|23648|5015|583|1141|80274|4692|5802|8100|1875|80781|84976|27152|4125|11113|3297|2253|9576|10044|301|9001|8546|22974|23287|219409|2018|785|9241	OLLIE	abnormal diencephalon morphology	1.9e-05
reactome_Na+/Cl- dependent neurotransmitter transporters	0.598585	0.999956	-0.42444	-0.883707	28588	5	55117	reactome	Na+/Cl- dependent neurotransmitter transporters	1.9e-05
GO_SYNAPTIC_TRANSMISSION_DOPAMINERGIC	0.598698	0.999956	-0.361724	-0.884301	28133	8	7054|1392|1020|5071|1815	GO	SYNAPTIC TRANSMISSION DOPAMINERGIC	1.9e-05
GO_CD4_POSITIVE_ALPHA_BETA_T_CELL_ACTIVATION	0.621237	0.999956	-0.2774	-0.886749	28123	19	64218|673	GO	CD4 POSITIVE ALPHA BETA T CELL ACTIVATION	1.9e-05
GO_INNATE_IMMUNE_RESPONSE	0.845962	0.999956	-0.161517	-0.887199	28211	308	3455|11093|9181|4486|6773|1906|5293|6041|10747|5871|79465|1604|100507436|3429|10188|114609|8711|5587|7706|26007|26268|56829|163702|58191|55655|25939|9830|51447|3134|4277|2161|5777|3460|79792|55128|558|148022|815|23098|4179|4671|4843|51279|2852|89122|5371|3133|818|10475|65010|200316|10379|54882|135154|4791|3551|661|3664|7297|7006	GO	INNATE IMMUNE RESPONSE	1.9e-05
GO_NEURON_PROJECTION_MORPHOGENESIS	0.860825	0.999956	-0.159454	-0.887213	27950	347	139065|7080|64218|29993|23543|6712|6905|6469|10160|84062|57622|10048|55364|64919|51332|2047|84189|50488|57463|114798|5590|90249|342184|9353|59277|4929|8904|54664|5588|23032|1742|4914|4897|85358|11041|3670|26153|3672|5364|2049|7473|2636|1951|3798|6446|11023|145581|3913|6654|9890|9024|51761|55079|22865|4752|23654|23162|55558|10479|57698|7155|84570|8650|84079|3845|170302|91584|51466|23542|7408|8506|…	GO	NEURON PROJECTION MORPHOGENESIS	1.9e-05
OLLIE_abnormal_brain_white_matter_morphology	0.739643	0.999956	-0.183453	-0.888027	28851	122	4036|8820|10000|91147|784|9990|410|2047|8398|54503|8936|1181|2247|7786|4843|1951|11023|55079|23162|975|66004|170302|91584|85300|6657|10381	OLLIE	abnormal brain white matter morphology	1.9e-05
GO_MYELOID_LEUKOCYTE_ACTIVATION	0.675942	0.999956	-0.213004	-0.888616	28711	55	3815|566|306|5293|6813|50487	GO	MYELOID LEUKOCYTE ACTIVATION	1.9e-05
reactome_Negative regulation of NMDA receptor-mediated neuronal transmission	0.616377	0.999956	-0.278273	-0.889538	27903	19	1742|815|1740|818|22843|2906|814	reactome	Negative regulation of NMDA receptor-mediated neuronal transmission	1.9e-05
OLLIE_abnormal_social_investigation	0.658048	0.999956	-0.218325	-0.895274	27968	51	8831|116444|57185|1742|4897|85358|6853|23542|8224|1979|6804|2896|2890|22941|1445|2775|9500|339983|23230|4135|93664	OLLIE	abnormal social investigation	1.9e-05
OLLIE_abnormal_neurite_morphology	0.771318	0.999956	-0.172033	-0.897287	27940	201	8831|4000|90678|116444|9625|9990|9896|6712|28964|410|2550|1759|126129|6687|2047|8398|54862|1181|26999|4359|57172|1742|4897|85358|815|9254|375790|2049|10472|55361|60484|9514|23175|55079|599|4168|1185|115703|4898|51286|1462|91584|9572|3953|23542	OLLIE	abnormal neurite morphology	1.9e-05
GO_LIPID_DIGESTION	0.577664	0.999956	-0.405494	-0.899364	27449	6	170302|1645|3949|9388	GO	LIPID DIGESTION	1.9e-05
GO_REGULATION_OF_B_CELL_RECEPTOR_SIGNALING_PATHWAY	0.578098	0.999956	-0.368035	-0.89973	27165	8	9404|5777|150372	GO	REGULATION OF B CELL RECEPTOR SIGNALING PATHWAY	1.9e-05
GO_FAT_CELL_DIFFERENTIATION	0.680235	0.999956	-0.1984	-0.900248	27707	84	63976|25999|6041|84100|8800|3164|26268|9658|4929|9314|2255|6517|59343|30001|3589|585	GO	FAT CELL DIFFERENTIATION	1.9e-05
GO_POSITIVE_REGULATION_OF_OLIGODENDROCYTE_DIFFERENTIATION	0.579369	0.999956	-0.324632	-0.90434	26716	12	6469|10419|10215	GO	POSITIVE REGULATION OF OLIGODENDROCYTE DIFFERENTIATION	1.9e-05
GO_POSITIVE_REGULATION_OF_DIGESTIVE_SYSTEM_PROCESS	0.571994	0.999956	-0.434513	-0.90468	27318	5	1392|6584|5074	GO	POSITIVE REGULATION OF DIGESTIVE SYSTEM PROCESS	1.9e-05
GO_CALCIUM_ION_REGULATED_EXOCYTOSIS_OF_NEUROTRANSMITTER	0.604824	0.999956	-0.260019	-0.904811	26832	26	84958|84258|126567|8448|9501|6857|91683	GO	CALCIUM ION REGULATED EXOCYTOSIS OF NEUROTRANSMITTER	1.9e-05
OLLIE_abnormal_behavior	0.979143	0.999956	-0.145005	-0.904922	16571	1599	8831|5528|3658|4232|85569|4036|55793|217|79800|431707|8567|29126|3815|51168|7137|7728|4000|151195|90678|7080|8526|204962|53616|1767|494513|7249|116444|84958|9520|10723|673|5329|7301|9050|3067|2563|57626|200576|6447|348013|51317|10000|23588|6327|23353|784|2558|4015|9990|5413|57185|8844|7054|27148|79054|8604|4157|2901|9896|2290|6712|2235|23199|26959|6905|7275|8745|57468|54768|6469|37|112755|222662|…	OLLIE	abnormal behavior	1.9e-05
GO_SYNAPTIC_VESICLE_ENDOCYTOSIS	0.5709	0.999956	-0.296629	-0.916934	25931	17	29993|8867|6857|23396|91683|1020|2896	GO	SYNAPTIC VESICLE ENDOCYTOSIS	1.9e-05
OLLIE_abnormal_embryonic_fetal_subventricular_zone_morphology	0.588929	0.999956	-0.253593	-0.917156	26032	30	200576|2290|6469|1951|11023|7155|8100|389549|1746|6664|1745	OLLIE	abnormal embryonic fetal subventricular zone morphology	1.9e-05
GO_NEURON_DEVELOPMENT	0.83669	0.999956	-0.156992	-0.917684	23433	584	8831|57549|431707|51294|139065|9742|7080|64218|23154|29993|6809|23543|57662|57626|30819|10427|2558|7054|8578|9896|10100|6712|6905|57468|6469|222662|10160|84062|26468|57622|10048|55364|64919|51332|2047|84189|50488|4208|57463|79955|261734|7287|25861|114798|5590|90249|342184|9353|639|132320|59277|54903|4929|8904|80303|54664|5588|23032|1742|4914|4897|85358|11041|3670|26153|375790|3672|5364|2049|7473|…	GO	NEURON DEVELOPMENT	1.9e-05
GO_REGULATION_OF_SYNAPTIC_TRANSMISSION_GLUTAMATERGIC	0.600375	0.999956	-0.235203	-0.918438	25940	41	57555|8398|4208|4914|85358|23025|84896|6857|23542|477	GO	REGULATION OF SYNAPTIC TRANSMISSION GLUTAMATERGIC	1.9e-05
GO_NEURON_PART	0.893664	0.999956	-0.15146	-0.923396	19648	1043	8831|140730|57549|84502|79608|23762|51763|51168|9742|9181|6607|306|53616|5338|494513|116444|57555|10006|84958|23154|29993|673|6809|23109|57626|22997|9696|54800|9522|2558|5413|11104|7054|9143|5909|2901|6712|4311|3782|57468|57657|116442|23312|112755|222662|10160|27124|6543|84152|57125|84062|114327|2550|6810|1759|5126|126129|84258|64919|5798|6687|51332|2047|57528|547|114783|50488|393|60481|10461|279…	GO	NEURON PART	1.9e-05
reactome_Initial triggering of complement	0.542156	0.991574	-0.378813	-0.926078	25476	8	10747	reactome	Initial triggering of complement	0.00367466
panther_Histamine H1 receptor mediated signaling pathway	0.573197	0.999956	-0.247088	-0.929467	25054	35	5590|2784|5588|5335|3709|5582|5333|5584|5330|84812|2786|94235|5580|5331|5579|2788|2785	panther	Histamine H1 receptor mediated signaling pathway	1.9e-05
GO_IMMUNE_RESPONSE	0.769336	0.999956	-0.160371	-0.931488	21972	544	3455|11093|7454|29126|3815|566|10384|9181|306|3111|4486|6773|64218|1906|5293|57105|6398|6041|10747|9567|5871|79465|1604|11119|100507436|6813|3429|10188|50487|114609|8711|5587|7706|8398|4208|26007|1241|26268|56829|163702|6890|58191|55655|25939|9830|23135|51447|3134|3480|4277|2161|5777|3460|79792|55128|558|8797|148022|815|115650|23098|10087|10758|4179|4671|3112|55016|4843|2669|4242|55361|604|51279|…	GO	IMMUNE RESPONSE	1.9e-05
OLLIE_abnormal_corpus_callosum_morphology	0.596481	0.999956	-0.209148	-0.93416	24543	77	4036|8820|10000|91147|9990|54503|8936|1181|7786|4843|11023|55079|23162|975|66004|170302|6657|10381	OLLIE	abnormal corpus callosum morphology	1.9e-05
OLLIE_abnormal_pituitary_gland_morphology	0.58849	0.999956	-0.217045	-0.934664	24572	64	7080|8820|6447|4221|340784|2255|3670|55777|9254|652|80055|166|85300|6657|5015|5802|84976|2253|301|22974|219409|785|9241	OLLIE	abnormal pituitary gland morphology	1.9e-05
GO_DENDRITE	0.711981	0.999956	-0.166093	-0.936056	22420	392	8831|57549|84502|23762|9181|306|23154|6809|57626|22997|2558|7054|5909|2901|4311|57468|57657|10160|27124|6543|57125|84062|2550|6810|5126|126129|2047|114783|50488|60481|2796|57463|10636|22849|23373|2778|79739|2784|3750|85442|113451|1742|4914|85358|4926|23098|1138|2049|118813|55361|9419|30001|2868|2852|6801|6853|23162|10479|58512|5536|3746|66004|339451|90410|3084|5582|409|80725|85300|9479|9572|1500|…	GO	DENDRITE	1.9e-05
GO_NEGATIVE_T_CELL_SELECTION	0.529114	0.97733	-0.451377	-0.939791	25270	5	6469	GO	NEGATIVE T CELL SELECTION	0.00995883
GO_MACROPHAGE_CHEMOTAXIS	0.525011	0.976586	-0.424	-0.940407	24947	6	566	GO	MACROPHAGE CHEMOTAXIS	0.0102896
GO_POSITIVE_REGULATION_OF_T_CELL_MEDIATED_CYTOTOXICITY	0.518116	0.976585	-0.3718	-0.944534	24194	9	8417|3133	GO	POSITIVE REGULATION OF T CELL MEDIATED CYTOTOXICITY	0.0102901
GO_POSITIVE_REGULATION_OF_ANTIGEN_PROCESSING_AND_PRESENTATION	0.517663	0.976585	-0.386838	-0.945696	24325	8	6890|6891|23457	GO	POSITIVE REGULATION OF ANTIGEN PROCESSING AND PRESENTATION	0.0102901
OLLIE_abnormal_excitatory_postsynaptic_potential	0.558431	0.999956	-0.230656	-0.945838	23734	51	8831|8936|9746|85358|815|1740|23229|6853|9890|58512|6464|134957|2571|6804|22999|2896|41	OLLIE	abnormal excitatory postsynaptic potential	1.9e-05
GO_POSITIVE_REGULATION_OF_SYNAPSE_ASSEMBLY	0.555067	0.99979	-0.231059	-0.94749	23591	51	139065|57555|2047|84189|57463|114798|9746|29904|4914|375790|2049|22865|4916	GO	POSITIVE REGULATION OF SYNAPSE ASSEMBLY	9.11e-05
GO_SUBSTRATE_DEPENDENT_CELL_MIGRATION	0.525689	0.976586	-0.285439	-0.949832	23532	22	752|9353|3673|57698|23607|2017|10371|2260|57669	GO	SUBSTRATE DEPENDENT CELL MIGRATION	0.0102896
GO_ADENOSINE_DEAMINASE_ACTIVITY	0.512236	0.97227	-0.38853	-0.949834	24070	8	134637|51816	GO	ADENOSINE DEAMINASE ACTIVITY	0.0122132
GO_FOREBRAIN_REGIONALIZATION	0.524374	0.976586	-0.282273	-0.951422	23470	23	7080|6469|652|80055|55079|6496|79809|389549|2253|2018|170825|9355|7482	GO	FOREBRAIN REGIONALIZATION	0.0102896
GO_POSITIVE_REGULATION_OF_LYMPHOCYTE_DIFFERENTIATION	0.536804	0.985426	-0.240401	-0.953303	23088	44	6469|5590|146206|639|6777|558|4179|55795|4860|9308|3965|9092|301|3575|8546|2621|10125	GO	POSITIVE REGULATION OF LYMPHOCYTE DIFFERENTIATION	0.00637596
OLLIE_abnormal_lateral_ventricle_morphology	0.551969	0.998107	-0.208323	-0.957017	22229	90	4036|1767|122481|8604|54768|6887|79925|8936|11274|5310|585|23162|482|29922|4898|6657|4194|55624|583|55172|1875|80781|5780|3297|9576	OLLIE	abnormal lateral ventricle morphology	0.00082305
GO_MYELOID_LEUKOCYTE_DIFFERENTIATION	0.524109	0.976586	-0.221789	-0.964202	21825	67	8563|3815|5293|10100|9644|84456|4208|2719|652|1432|7037|4318|9846|1969|6714|3965|4627|23028|22904|84522|814	GO	MYELOID LEUKOCYTE DIFFERENTIATION	0.0102896
GO_SPINAL_CORD_MOTOR_NEURON_DIFFERENTIATION	0.502092	0.958019	-0.280497	-0.96617	22321	25	26160|6469|10215|3670|2636|51684|79600|81544|79659|84504	GO	SPINAL CORD MOTOR NEURON DIFFERENTIATION	0.0186258
GO_NEGATIVE_REGULATION_OF_ALPHA_BETA_T_CELL_ACTIVATION	0.489559	0.95352	-0.34001	-0.970312	22458	13	6469|604|3718|3965|83737|301	GO	NEGATIVE REGULATION OF ALPHA BETA T CELL ACTIVATION	0.0206703
GO_ALPHA_BETA_T_CELL_DIFFERENTIATION	0.495007	0.957039	-0.278874	-0.970423	21960	26	64218|673|64919	GO	ALPHA BETA T CELL DIFFERENTIATION	0.0190703
GO_CELL_MORPHOGENESIS_INVOLVED_IN_NEURON_DIFFERENTIATION	0.547318	0.994517	-0.176466	-0.973699	18130	320	139065|7080|64218|23543|10427|6712|6905|6469|222662|10160|57622|10048|64919|51332|2047|84189|50488|4208|57463|79955|114798|90249|342184|9353|59277|4929|54664|5588|23032|1742|4914|4897|85358|11041|3670|26153|5364|2049|7473|2636|1951|3798|11023|145581|3913|6654|9890|9024|51761|55079|22865|23654|23162|55558|10479|57698|7155|84570|9368|4647|8650|3845|170302|91584|51466|23542|7408|5361|10381|1400|1020…	GO	CELL MORPHOGENESIS INVOLVED IN NEURON DIFFERENTIATION	0.00238793
GO_MHC_CLASS_I_PROTEIN_COMPLEX	0.480963	0.95352	-0.383383	-0.973959	22459	9	3134|3133	GO	MHC CLASS I PROTEIN COMPLEX	0.0206703
OLLIE_abnormal_cued_conditioning_behavior	0.500899	0.958019	-0.224928	-0.975095	20890	66	8831|2563|2558|8844|7054|28964|9569|815|66004|1390|5567|170302|5793|23237|414328|814|273|6804|9610	OLLIE	abnormal cued conditioning behavior	0.0186258
GO_GRANULOCYTE_MIGRATION	0.487501	0.95352	-0.280243	-0.975187	21627	26	1906|5293|3672|23396|5144|84522|7857|728|301|2921|8729|6376	GO	GRANULOCYTE MIGRATION	0.0206703
GO_NEUROTRANSMITTER_RECEPTOR_ACTIVITY	0.492187	0.956555	-0.25421	-0.975572	21450	38	116444|8416|2901|2556|1140	GO	NEUROTRANSMITTER RECEPTOR ACTIVITY	0.0192899
GO_NEGATIVE_REGULATION_OF_NEUROTRANSMITTER_SECRETION	0.477797	0.95352	-0.372329	-0.977319	22078	10	673|25953|5071|41|55607	GO	NEGATIVE REGULATION OF NEUROTRANSMITTER SECRETION	0.0206703
GO_REGULATION_OF_T_CELL_MEDIATED_IMMUNITY	0.482395	0.95352	-0.273247	-0.979088	21345	29	7454|7855|5590|8417|3133|54795|7784|56940|177|634	GO	REGULATION OF T CELL MEDIATED IMMUNITY	0.0206703
OLLIE_abnormal_telencephalon_morphology	0.528435	0.97733	-0.171693	-0.982498	15879	461	8831|4036|431707|3815|26160|1767|673|5329|8820|10000|91147|122481|2558|9990|8604|5830|2290|54768|6469|84100|1186|26468|114327|540|6887|59283|79925|6258|54503|8936|4846|7917|1181|2247|9746|4613|10018|54903|2648|27255|5777|1742|7786|85358|4685|54820|10472|80055|11274|4843|1951|51478|1464|5310|339488|4126|585|6853|11023|429|109|55079|23654|23162|55558|975|58512|66004|6496|7155|482|8650|115703|29922|…	OLLIE	abnormal telencephalon morphology	0.00995883
GO_POSITIVE_REGULATION_OF_B_CELL_DIFFERENTIATION	0.465181	0.944655	-0.38842	-0.986758	21722	9	639|6777|55795	GO	POSITIVE REGULATION OF B CELL DIFFERENTIATION	0.0247267
OLLIE_abnormal_axon_morphology	0.480971	0.95352	-0.207383	-0.988331	18968	111	4000|90678|116444|9625|9990|9896|410|2550|6687|2047|8398|1181|4359|4897|9254|375790|2049|10472|55361|60484|9514|23175|55079|1185|4898|1462|3953|8506	OLLIE	abnormal axon morphology	0.0206703
OLLIE_abnormal_learning_memory_conditioning	0.493999	0.957039	-0.17617	-0.988969	15639	379	8831|79800|431707|7249|84958|673|5329|3067|2563|784|2558|9990|5413|57185|8844|7054|28964|6543|84152|410|2550|3358|126129|4185|23192|8398|54503|8514|9569|10636|8936|4846|57576|8448|2778|3425|4929|1742|2770|4897|85358|815|57620|5274|3767|84254|23229|6853|4045|2068|599|51185|4318|66004|5582|1390|5567|11248|4898|253782|170302|5826|3953|23542|477|4012|5793|23237|1400|9148|440275|5595|8841|5071|1644|23…	OLLIE	abnormal learning memory conditioning	0.0190703
OLLIE_abnormal_brain_ventricle_choroid_plexus_morphology	0.477578	0.95352	-0.190758	-0.99177	17369	196	63976|4036|26160|1767|10000|91147|122481|27148|8604|284001|54768|84100|114327|222962|6887|79925|341640|9569|8936|54903|11041|55036|11274|5310|4126|585|23654|23162|60386|3685|482|9368|29922|4898|170302|6657|4194|55582|55624|6334|5015|583|55172|10683|1875|80781	OLLIE	abnormal brain ventricle choroid plexus morphology	0.0206703
GO_NEURON_FATE_COMMITMENT	0.462888	0.944329	-0.239103	-0.993566	19687	54	7080|6469|64919|116448|10215|3670|652|2636|51684|429|55079|4916|30012|3084	GO	NEURON FATE COMMITMENT	0.0248769
OLLIE_abnormal_synaptic_depression	0.456394	0.94013	-0.226174	-0.99497	18938	71	6543|8936|57576|8867|85358|815|23025|9463|84896|23229|6853|6857|23396|5567|27445|5575|3953|8224|9097|814|22999|1949|7442|9922|2890|7425|22941	OLLIE	abnormal synaptic depression	0.0268119
GO_CYTOKINE_PRODUCTION_INVOLVED_IN_IMMUNE_RESPONSE	0.453656	0.94013	-0.367818	-0.995695	20957	11	3815|1604	GO	CYTOKINE PRODUCTION INVOLVED IN IMMUNE RESPONSE	0.0268119
GO_LEUKOCYTE_MEDIATED_IMMUNITY	0.462079	0.944329	-0.214202	-0.995947	18539	96	3815|566|10384|306|5293|10747|79465|1604|100507436|6813|50487	GO	LEUKOCYTE MEDIATED IMMUNITY	0.0248769
GO_PIGMENTATION	0.450517	0.94013	-0.224225	-0.999116	18563	76	3815|7054|4157|9896|84100|129880|84062|4208|5874|10018|79090|1639	GO	PIGMENTATION	0.0268119
GO_PRESYNAPTIC_PROCESS_INVOLVED_IN_SYNAPTIC_TRANSMISSION	0.44921	0.94013	-0.214531	-1.00145	17993	98	84958|6809|5413|112755|6810|84258|126567|8867|8448|9256|8541|23025|8938|9501|6853|5799|6857|9379|23396|27445|91683|6844|1020|5071|6812|2054|8224|2571|6804|22999|8499	GO	PRESYNAPTIC PROCESS INVOLVED IN SYNAPTIC TRANSMISSION	0.0268119
pathwaycommons_TCR	0.446858	0.94013	-0.190707	-1.00181	16089	212	7454|9181|118788|4582|10006|4773|57530|9404|5587|7706|9094|3164|10235|57513|6452|6777|5777|5588|9019|5335|1432|1606|653583|3732|7037|6789|3326|1840|867|6654|8874|3939|10480|1729|23607|6464|9846|150372|342908|3551|10657|7006|5297|7251|4772|51466|9146|6714|7408|4012|3718|5595|25865|9020|5794|50618|311|2026|6776	pathwaycommons	TCR	0.0268119
GO_SYNAPSE	0.44482	0.94013	-0.170016	-1.00195	11962	645	8831|440073|140730|57549|9181|5338|80863|116444|57555|10006|84958|29993|6809|23109|2563|22997|8416|55879|93145|9522|2558|5413|7054|9143|2901|6712|4311|57657|23312|112755|2556|10160|1140|6543|2567|84062|2550|6810|1759|57622|126129|84258|5798|59283|57528|50488|4208|10235|8514|261734|10636|7287|8936|22849|8867|23373|8448|1363|133418|9746|26999|9256|29904|729956|5588|1742|4897|85358|8541|815|9759|230…	GO	SYNAPSE	0.0268119
GO_SEMAPHORIN_PLEXIN_SIGNALING_PATHWAY_INVOLVED_IN_NEURON_PROJECTION_GUIDANCE	0.44775	0.94013	-0.351235	-1.00234	20540	13	5364|23654|55558|91584|5361|10371|5365	GO	SEMAPHORIN PLEXIN SIGNALING PATHWAY INVOLVED IN NEURON PROJECTION GUIDANCE	0.0268119
OLLIE_abnormal_spatial_reference_memory	0.446011	0.94013	-0.279924	-1.00301	19735	29	79800|8844|3425|815|3767|3953|440275|23416|1607|41|2890|7098|3949|7804|93664	OLLIE	abnormal spatial reference memory	0.0268119
GO_DENDRITIC_SPINE_DEVELOPMENT	0.445893	0.94013	-0.313872	-1.00334	20185	19	57468|2047|1742|85358|2049|10479	GO	DENDRITIC SPINE DEVELOPMENT	0.0268119
GO_LYMPHOCYTE_MIGRATION	0.443228	0.94013	-0.360544	-1.00438	20438	12	5293|58191	GO	LYMPHOCYTE MIGRATION	0.0268119
GO_MAIN_AXON	0.435119	0.93734	-0.2518	-1.00882	18683	46	2550|1759|8514|1742|4897|3767|1740|1392|23162|274|3084|8506|4642|6334|23303|10382|322|6323	GO	MAIN AXON	0.0281028
OLLIE_abnormal_sensory_capabilities_reflexes_nociception	0.401494	0.915312	-0.176339	-1.01304	11929	480	8831|5528|217|8567|29126|51168|151195|494513|9520|10723|9050|3067|23353|9990|5413|79054|4157|2901|26959|57468|6469|2556|85007|9311|9620|4008|2550|797|3358|5126|547|84189|9569|25861|11280|5151|2778|1363|3425|4359|4144|2248|4929|114803|1742|887|10215|4914|85358|9759|11041|3670|9254|375790|652|644815|11096|9577|2059|8508|4843|55361|1740|6329|11183|585|2068|23175|1200|23241|51761|4916|224|4318|219931…	OLLIE	abnormal sensory capabilities reflexes nociception	0.038431
OLLIE_abnormal_neocortex_morphology	0.42811	0.928958	-0.308917	-1.01497	19228	21	2290|1186|54903|10472|115703|170302	OLLIE	abnormal neocortex morphology	0.0320041
GO_NEGATIVE_REGULATION_OF_LYMPHOCYTE_DIFFERENTIATION	0.423216	0.928347	-0.292367	-1.01737	18775	26	6469|84807|84524|652|23240|604|1840|1540|3718	GO	NEGATIVE REGULATION OF LYMPHOCYTE DIFFERENTIATION	0.0322898
GO_ANTIGEN_BINDING	0.413677	0.926175	-0.251144	-1.02071	17639	49	3902|3111|79465|100507436|6890|3134|4277|3112|3326|3133|975|3108	GO	ANTIGEN BINDING	0.033307
GO_DENDRITIC_SPINE_ORGANIZATION	0.420052	0.926636	-0.330521	-1.0217	19079	17	2047|1742|85358|2049|9463|3675	GO	DENDRITIC SPINE ORGANIZATION	0.033091
GO_B_CELL_RECEPTOR_SIGNALING_PATHWAY	0.420413	0.926636	-0.315245	-1.0219	18971	20	5293|4773|4208|5777|150372|7006|596|54923|952|59338|5579	GO	B CELL RECEPTOR SIGNALING PATHWAY	0.033091
GO_SYNAPTIC_SIGNALING	0.372214	0.887357	-0.1871	-1.02418	12572	296	79608|116444|84958|10723|6809|2563|8416|6327|30819|784|2558|9990|5413|7054|2901|57468|112755|2556|1140|6810|1759|57622|3358|84258|126567|9094|50488|4208|782|8867|8448|27115|9746|4359|9256|56131|1742|8541|26167|375790|23025|1138|3798|8938|1740|9501|6853|1837|5799|1392|145581|6857|9379|3749|5582|23396|409|27445|91683|2562|23542|3780|6844|1020|5071|6812|2906|2054|8224|1141|5802|4040|9097|156|4887|25…	GO	SYNAPTIC SIGNALING	0.0519016
GO_REGULATION_OF_CHEMOKINE_BIOSYNTHETIC_PROCESS	0.427808	0.928958	-0.4618	-1.02425	20328	6	566|148022	GO	REGULATION OF CHEMOKINE BIOSYNTHETIC PROCESS	0.0320041
GO_TRANSCRIPTION_FACTOR_ACTIVITY_DIRECT_LIGAND_REGULATED_SEQUENCE_SPECIFIC_DNA_BINDING	0.410201	0.924227	-0.274371	-1.02456	17965	34	112770|6258|3164|4929|10902|2852|2101|9572|6257|367|6774|2104|6096|2063|10062|5465	GO	TRANSCRIPTION FACTOR ACTIVITY DIRECT LIGAND REGULATED SEQUENCE SPECIFIC DNA BINDING	0.0342215
GO_NEGATIVE_REGULATION_OF_ADAPTIVE_IMMUNE_RESPONSE	0.415432	0.926175	-0.337322	-1.02532	18924	16	5777|604|3718|56940|634|3575|3077|9984|5532	GO	NEGATIVE REGULATION OF ADAPTIVE IMMUNE RESPONSE	0.033307
GO_RETINAL_GANGLION_CELL_AXON_GUIDANCE	0.414806	0.926175	-0.344034	-1.02596	18966	15	2047|9353|4897|3670|2049	GO	RETINAL GANGLION CELL AXON GUIDANCE	0.033307
OLLIE_abnormal_nervous_system_electrophysiology	0.376951	0.89256	-0.201935	-1.02906	14028	170	8567|3815|90678|2563|6327|9896|6712|3782|7220|57468|57657|28964|9311|2550|5187|8514|10636|11280|1181|4359|4897|9254|610|3767|4843|1804|7007|23175|6464|4647|2562|170302|3953|6657|477|8506|23237|5997|5071|6334|491|23416|259232|1141|5264|4692|6323|100132074|84504|2571|27429|57679	OLLIE	abnormal nervous system electrophysiology	0.0493627
GO_RESPONSE_TO_HISTAMINE	0.420821	0.926636	-0.464848	-1.03101	19996	6	1729|2562|1815	GO	RESPONSE TO HISTAMINE	0.033091
GO_CUL4_RING_E3_UBIQUITIN_LIGASE_COMPLEX	0.401413	0.915312	-0.299611	-1.03201	17845	25	54876|50717|10238|26133|80344|51185|5356|1643|8816	GO	CUL4 RING E3 UBIQUITIN LIGASE COMPLEX	0.038431
GO_REGULATION_OF_LYMPHOCYTE_MEDIATED_IMMUNITY	0.385069	0.898829	-0.243808	-1.03514	16138	60	7454|3902|7855|100507436|5590|6890|6777|5777|604|8417|3133|6830|54795|7784|409|9466|3965|56940|177|634	GO	REGULATION OF LYMPHOCYTE MEDIATED IMMUNITY	0.046323
GO_REGULATION_OF_TUMOR_NECROSIS_FACTOR_SUPERFAMILY_CYTOKINE_PRODUCTION	0.381323	0.89256	-0.244284	-1.03715	15981	60	29126|566|9181|4157|114609|4776|558|148022|3670|10457|3133|80149|409|3965|7057|3297|8737|602|2621|7538|1139|10125|7098|706	GO	REGULATION OF TUMOR NECROSIS FACTOR SUPERFAMILY CYTOKINE PRODUCTION	0.0493627
GO_NEGATIVE_REGULATION_OF_SIGNAL_TRANSDUCTION_IN_ABSENCE_OF_LIGAND	0.396718	0.914088	-0.316024	-1.03832	17818	21	5607|55437|2255|3084|596|207|8737|2537|6376	GO	NEGATIVE REGULATION OF SIGNAL TRANSDUCTION IN ABSENCE OF LIGAND	0.0390119
GO_REGULATION_OF_NEUROTRANSMITTER_LEVELS	0.352417	0.873607	-0.206293	-1.03976	13252	158	140730|84958|673|6809|5413|7054|2901|112755|84062|6810|84258|126567|4208|10003|8867|8448|9256|25953|8541|815|23025|8938|9501|2852|6853|5799|6857|5865|9379|3749|23396|27445|91683|477|221955|6844|1020|5071|6812|2054|223|8224|2571|6804|22999|18|8499|1815|41|9751	GO	REGULATION OF NEUROTRANSMITTER LEVELS	0.058684
GO_POSTSYNAPTIC_MEMBRANE	0.350781	0.873607	-0.204065	-1.03992	13054	170	440073|116444|57555|10006|2563|55879|2558|2901|2556|1140|2567|84062|2550|57622|59283|57528|50488|10636|9746|1742|85358|1138|23345|1740|9463|84896|6801|80758|10611|58512|339451|25945|409|80725|2562|8301|23237|1020|9148|3761|2906|23362|1141|23017|322	GO	POSTSYNAPTIC MEMBRANE	0.058684
GO_ADAPTIVE_IMMUNE_RESPONSE	0.354576	0.873607	-0.215775	-1.04296	13831	121	10384|64218|5293|10747|1604|11119|100507436|4208|6890|4277|115650|4179|604|51279|220972|1520|3133|6891|4734|11118|54795|7784|4791|7006|64167|3718|440275|25865|8284|214|814|54941|54923|1512|710|301|5452|715|602|5580	GO	ADAPTIVE IMMUNE RESPONSE	0.058684
OLLIE_abnormal_action_potential	0.368534	0.885671	-0.24592	-1.0441	15445	60	8567|3815|9896|3782|57468|57657|2550|10636|610|3767|7007|23175|4647|2562|6657|477|8506|6334|491|5264|6323|27429|57679	OLLIE	abnormal action potential	0.0527278
GO_PRESYNAPTIC_MEMBRANE	0.374237	0.889808	-0.258059	-1.04447	16001	48	57555|2901|2550|57528|815|23025|55361|9463|2852|6857|8301|6855|322|85445|22999|9751|79414	GO	PRESYNAPTIC MEMBRANE	0.0507036
GO_MYELOID_LEUKOCYTE_MIGRATION	0.377464	0.89256	-0.272619	-1.04622	16450	38	3815|566|1906|5293|6777|3672|23396|5144|4286|84522|7857|728|301|2921|8729|6376	GO	MYELOID LEUKOCYTE MIGRATION	0.0493627
GO_REGULATION_OF_T_CELL_MEDIATED_CYTOTOXICITY	0.391556	0.909222	-0.366687	-1.04644	17962	13	8417|3133|177|634|3575	GO	REGULATION OF T CELL MEDIATED CYTOTOXICITY	0.0413299
OLLIE_thin_cerebral_cortex	0.369725	0.886151	-0.261342	-1.04705	15875	46	1767|673|122481|2290|54768|84100|8936|2247|585|115703|4898|55624|583|5194|55172|10371|6664|9001|9928|7518	OLLIE	thin cerebral cortex	0.0524923
OLLIE_abnormal_neuron_morphology	0.225846	0.750579	-0.175263	-1.05056	5595	805	8831|3658|123016|431707|8567|3815|51168|4000|90678|3111|53616|64218|116444|10723|673|5329|25999|200576|9625|9696|10000|23353|10427|784|2558|9990|9896|2290|6712|6905|7275|6469|112755|222662|84100|1186|55117|1140|28964|26468|9311|9620|4008|410|2550|1759|797|126129|540|6687|59283|2047|8398|547|84189|54503|54862|10461|261734|7287|8936|25861|4846|90249|1181|2247|3425|2784|26999|4359|10018|1639|3480|54…	OLLIE	abnormal neuron morphology	0.124603
GO_NEUROTRANSMITTER_SODIUM_SYMPORTER_ACTIVITY	0.393443	0.911238	-0.47684	-1.0576	18695	6	55117|28968	GO	NEUROTRANSMITTER SODIUM SYMPORTER ACTIVITY	0.0403684
GO_POSITIVE_REGULATION_OF_ALPHA_BETA_T_CELL_ACTIVATION	0.363936	0.88173	-0.304622	-1.06002	16145	26	1604|6469|5590|5588|3133|4860|9308|3965	GO	POSITIVE REGULATION OF ALPHA BETA T CELL ACTIVATION	0.0546644
GO_IMMUNOLOGICAL_SYNAPSE	0.367553	0.885671	-0.3228	-1.06059	16508	21	951|146206|5588|8417|81609|975|4627|214	GO	IMMUNOLOGICAL SYNAPSE	0.0527278
GO_MODULATION_OF_EXCITATORY_POSTSYNAPTIC_POTENTIAL	0.358644	0.873645	-0.296302	-1.0617	15869	29	57555|112755|5590|1742|85358|4887|6804|22999|1815|1760	GO	MODULATION OF EXCITATORY POSTSYNAPTIC POTENTIAL	0.0586649
GO_POSITIVE_REGULATION_OF_TUMOR_NECROSIS_FACTOR_SUPERFAMILY_CYTOKINE_PRODUCTION	0.352889	0.873607	-0.289353	-1.06443	15536	32	566|9181|114609|4776|148022|3670|3133	GO	POSITIVE REGULATION OF TUMOR NECROSIS FACTOR SUPERFAMILY CYTOKINE PRODUCTION	0.058684
GO_NEGATIVE_REGULATION_OF_TUMOR_NECROSIS_FACTOR_SUPERFAMILY_CYTOKINE_PRODUCTION	0.356134	0.873607	-0.309181	-1.06497	15832	25	29126|4157|558|10457|80149|409|3965|3297|602|2621|1139|706	GO	NEGATIVE REGULATION OF TUMOR NECROSIS FACTOR SUPERFAMILY CYTOKINE PRODUCTION	0.058684
GO_REGULATION_OF_ACTIVATED_T_CELL_PROLIFERATION	0.363658	0.88173	-0.338817	-1.06541	16500	18	10385|29126|6777|3718|3965|177	GO	REGULATION OF ACTIVATED T CELL PROLIFERATION	0.0546644
OLLIE_abnormal_microglial_cell_morphology	0.339758	0.873607	-0.275557	-1.07026	14736	40	9050|1186|410|3425|5777|2074|2068|975|253782	OLLIE	abnormal microglial cell morphology	0.058684
GO_CEREBRAL_CORTEX_NEURON_DIFFERENTIATION	0.355508	0.873607	-0.330333	-1.07081	16042	20	7080|26468|429|55079|170302|81544|1746|1745	GO	CEREBRAL CORTEX NEURON DIFFERENTIATION	0.058684
panther_Synaptic_vesicle_trafficking	0.352256	0.873607	-0.335884	-1.0737	15946	19	112755|84258|6857|91683|6812|2054|6804|22999|6843|6861|10497	panther	Synaptic vesicle trafficking	0.058684
GO_SOMATODENDRITIC_COMPARTMENT	0.185883	0.683865	-0.185368	-1.07668	5308	544	8831|57549|84502|79608|23762|9181|6607|306|494513|116444|23154|6809|23109|57626|22997|54800|2558|11104|7054|5909|2901|6712|4311|3782|57468|57657|10160|27124|6543|84152|57125|84062|114327|2550|6810|5126|126129|5798|2047|114783|50488|60481|2796|57463|10636|9498|10300|5590|22849|90249|23373|2778|1363|79739|2784|3750|85442|113451|1742|4914|85358|4926|5176|23098|3672|1138|2049|4671|118813|3767|55361|3…	GO	SOMATODENDRITIC COMPARTMENT	0.165029
GO_DENDRITE_MORPHOGENESIS	0.326004	0.862272	-0.276369	-1.07918	14085	41	23543|10160|2047|50488|342184|54664|1742|85358|2049	GO	DENDRITE MORPHOGENESIS	0.0643557
GO_NEUROTRANSMITTER_BIOSYNTHETIC_PROCESS	0.358274	0.873645	-0.442387	-1.0815	16835	8	7054|221955|223|2571|43	GO	NEUROTRANSMITTER BIOSYNTHETIC PROCESS	0.0586649
GO_PHAGOCYTIC_CUP	0.350479	0.873607	-0.388846	-1.08322	16161	12	10347|375033|23396|9322	GO	PHAGOCYTIC CUP	0.058684
GO_REGULATION_OF_ALPHA_BETA_T_CELL_ACTIVATION	0.322716	0.856106	-0.286127	-1.08408	14102	36	1604|6469|5590|5588|604|3133|4860|9308|3718|3965|177|83737|301|8546	GO	REGULATION OF ALPHA BETA T CELL ACTIVATION	0.0674722
GO_MAST_CELL_MEDIATED_IMMUNITY	0.344668	0.873607	-0.380252	-1.08515	15811	13	3815|5293|50487	GO	MAST CELL MEDIATED IMMUNITY	0.058684
OLLIE_abnormal_synapse_morphology	0.287578	0.840179	-0.240531	-1.08595	11725	82	8567|90678|25999|1140|1759|547|1639|5588|85358|815|9254|4314|375790|23025|23345|1837|1917|3913|9829|2252|27445	OLLIE	abnormal synapse morphology	0.075628
GO_LONG_TERM_SYNAPTIC_POTENTIATION	0.317586	0.853259	-0.289273	-1.08815	13881	35	673|6809|6543|6810|10636|5590	GO	LONG TERM SYNAPTIC POTENTIATION	0.0689189
GO_AXON_INITIAL_SEGMENT	0.346332	0.873607	-0.414627	-1.08835	16003	10	4897|274|6334|6323|817|3786|57554|23114|3785	GO	AXON INITIAL SEGMENT	0.058684
GO_REGULATION_OF_LYMPHOCYTE_DIFFERENTIATION	0.275037	0.819609	-0.244028	-1.09522	11303	79	3111|6469|11005|84807|5590|84524|146206|639|6777|5777|558|652|4179|23240|55795|604|1840|6654|4860|150372|1540|9308|3718|3965	GO	REGULATION OF LYMPHOCYTE DIFFERENTIATION	0.0863934
OLLIE_abnormal_motor_learning	0.320688	0.853259	-0.325157	-1.09597	14353	23	23192|54503|4897|85358|599|1644|51555|57679|472|1795|1137	OLLIE	abnormal motor learning	0.0689189
GO_CYTOKINE_RECEPTOR_ACTIVITY	0.304744	0.846089	-0.287944	-1.09773	13291	37	3455|3590|55540|3563|163702|3460|2057	GO	CYTOKINE RECEPTOR ACTIVITY	0.0725838
GO_REGULATION_OF_T_CELL_DIFFERENTIATION	0.280666	0.830845	-0.256664	-1.09861	11753	62	3111|6469|11005|84807|5590|84524|146206|6777|652|4179|23240|604|1840|6654|4860|1540|9308|3718|3965	GO	REGULATION OF T CELL DIFFERENTIATION	0.08048
GO_REGULATION_OF_SYNAPTIC_TRANSMISSION_DOPAMINERGIC	0.327666	0.86411	-0.385765	-1.10089	15031	13	25953|5865|409|1141|85445|10211|1815	GO	REGULATION OF SYNAPTIC TRANSMISSION DOPAMINERGIC	0.063431
reactome_Translocation of ZAP-70 to Immunological synapse	0.350705	0.873607	-0.532766	-1.10925	16749	5	3115|920|3122|3123	reactome	Translocation of ZAP-70 to Immunological synapse	0.058684
KEGG_ADIPOCYTOKINE_SIGNALING_PATHWAY	0.270735	0.814939	-0.265959	-1.10954	11499	55	10000|5563|126129|6258|2181|5588|6517|84254|5562|3551|3953|9021|6257|5106|51422|10645|208|207|32|6774|4792|5602|23305|5465	KEGG	ADIPOCYTOKINE SIGNALING PATHWAY	0.0888749
GO_GRANULOCYTE_ACTIVATION	0.319191	0.853259	-0.410389	-1.11094	14745	11	306|6813|55361|6844	GO	GRANULOCYTE ACTIVATION	0.0689189
GO_REGULATION_OF_CYTOKINE_PRODUCTION_INVOLVED_IN_INFLAMMATORY_RESPONSE	0.317178	0.853259	-0.411113	-1.1129	14652	11	5187|1432|4843|63940|80149	GO	REGULATION OF CYTOKINE PRODUCTION INVOLVED IN INFLAMMATORY RESPONSE	0.0689189
reactome_Dopamine Neurotransmitter Release Cycle	0.30301	0.845739	-0.338814	-1.1132	13609	21	9256|8541|6853|6857|6844|6812|8224|6804|22999|8499	reactome	Dopamine Neurotransmitter Release Cycle	0.0727635
GO_ANTIGEN_PROCESSING_AND_PRESENTATION_OF_ENDOGENOUS_ANTIGEN	0.308365	0.849993	-0.374008	-1.11535	14099	15	6890|3133|6891|23457|64167	GO	ANTIGEN PROCESSING AND PRESENTATION OF ENDOGENOUS ANTIGEN	0.0705847
reactome_Antigen activates B Cell Receptor (BCR) leading to generation of second messengers	0.291181	0.842834	-0.33703	-1.12151	13034	22	118788|5293|7220|5777|6654|3709	reactome	Antigen activates B Cell Receptor (BCR) leading to generation of second messengers	0.0742577
GO_REGULATION_OF_LEUKOCYTE_MEDIATED_IMMUNITY	0.227221	0.752354	-0.245025	-1.12375	9191	89	7454|3902|7855|100507436|6813|6810|5590|6890|6777|5777|4843|604|8417|3133|6830|54795|7784|409|9846|29|9466|3718|6844|3965|56940|177|634|684	GO	REGULATION OF LEUKOCYTE MEDIATED IMMUNITY	0.123578
GO_NEURON_CELL_CELL_ADHESION	0.302119	0.845739	-0.394287	-1.12521	13859	13	57555|4685|9379	GO	NEURON CELL CELL ADHESION	0.0727635
GO_MAST_CELL_ACTIVATION	0.298024	0.845739	-0.385874	-1.12671	13619	14	3815|5293|50487	GO	MAST CELL ACTIVATION	0.0727635
GO_T_CELL_SELECTION	0.293111	0.842834	-0.364694	-1.12733	13313	17	673|6469|64919	GO	T CELL SELECTION	0.0742577
GO_NATURAL_KILLER_CELL_MEDIATED_IMMUNITY	0.295486	0.842834	-0.386735	-1.12923	13503	14	79465|100507436|4277|5777	GO	NATURAL KILLER CELL MEDIATED IMMUNITY	0.0742577
GO_MAST_CELL_GRANULE	0.293291	0.842834	-0.397157	-1.1334	13454	13	3815|5293|50487	GO	MAST CELL GRANULE	0.0742577
OLLIE_abnormal_contextual_conditioning_behavior	0.214215	0.719956	-0.247633	-1.13357	8682	88	79800|431707|7249|2563|784|2558|8844|28964|6543|8514|57576|1742|2770|815|84254|51185|4318|5582|1390|170302|23237|440275	OLLIE	abnormal contextual conditioning behavior	0.142694
reactome_Glutamate Neurotransmitter Release Cycle	0.273288	0.819609	-0.341972	-1.13795	12233	22	9256|8541|6857|6844|6812|6804|22999|8499|6511|2744|10497|6505|5864	reactome	Glutamate Neurotransmitter Release Cycle	0.0863934
GO_SYNAPTIC_MEMBRANE	0.1454	0.585528	-0.215589	-1.1381	5195	220	440073|140730|116444|57555|10006|23109|2563|55879|93145|2558|2901|2556|1140|2567|84062|2550|57622|59283|57528|50488|10636|8867|1363|9746|1742|85358|815|23025|1138|8508|55361|23345|1740|9463|84896|2852|6801|3675|80758|6857|10611|58512|339451|5582|25945|409|80725|2562|8301|23237|1020|9148|3761|6855|2906|23362|27286|1141|23017|322|85445	GO	SYNAPTIC MEMBRANE	0.232452
GO_REGULATION_OF_NEUROTRANSMITTER_RECEPTOR_ACTIVITY	0.262967	0.802364	-0.331975	-1.14349	11690	25	57555|54800|59283|50488|4208|1742|85358|1392|59284|23542|23237	GO	REGULATION OF NEUROTRANSMITTER RECEPTOR ACTIVITY	0.0956284
GO_POSITIVE_REGULATION_OF_MYELOID_LEUKOCYTE_MEDIATED_IMMUNITY	0.296029	0.842834	-0.468367	-1.14501	13910	8	6810|9846|2150|8723	GO	POSITIVE REGULATION OF MYELOID LEUKOCYTE MEDIATED IMMUNITY	0.0742577
GO_NEUROTRANSMITTER_TRANSPORT	0.175064	0.65484	-0.236796	-1.14781	6820	123	140730|84958|6809|55879|5413|7054|112755|55117|6810|84258|126567|8867|8448|28968|9256|8541|23025|8938|9501|6853|5799|6857|9379|23396|27445|91683|477|6844|1020|5071|1644|6812|2054|8224|2571|6804|22999|8499|9751|6533|140679|255928|2555|57586|11255|3766|6861|84446|9900|8447	GO	NEUROTRANSMITTER TRANSPORT	0.183865
OLLIE_abnormal_prepulse_inhibition	0.201734	0.700718	-0.266128	-1.15696	8400	67	8831|5528|55879|2558|9990|5413|2556|2550|3613|4144|4897	OLLIE	abnormal prepulse inhibition	0.154457
GO_PIGMENT_CELL_DIFFERENTIATION	0.25153	0.794583	-0.339451	-1.15742	11220	24	3815|4208|55686|84079|4286|596|63915|4948|89781	GO	PIGMENT CELL DIFFERENTIATION	0.099861
GO_POSITIVE_REGULATION_OF_B_CELL_PROLIFERATION	0.253307	0.794583	-0.343392	-1.15743	11337	23	4773|114609|4208|148022|115650|604|975|1141|596|952|23529|57181|972	GO	POSITIVE REGULATION OF B CELL PROLIFERATION	0.099861
GO_NEURONAL_CELL_BODY_MEMBRANE	0.262767	0.802364	-0.388527	-1.15864	12014	15	2558|57463|9498|90249	GO	NEURONAL CELL BODY MEMBRANE	0.0956284
OLLIE_abnormal_associative_learning	0.132843	0.56553	-0.227866	-1.16121	4943	170	8831|79800|431707|7249|3067|2563|784|2558|8844|7054|28964|6543|84152|410|2550|8514|9569|4846|57576|8448|3425|4929|1742|2770|815|84254|51185|4318|66004|5582|1390|5567|170302|3953|5793|23237|440275|5595|1141|1979|322|414328|814|273|6804|9610|4125|3371|41|57144	OLLIE	abnormal associative learning	0.247545
OLLIE_abnormal_telencephalon_development	0.178823	0.663352	-0.256308	-1.16301	7283	84	4036|431707|3815|673|8820|2290|2648|5777|10472|80055|1951|51478|11023|429|55079|23162|6496|7155|8650|170302|55733|1020|23648|79600|5015	OLLIE	abnormal telencephalon development	0.178256
OLLIE_abnormal_behavioral_response_to_xenobiotic	0.130815	0.562498	-0.228993	-1.16387	4886	167	8831|217|3815|5329|2563|10000|6327|2558|9990|2901|57468|84152|26468|114327|2550|797|3358|9737|5151|2778|26999|4929|1742|887|9254|1138|2059|610|4843|6508|10611|9507|10479|975|58512|2252|5582|11343|2562|170302	OLLIE	abnormal behavioral response to xenobiotic	0.249879
OLLIE_Cav2_channels	0.119005	0.548547	-0.225139	-1.16584	4346	191	8831|3748|9181|53616|673|2036|6327|784|57468|23312|112755|54828|3927|10160|28964|6543|2550|57528|5414|782|8514|54805|8867|22884|26999|1742|116986|57338|23025|523|6508|6853|1837|54734|1804|818|9890|391|115827|5865|3746|23291|5582|27445|29|5297|9146|83696|477|6844|6252|6812|491|134957|79012|5802|22902|814|6804|22999	OLLIE	Cav2 channels	0.260786
GO_REGULATION_OF_NEURON_PROJECTION_REGENERATION	0.252231	0.794583	-0.370794	-1.16596	11444	18	673|8578|8428|9314|4916|2281	GO	REGULATION OF NEURON PROJECTION REGENERATION	0.099861
OLLIE_abnormal_fear_anxiety_related_behavior	0.124902	0.557521	-0.227964	-1.16705	4627	176	8831|116444|9520|5329|3067|2563|5413|54768|28964|2550|9569|8936|114798|4846|5590|84181|3425|4929|1742|887|85358|815|5274|3767|23229|585|4045|58512|79188|5582|1390|1185|4647|170302|23542|477|10175|5793|23237|5997|5071|1644|6334|1141|4887|814|9513|57679|2896|3371|26050|10893|11016|4041|30818|7442|57282|2890|10642|11255|2842|22941|1139|6515|785|1445|7098	OLLIE	abnormal fear anxiety related behavior	0.253739
GO_REGULATION_OF_CYTOKINE_BIOSYNTHETIC_PROCESS	0.20543	0.702104	-0.289337	-1.17107	8783	48	3902|566|114609|5607|6777|5606|5588|9314|148022|115650	GO	REGULATION OF CYTOKINE BIOSYNTHETIC PROCESS	0.153599
OLLIE_abnormal_CNS_synaptic_transmission	0.0766649	0.420481	-0.211308	-1.17202	2512	335	8831|5528|8567|8526|7249|84961|2563|55879|784|2558|9990|5413|8844|2901|6712|112755|2556|28964|6543|26468|2550|1759|3358|59283|3613|54862|10636|8936|57576|8867|8448|9746|26999|4144|1742|887|2770|4897|85358|815|375790|23025|2059|1740|9463|84896|23229|6853|1804|9890|6857|23162|9145|10611|224|58512|9379|2252|4318|5582|23396|6464|5567|4351|27445|2562|5575|9479|3953|23542|23237|1400|6844|440275|5595|23…	OLLIE	abnormal CNS synaptic transmission	0.376253
GO_REGULATION_OF_LONG_TERM_NEURONAL_SYNAPTIC_PLASTICITY	0.23911	0.771713	-0.352225	-1.17207	10703	22	8831|3815|1742|85358|9145|3845|9148|6855	GO	REGULATION OF LONG TERM NEURONAL SYNAPTIC PLASTICITY	0.112544
OLLIE_abnormal_ependyma_morphology	0.238859	0.771713	-0.362554	-1.17526	10778	20	91147|54768|84100|54903|11023|6657|55172|10683|1875|80781	OLLIE	abnormal ependyma morphology	0.112544
OLLIE_abnormal_discrimination_learning	0.241221	0.775726	-0.381505	-1.1793	10956	17	8831|784|1742|6853|9148|8224|4125|10645	OLLIE	abnormal discrimination learning	0.110291
GO_DIGESTIVE_SYSTEM_PROCESS	0.228329	0.753232	-0.350651	-1.18189	10219	23	113235|48|5357|887|65010|3784|50848|362|1645|3949|64127	GO	DIGESTIVE SYSTEM PROCESS	0.123071
GO_GABAERGIC_NEURON_DIFFERENTIATION	0.232692	0.762004	-0.419197	-1.19629	10674	13	7080|26468|429|55079|170302|1746|1745	GO	GABAERGIC NEURON DIFFERENTIATION	0.118043
reactome_Phosphorylation of CD3 and TCR zeta chains	0.247255	0.792279	-0.49001	-1.19792	11618	8	3115|1445|920|3122|3123	reactome	Phosphorylation of CD3 and TCR zeta chains	0.101122
OLLIE_abnormal_synaptic_transmission	0.0402757	0.330334	-0.21451	-1.20625	1273	384	8831|5528|8567|8526|7249|84961|2563|55879|784|2558|9990|5413|8844|2901|6712|112755|2556|1140|28964|6543|26468|2550|1759|3358|59283|3613|54862|8912|10636|8936|4846|57576|8867|8448|9746|26999|4144|4929|5588|1742|887|2770|4897|85358|815|9254|4314|375790|23025|2059|610|1740|9463|84896|23229|6853|1917|1804|3913|9890|6857|23162|9145|10611|224|58512|9379|2252|4318|66004|5582|23396|6464|5567|4351|27445|2…	OLLIE	abnormal synaptic transmission	0.481046
GO_NEUTROPHIL_ACTIVATION_INVOLVED_IN_IMMUNE_RESPONSE	0.260003	0.801526	-0.580141	-1.20788	12417	5	306|6813	GO	NEUTROPHIL ACTIVATION INVOLVED IN IMMUNE RESPONSE	0.0960822
GO_REGULATION_OF_NATURAL_KILLER_CELL_ACTIVATION	0.216862	0.726121	-0.405755	-1.21002	9915	15	100507436|6777|10464|558|148022	GO	REGULATION OF NATURAL KILLER CELL ACTIVATION	0.138991
OLLIE_abnormal_autonomic_nervous_system_morphology	0.168948	0.645468	-0.319259	-1.21711	7368	37	3815|6469|10018|23135|4914|26153|429|91584|5015|596|10683|10371|6664	OLLIE	abnormal autonomic nervous system morphology	0.190126
GO_MHC_PROTEIN_BINDING	0.206547	0.702104	-0.393982	-1.21787	9381	17	3902|6890|55016|29990|220972|3133|6891	GO	MHC PROTEIN BINDING	0.153599
GO_PEPTIDE_ANTIGEN_BINDING	0.202779	0.700718	-0.381023	-1.21799	9179	19	6890|3134|3133|3115|8140|3077|3105|23428|3122|6892|3123|2217	GO	PEPTIDE ANTIGEN BINDING	0.154457
GO_POSITIVE_REGULATION_OF_CYTOKINE_BIOSYNTHETIC_PROCESS	0.187638	0.685556	-0.354771	-1.22201	8341	25	566|114609|6777|5588|148022|115650	GO	POSITIVE REGULATION OF CYTOKINE BIOSYNTHETIC PROCESS	0.163957
GO_REGULATION_OF_B_CELL_PROLIFERATION	0.170624	0.646348	-0.327447	-1.22275	7472	34	4773|114609|4208|639|148022|115650|604|975|1141|596|5074|5585|952|23529|472|57181|972	GO	REGULATION OF B CELL PROLIFERATION	0.189534
GO_SYNAPTIC_VESICLE_CYCLE	0.123068	0.55412	-0.273776	-1.22584	5063	78	5338|84958|29993|6809|5413|7054|112755|6810|84258|126567|8867|8448|23025|9501|6857|23396|27445|91683|6844|1020|1644|2054|6804|22999|2896|9751	GO	SYNAPTIC VESICLE CYCLE	0.256396
OLLIE_abnormal_miniature_excitatory_postsynaptic_currents	0.135841	0.568859	-0.290002	-1.22761	5702	59	8831|8567|84961|112755|1759|59283|9746|26999|85358|84896|9890|6857|23396|23542|23237|6844	OLLIE	abnormal miniature excitatory postsynaptic currents	0.244995
GO_ANTIGEN_PROCESSING_AND_PRESENTATION_OF_ENDOGENOUS_PEPTIDE_ANTIGEN	0.200388	0.700718	-0.433172	-1.23618	9192	13	6890|3133|6891|23457|64167	GO	ANTIGEN PROCESSING AND PRESENTATION OF ENDOGENOUS PEPTIDE ANTIGEN	0.154457
OLLIE_abnormal_temporal_memory	0.0953015	0.492204	-0.262504	-1.2378	3792	104	79800|431707|7249|673|2563|784|2558|8844|28964|6543|8514|10636|4846|57576|1742|2770|85358|815|84254|51185|4318|5582|1390|170302|23237|440275|8841|23416|100132074|4887|814|273	OLLIE	abnormal temporal memory	0.307855
GO_POSITIVE_REGULATION_OF_NATURAL_KILLER_CELL_MEDIATED_IMMUNITY	0.202921	0.700718	-0.474452	-1.24538	9376	10	3902|6777|3133	GO	POSITIVE REGULATION OF NATURAL KILLER CELL MEDIATED IMMUNITY	0.154457
GO_REGULATION_OF_SYNAPSE_STRUCTURE_OR_ACTIVITY	0.0496891	0.356285	-0.240102	-1.24909	1805	197	8831|57549|84502|139065|3815|57555|23154|673|6809|6543|6810|2047|84189|4208|57463|10636|114798|5590|22849|23373|9746|29904|729956|1742|4776|4914|85358|8541|57338|815|375790|23025|2049|9463|9419|1392|22865|9145|10611|4916|4734|91683|3845|23237|6844|1020|9148|440275|575|4297|576|6812|491|6855|27286|1141	GO	REGULATION OF SYNAPSE STRUCTURE OR ACTIVITY	0.448202
OLLIE_abnormal_spatial_learning	0.0667976	0.388506	-0.252193	-1.25027	2550	142	8831|431707|7249|3067|2558|5413|28964|6543|410|3358|126129|4185|8514|10636|8936|4846|57576|3425|1742|4897|85358|815|57620|23229|5582|11248|170302|3953|477|23237|1400|5071|6414|4692|1979|322|4887|273|9513|2896|4125|41|10645	OLLIE	abnormal spatial learning	0.410602
GO_MYELOID_CELL_ACTIVATION_INVOLVED_IN_IMMUNE_RESPONSE	0.169705	0.6456	-0.375769	-1.25042	7596	22	3815|306|5293|6813|50487|148022|55361	GO	MYELOID CELL ACTIVATION INVOLVED IN IMMUNE RESPONSE	0.190037
GO_FATTY_ACID_LIGASE_ACTIVITY	0.187876	0.685556	-0.438783	-1.25219	8618	13	11001|376497|2181|197322	GO	FATTY ACID LIGASE ACTIVITY	0.163957
GO_FOREBRAIN_NEURON_FATE_COMMITMENT	0.190007	0.687719	-0.450283	-1.25437	8761	12	7080|64919|429|55079|1746|6601|1745	GO	FOREBRAIN NEURON FATE COMMITMENT	0.162589
reactome_MECP2 regulates transcription of neuronal ligands	0.212231	0.715979	-0.566345	-1.25612	10084	6	1392|3065	reactome	MECP2 regulates transcription of neuronal ligands	0.1451
GO_DIGESTION	0.142472	0.578955	-0.336624	-1.25702	6239	34	113235|51302|48|5357|280|887|65010|3784|170302|50848|362|100507055|1645|3949|1646|64127|9388	GO	DIGESTION	0.237355
GO_NATURAL_KILLER_CELL_DIFFERENTIATION	0.193006	0.695756	-0.497155	-1.26299	9012	9	7301|5293|10461|6777|558	GO	NATURAL KILLER CELL DIFFERENTIATION	0.157543
KEGG_NATURAL_KILLER_CELL_MEDIATED_CYTOTOXICITY	0.0991015	0.492204	-0.289716	-1.26631	4113	69	3455|673|5293|4773|79465|100507436|11261|6452|4277|5777|3460|4776|5335|8797|3133|6654|5582|6464|3845|4772|5595|10725	KEGG	NATURAL KILLER CELL MEDIATED CYTOTOXICITY	0.307855
reactome_FOXO-mediated transcription of oxidative stress, metabolic and neuronal genes	0.158741	0.622431	-0.385658	-1.26712	7129	21	2645|23410|4087|91584|3065|4303|100132074|6720	reactome	FOXO-mediated transcription of oxidative stress, metabolic and neuronal genes	0.205909
GO_POSITIVE_REGULATION_OF_NEUROTRANSMITTER_SECRETION	0.178035	0.663181	-0.487782	-1.28037	8226	10	112755|84062|23025|2852	GO	POSITIVE REGULATION OF NEUROTRANSMITTER SECRETION	0.178368
GO_NEUTROPHIL_MEDIATED_IMMUNITY	0.164245	0.638414	-0.462592	-1.28866	7573	12	566|306|6813	GO	NEUTROPHIL MEDIATED IMMUNITY	0.194898
GO_PIGMENT_GRANULE_LOCALIZATION	0.1355	0.568859	-0.383774	-1.29354	6064	23	84100|129880|5874|1639|585|4647|55686|583|63915|55212|8766	GO	PIGMENT GRANULE LOCALIZATION	0.244995
GO_REGULATION_OF_SYNAPTIC_PLASTICITY	0.0456906	0.356285	-0.268601	-1.30329	1776	124	8831|84502|3815|23154|673|6809|6543|6810|4208|10636|5590|22849|23373|729956|1742|4776|85358|8541|57338|815|23025|9463|1392|9145|91683|3845|23237|6844|1020|9148|440275|4297|6812|491|6855	GO	REGULATION OF SYNAPTIC PLASTICITY	0.448202
GO_NEURON_MATURATION	0.125872	0.557521	-0.378601	-1.30409	5595	25	30819|8578|132320|59277|4929|4897|375790|9463	GO	NEURON MATURATION	0.253739
GO_PROTEIN_LOCALIZATION_TO_SYNAPSE	0.148968	0.597209	-0.446906	-1.30492	6807	14	57555|1742|1740|9379|1020	GO	PROTEIN LOCALIZATION TO SYNAPSE	0.223874
GO_POSITIVE_REGULATION_OF_SYNAPTIC_TRANSMISSION	0.057851	0.37751	-0.283027	-1.30774	2326	93	57555|673|6809|22997|112755|6543|84062|6810|1759|10636|5590|8867|9746|1742|4914|85358|23025|2852|1392|6857|5865|409|91683|23237|6844|5071|1141|10211|6804|22999|18|1815	GO	POSITIVE REGULATION OF SYNAPTIC TRANSMISSION	0.423072
OLLIE_abnormal_long_term_potentiation	0.0396408	0.330334	-0.266394	-1.30874	1522	134	8831|8526|7249|784|2558|8844|6543|2550|3358|59283|10636|8936|57576|8448|1742|2770|85358|815|84896|23229|1804|4318|5582|5567|5575|3953|23237|1400|440275|5595|23416|7087|134957|1979|4858|9097|1607|6804|22999|9610|2896|4125|3371|41|10645|1949|30818	OLLIE	abnormal long term potentiation	0.481046
OLLIE_FMRP_targets	0.00117328	0.0291365	-0.218285	-1.30899	28	809	51195|8831|440073|3748|26173|84502|8567|9980|55184|9181|80003|7249|57555|23154|9796|25999|150726|2036|23109|22997|200576|9625|10000|784|9990|5413|84630|5909|2901|6712|23113|57468|23312|9854|6942|57649|10188|28964|6543|23181|2550|10014|23005|1759|4209|5187|126129|60680|57496|54972|547|114783|9091|50488|782|8936|9498|90249|8867|160|7917|84181|23373|2778|1363|79739|24139|23149|26999|9651|8622|23135|…	OLLIE	FMRP targets	1.53556
GO_POSITIVE_REGULATION_OF_EXCITATORY_POSTSYNAPTIC_POTENTIAL	0.128774	0.561579	-0.398866	-1.31051	5783	21	57555|112755|5590|1742|85358|6804|22999|1815	GO	POSITIVE REGULATION OF EXCITATORY POSTSYNAPTIC POTENTIAL	0.250589
GO_MODULATION_OF_SYNAPTIC_TRANSMISSION	0.0166036	0.200589	-0.244162	-1.31132	578	252	8831|140730|84502|3815|57555|23154|673|6809|1906|22997|54800|5413|2901|112755|6543|84062|2550|6810|1759|59283|8398|50488|4208|10636|5590|22849|8867|23373|9746|729956|1742|4776|25953|2770|4914|85358|8541|57338|815|9254|23025|9463|84896|2852|6853|1392|11188|6857|9145|5865|3749|59284|409|91683|3845|23542|477|23237|6844|1020|9148|440275|4297|5071|6812|491|6855|8224|1141|1979|85445|10211|4887|6804|229…	GO	MODULATION OF SYNAPTIC TRANSMISSION	0.697692
GO_LONG_CHAIN_FATTY_ACID_COA_LIGASE_ACTIVITY	0.150483	0.600587	-0.485803	-1.31509	6951	11	11001|376497|2181	GO	LONG CHAIN FATTY ACID COA LIGASE ACTIVITY	0.221424
OLLIE_abnormal_excitatory_postsynaptic_currents	0.0709259	0.40162	-0.304285	-1.3153	2962	65	8831|8567|2901|6712|112755|2550|59283|54862|887|815|23025|2059|1740|9890|6857|5582|23542|8224|1979|814|22999	OLLIE	abnormal excitatory postsynaptic currents	0.396184
GO_LIGAND_GATED_CHANNEL_ACTIVITY	0.0497701	0.356285	-0.293511	-1.33445	2023	85	116444|2563|55879|2558|2901|2556|1140|2567|6339|9311|3757|1742|57338|89832|1138|610|3767|53373|3709|219931|2562|6833|2281|3761|2906|1141|3768|1258|41|7442|6261|2890|2555|1139|3766|5025|5024|1137|3775|2743|9127|9424|2564	GO	LIGAND GATED CHANNEL ACTIVITY	0.448202
GO_NATURAL_KILLER_CELL_ACTIVATION	0.117884	0.548547	-0.426618	-1.3415	5348	18	7301|5293|79465|10461|6777|558|81609	GO	NATURAL KILLER CELL ACTIVATION	0.260786
GO_NEGATIVE_REGULATION_OF_LEUKOCYTE_MEDIATED_IMMUNITY	0.0969762	0.492204	-0.382692	-1.34511	4303	27	100507436|6890|5777|604|3133|409|29|3718|3965|56940|634|684	GO	NEGATIVE REGULATION OF LEUKOCYTE MEDIATED IMMUNITY	0.307855
GO_NEGATIVE_REGULATION_OF_HUMORAL_IMMUNE_RESPONSE	0.138079	0.568859	-0.529841	-1.34603	6447	9	1604|11005|5777|4179	GO	NEGATIVE REGULATION OF HUMORAL IMMUNE RESPONSE	0.244995
GO_BROWN_FAT_CELL_DIFFERENTIATION	0.114689	0.536815	-0.428485	-1.34738	5203	18	63976|8800|9658|6517|30001|5997|283927	GO	BROWN FAT CELL DIFFERENTIATION	0.270175
GO_MYELOID_LEUKOCYTE_MEDIATED_IMMUNITY	0.0950611	0.492204	-0.383646	-1.34847	4218	27	3815|566|306|5293|6813|50487	GO	MYELOID LEUKOCYTE MEDIATED IMMUNITY	0.307855
GO_NEUROTRANSMITTER_TRANSPORTER_ACTIVITY	0.134888	0.568859	-0.531879	-1.3512	6298	9	55879|55117|28968	GO	NEUROTRANSMITTER TRANSPORTER ACTIVITY	0.244995
OLLIE_seizures	0.0113748	0.158892	-0.255857	-1.35311	404	223	8831|8526|53616|673|5329|7301|2563|6447|10000|6327|9990|8604|2901|6712|57468|112755|1186|26468|114327|2550|1759|3358|6887|8514|4846|8867|5151|6331|8120|85358|2542|815|9759|8527|9254|1138|610|11274|3767|4843|6508|84896|6853|7007|9890|1200|9507|10479|2252|1390|2562|3073|170302|85300|6657	OLLIE	seizures	0.798898
OLLIE_abnormal_cerebral_cortex_pyramidal_cell_morphology	0.104528	0.510647	-0.411982	-1.3536	4694	21	673|2290|1186|2247|27255|4126|23162	OLLIE	abnormal cerebral cortex pyramidal cell morphology	0.291879
GO_NEGATIVE_REGULATION_OF_LEUKOCYTE_PROLIFERATION	0.0739446	0.410599	-0.346914	-1.35465	3194	41	10385|29126|6469|2796|639|5777|652|23240	GO	NEGATIVE REGULATION OF LEUKOCYTE PROLIFERATION	0.386582
GO_NEGATIVE_REGULATION_OF_T_CELL_DIFFERENTIATION	0.101439	0.498275	-0.407595	-1.35632	4540	22	6469|84807|84524|652|23240|604|1840|1540|3718	GO	NEGATIVE REGULATION OF T CELL DIFFERENTIATION	0.302531
OLLIE_abnormal_inhibitory_postsynaptic_currents	0.0670005	0.388506	-0.338855	-1.35761	2876	46	2563|2558|26468|2550|1759|54862|23229|6853|6857|9379|23396|3953|8224|1979|4858|814|22999	OLLIE	abnormal inhibitory postsynaptic currents	0.410602
GO_POSITIVE_REGULATION_OF_ALPHA_BETA_T_CELL_PROLIFERATION	0.138766	0.569066	-0.612457	-1.3584	6593	6	1604|3133|3965|10148	GO	POSITIVE REGULATION OF ALPHA BETA T CELL PROLIFERATION	0.244837
GO_REGULATION_OF_NEUROTRANSMITTER_TRANSPORT	0.0607999	0.380105	-0.32697	-1.35868	2585	54	140730|673|5413|2901|112755|84062|4208|25953|815|23025|2852|6853|5865|3749|91683|477|5071|6812|6804|22999|1815|41	GO	REGULATION OF NEUROTRANSMITTER TRANSPORT	0.420096
GO_NEGATIVE_REGULATION_OF_T_CELL_MEDIATED_IMMUNITY	0.136722	0.568859	-0.65312	-1.35983	6529	5	56940|634|3575|3077|5532	GO	NEGATIVE REGULATION OF T CELL MEDIATED IMMUNITY	0.244995
GO_REGULATION_OF_LEUKOCYTE_PROLIFERATION	0.0251063	0.246649	-0.28582	-1.37023	985	115	10385|29126|4773|1604|6469|283234|4004|114609|4208|2796|146206|639|6777|5777|5588|2255|148022|115650|652|4179|23240|604|3133|6654|4860|975|7784|3718|3965|3115|1725|1141|596|177	GO	REGULATION OF LEUKOCYTE PROLIFERATION	0.607921
GO_EXTRACELLULAR_LIGAND_GATED_ION_CHANNEL_ACTIVITY	0.0644614	0.388506	-0.347508	-1.37086	2774	43	116444|2563|55879|2558|2901|2556|1140|2567	GO	EXTRACELLULAR LIGAND GATED ION CHANNEL ACTIVITY	0.410602
GO_SYNAPTIC_TRANSMISSION_GLUTAMATERGIC	0.0980319	0.492204	-0.429662	-1.37347	4437	19	2901|9746|23025|1020|5071|57679|785|10497	GO	SYNAPTIC TRANSMISSION GLUTAMATERGIC	0.307855
GO_POSITIVE_T_CELL_SELECTION	0.119649	0.548547	-0.523962	-1.37534	5528	10	673|6469|64919	GO	POSITIVE T CELL SELECTION	0.260786
GO_INTRACELLULAR_LIGAND_GATED_ION_CHANNEL_ACTIVITY	0.0964489	0.492204	-0.44817	-1.38537	4380	17	57338|610|53373|3709|219931|2281|1258|7442|6261	GO	INTRACELLULAR LIGAND GATED ION CHANNEL ACTIVITY	0.307855
OLLIE_abnormal_synaptic_plasticity	0.0659102	0.388506	-0.369055	-1.38827	2880	35	8831|8844|6543|10636|57576|1742|85358|815|9463|23229|9145|23396|9097|22999|2896|3371	OLLIE	abnormal synaptic plasticity	0.410602
GO_POSITIVE_REGULATION_OF_LEUKOCYTE_PROLIFERATION	0.0318987	0.288069	-0.316738	-1.40502	1319	74	29126|4773|1604|6469|283234|114609|4208|146206|6777|5588|2255|148022|115650|4179|604|3133|4860|975|7784|3718|3965|3115|1725|1141|596|177	GO	POSITIVE REGULATION OF LEUKOCYTE PROLIFERATION	0.540504
GO_REGULATION_OF_POSTSYNAPTIC_MEMBRANE_POTENTIAL	0.0500499	0.356285	-0.359639	-1.41133	2155	42	6327|2901|57657|4208|11280|6331|610|6329|2562|23542|1020|6334|6323|6335|1815|55800|2030|55607|6376|6330|1137|2259	GO	REGULATION OF POSTSYNAPTIC MEMBRANE POTENTIAL	0.448202
GO_LEUKOCYTE_MEDIATED_CYTOTOXICITY	0.0778564	0.424413	-0.429898	-1.41247	3496	21	566|79465|100507436|6813|4277|5777	GO	LEUKOCYTE MEDIATED CYTOTOXICITY	0.372212
GO_NEGATIVE_REGULATION_OF_T_CELL_PROLIFERATION	0.056078	0.376927	-0.386576	-1.42208	2468	32	10385|29126|6469|2796|5777|652|23240	GO	NEGATIVE REGULATION OF T CELL PROLIFERATION	0.423743
GO_REGULATION_OF_REGULATORY_T_CELL_DIFFERENTIATION	0.100023	0.494037	-0.641314	-1.4224	4752	6	146206|4179|3965	GO	REGULATION OF REGULATORY T CELL DIFFERENTIATION	0.306241
GO_LEUKOCYTE_DEGRANULATION	0.0758764	0.418725	-0.445192	-1.42312	3434	19	3815|306|5293|6813|50487	GO	LEUKOCYTE DEGRANULATION	0.378071
GO_ACID_THIOL_LIGASE_ACTIVITY	0.0817706	0.440379	-0.490196	-1.43132	3736	14	11001|55902|197322|79611|80221	GO	ACID THIOL LIGASE ACTIVITY	0.356173
GO_POSITIVE_REGULATION_OF_T_CELL_PROLIFERATION	0.0400391	0.330334	-0.360234	-1.43574	1721	45	29126|1604|6469|283234|146206|6777|5588|115650|4179|3133|4860|7784|3718|3965|3115|1725|177	GO	POSITIVE REGULATION OF T CELL PROLIFERATION	0.481046
GO_REGULATION_OF_T_CELL_PROLIFERATION	0.0224069	0.241347	-0.321136	-1.43789	921	78	10385|29126|1604|6469|283234|4004|2796|146206|6777|5777|5588|115650|652|4179|23240|3133|6654|4860|7784|3718|3965|3115|1725|177|5074	GO	REGULATION OF T CELL PROLIFERATION	0.617358
GO_REGULATION_OF_ALPHA_BETA_T_CELL_PROLIFERATION	0.0884835	0.465319	-0.568639	-1.44459	4131	9	1604|3133|3965|83737|10148|8764|3105	GO	REGULATION OF ALPHA BETA T CELL PROLIFERATION	0.332249
GO_REGULATION_OF_CD4_POSITIVE_ALPHA_BETA_T_CELL_ACTIVATION	0.0695242	0.398427	-0.468275	-1.44752	3157	17	1604|5590|5588|604|9308|3718|3965|177|301	GO	REGULATION OF CD4 POSITIVE ALPHA BETA T CELL ACTIVATION	0.399651
GO_REGULATION_OF_SYNAPTIC_VESICLE_TRANSPORT	0.0502147	0.356285	-0.404115	-1.44801	2221	29	140730|673|5413|2901|112755|1759|8867|6853|1020|5071|6812|6804	GO	REGULATION OF SYNAPTIC VESICLE TRANSPORT	0.448202
GO_LYMPHOCYTE_CHEMOTAXIS	0.0834397	0.446677	-0.596522	-1.45831	3920	8	5293|58191|2621|6376	GO	LYMPHOCYTE CHEMOTAXIS	0.350006
GO_T_CELL_MEDIATED_IMMUNITY	0.0603919	0.380105	-0.458453	-1.46551	2733	19	10384|1604|100507436|4277|4179|11118|8284|1512	GO	T CELL MEDIATED IMMUNITY	0.420096
GO_POSITIVE_REGULATION_OF_NEUROTRANSMITTER_TRANSPORT	0.066213	0.388506	-0.503862	-1.47122	3025	14	112755|84062|23025|2852|5865|5071|6804|1815	GO	POSITIVE REGULATION OF NEUROTRANSMITTER TRANSPORT	0.410602
GO_LIGAND_GATED_CALCIUM_CHANNEL_ACTIVITY	0.0662438	0.388506	-0.517741	-1.47752	3038	13	57338|53373|3709|219931|2281|7442|6261	GO	LIGAND GATED CALCIUM CHANNEL ACTIVITY	0.410602
GO_DENDRITIC_SHAFT	0.0321704	0.288069	-0.401566	-1.49953	1408	34	8831|84502|9181|57468|27124|2550	GO	DENDRITIC SHAFT	0.540504
GO_POSITIVE_REGULATION_OF_CD4_POSITIVE_ALPHA_BETA_T_CELL_ACTIVATION	0.059916	0.380105	-0.556541	-1.50658	2767	11	1604|5590|5588|9308|3965|301	GO	POSITIVE REGULATION OF CD4 POSITIVE ALPHA BETA T CELL ACTIVATION	0.420096
GO_MHC_CLASS_II_PROTEIN_COMPLEX	0.0614159	0.38129	-0.594822	-1.51111	2867	9	3111|3112|3108|3115	GO	MHC CLASS II PROTEIN COMPLEX	0.418744
GO_MHC_PROTEIN_COMPLEX	0.0477355	0.356285	-0.481139	-1.51295	2165	18	3111|3134|3112|3133|3108|3115	GO	MHC PROTEIN COMPLEX	0.448202
OLLIE_abnormal_avoidance_learning_behavior	0.0200659	0.228887	-0.373872	-1.51321	857	48	3067|7054|410|2550|8448|3425|4929|2770|815|170302|3953|23237|5595|1141|322|9610|4125|3371|57144	OLLIE	abnormal avoidance learning behavior	0.64038
GO_CALCIUM_INDEPENDENT_CELL_CELL_ADHESION_VIA_PLASMA_MEMBRANE_CELL_ADHESION_MOLECULES	0.0573401	0.376927	-0.559314	-1.51408	2648	11	9071|9069|7122|9074|149461|137075|24146|1365	GO	CALCIUM INDEPENDENT CELL CELL ADHESION VIA PLASMA MEMBRANE CELL ADHESION MOLECULES	0.423743
GO_DENDRITE_DEVELOPMENT	0.0109933	0.156	-0.340997	-1.51534	452	75	8831|57549|23543|57626|8578|57468|10160|2047|50488|7287|342184|54664|1742|85358|2049|6801|585|55079|10479|4168	GO	DENDRITE DEVELOPMENT	0.806876
GO_REGULATION_OF_NATURAL_KILLER_CELL_MEDIATED_IMMUNITY	0.0447383	0.356285	-0.484486	-1.52347	2029	18	3902|100507436|6890|6777|3133|409|3965	GO	REGULATION OF NATURAL KILLER CELL MEDIATED IMMUNITY	0.448202
OLLIE_abnormal_glutamate_mediated_receptor_currents	0.0227775	0.242417	-0.396579	-1.53085	989	39	8831|784|59283|8936|57576|1742|85358|2059|84896|58512|23396|9479|23542|23237	OLLIE	abnormal glutamate mediated receptor currents	0.615436
GO_CEREBRAL_CORTEX_GABAERGIC_INTERNEURON_DIFFERENTIATION	0.0514092	0.361888	-0.566425	-1.53333	2374	11	7080|26468|429|55079|170302|1746|1745	GO	CEREBRAL CORTEX GABAERGIC INTERNEURON DIFFERENTIATION	0.441426
GO_NEGATIVE_REGULATION_OF_NATURAL_KILLER_CELL_MEDIATED_IMMUNITY	0.052422	0.363296	-0.605081	-1.53717	2447	9	100507436|6890|3133|409|3965	GO	NEGATIVE REGULATION OF NATURAL KILLER CELL MEDIATED IMMUNITY	0.439739
GO_NEGATIVE_REGULATION_OF_LYMPHOCYTE_MEDIATED_IMMUNITY	0.0402023	0.330334	-0.481155	-1.53808	1819	19	100507436|6890|5777|604|3133|409|3965|56940|634|3575|3077|9984|5532	GO	NEGATIVE REGULATION OF LYMPHOCYTE MEDIATED IMMUNITY	0.481046
GO_ANTIGEN_PROCESSING_AND_PRESENTATION_VIA_MHC_CLASS_IB	0.0500021	0.356285	-0.608449	-1.54573	2334	9	6890|3133|6891|23457	GO	ANTIGEN PROCESSING AND PRESENTATION VIA MHC CLASS IB	0.448202
GO_MHC_CLASS_II_RECEPTOR_ACTIVITY	0.0407655	0.331312	-0.743953	-1.54895	1946	5	3111|3112	GO	MHC CLASS II RECEPTOR ACTIVITY	0.479763
GO_REGULATION_OF_NEUROTRANSMITTER_SECRETION	0.0141602	0.191806	-0.392365	-1.56381	608	45	140730|673|5413|2901|112755|84062|4208|25953|815|23025|2852|6853|3749|91683|5071|6812|6804|22999|1815|41	GO	REGULATION OF NEUROTRANSMITTER SECRETION	0.717138
GO_REGULATION_OF_ANTIGEN_PROCESSING_AND_PRESENTATION	0.037811	0.325029	-0.537362	-1.56904	1727	14	7454|3111|6890|3112|6891|23457|7057	GO	REGULATION OF ANTIGEN PROCESSING AND PRESENTATION	0.488078
KEGG_AUTOIMMUNE_THYROID_DISEASE	0.0336297	0.294754	-0.518971	-1.57746	1531	16	3111|3134|3112|3133|3108|3115	KEGG	AUTOIMMUNE THYROID DISEASE	0.53054
GO_REGULATION_OF_LEUKOCYTE_MEDIATED_CYTOTOXICITY	0.020226	0.228887	-0.44272	-1.58634	894	29	3902|100507436|6890|6777|4843|8417|3133|409|3965|177|634	GO	REGULATION OF LEUKOCYTE MEDIATED CYTOTOXICITY	0.64038
GO_NEURONAL_ION_CHANNEL_CLUSTERING	0.0322225	0.288069	-0.613304	-1.60985	1488	10	30819|132320|4897|375790|9463	GO	NEURONAL ION CHANNEL CLUSTERING	0.540504
OLLIE_abnormal_basal_ganglion_morphology	0.00510253	0.0890793	-0.388256	-1.63077	214	57	431707|91147|2290|84100|6258|100506658|54503|8936|4929|1742|85358|1951|4126|585|23654|975|58512|66004|170302|10381|5071|583|27429|4125|3297|26050	OLLIE	abnormal basal ganglion morphology	1.05022
GO_REGULATION_OF_SYNAPTIC_VESICLE_EXOCYTOSIS	0.0191734	0.222611	-0.514267	-1.64393	867	19	140730|673|5413|2901|112755	GO	REGULATION OF SYNAPTIC VESICLE EXOCYTOSIS	0.652454
reactome_Acetylcholine Neurotransmitter Release Cycle	0.0210388	0.235109	-0.555557	-1.65675	961	15	9256|8541|6857|6844|6812|6804|22999|8499	reactome	Acetylcholine Neurotransmitter Release Cycle	0.628731
GO_REGULATION_OF_NEURONAL_SYNAPTIC_PLASTICITY	0.00645714	0.101286	-0.426821	-1.66668	278	41	8831|3815|23154|6543|729956|1742|85358|8541|57338|815|23025|9145|3845|23237|9148|4297|6855	GO	REGULATION OF NEURONAL SYNAPTIC PLASTICITY	0.99445
GO_T_CELL_MIGRATION	0.0152781	0.197751	-0.757459	-1.68	725	6	5293|58191	GO	T CELL MIGRATION	0.703881
OLLIE_GABA_PSC	0.0154839	0.197751	-0.569881	-1.69947	707	15	57555|2563|2558|2556|23229|2562	OLLIE	GABA PSC	0.703881
GO_REGULATION_OF_SHORT_TERM_NEURONAL_SYNAPTIC_PLASTICITY	0.0161262	0.200525	-0.630685	-1.70729	744	11	6543|729956|8541|23025|9145|4297|6855	GO	REGULATION OF SHORT TERM NEURONAL SYNAPTIC PLASTICITY	0.69783
GO_REGULATION_OF_ANTIGEN_PROCESSING_AND_PRESENTATION_OF_PEPTIDE_ANTIGEN	0.00595315	0.0985576	-0.71534	-1.81728	277	9	3111|6890|3112|6891|23457	GO	REGULATION OF ANTIGEN PROCESSING AND PRESENTATION OF PEPTIDE ANTIGEN	1.00631
reactome_Norepinephrine Neurotransmitter Release Cycle	0.00559869	0.0944382	-0.612902	-1.82776	255	15	9256|8541|6857|6844|6812|6804|22999|8499	reactome	Norepinephrine Neurotransmitter Release Cycle	1.02485
OLLIE_abnormal_object_recognition_memory	0.0012194	0.0291941	-0.480137	-1.85339	52	39	79800|673|784|28964|6543|2550|10636|8936|4846|57576|2770|85358|815	OLLIE	abnormal object recognition memory	1.5347
GO_AXONEMAL_DYNEIN_COMPLEX	0.00326769	0.0649181	-0.715746	-1.87875	150	10	146754|25981|1767|93233|8632	GO	AXONEMAL DYNEIN COMPLEX	1.18763
reactome_Serotonin Neurotransmitter Release Cycle	0.0014049	0.0313994	-0.645258	-1.96132	63	16	9256|8541|6853|6857|6844|6812|8224|6804|22999|8499	reactome	Serotonin Neurotransmitter Release Cycle	1.50308
GO_CILIUM_OR_FLAGELLUM_DEPENDENT_CELL_MOTILITY	0.00019618	0.00674561	-0.735895	-2.10008	8	13	146754|25981|339829|144535|54777|8632|92749|1768|55172	GO	CILIUM OR FLAGELLUM DEPENDENT CELL MOTILITY	2.17098
GO_INHIBITORY_SYNAPSE	0.00012988	0.00483787	-0.780011	-2.11152	5	11	440073|57549|57555|22997	GO	INHIBITORY SYNAPSE	2.31535
GO_AXONEME_PART	8.82e-05	0.00358227	-0.684465	-2.15231	3	18	146754|25981|1767|93233|54768|84100|8632|51626|1768|345895|51057|200162	GO	AXONEME PART	2.44584
GO_AXONEMAL_DYNEIN_COMPLEX_ASSEMBLY	2.21e-05	0.00113959	-0.708254	-2.26403	0	19	352909|25981|339829|1767|123872|93233|115948|27285|51364|55036	GO	AXONEMAL DYNEIN COMPLEX ASSEMBLY	2.94325
GO_AXONEME_ASSEMBLY	2.29e-05	0.00113959	-0.653798	-2.50905	0	38	352909|26140|85452|25981|339829|1767|123872|93233|54768|54777|50487|79925|115948|27285|51364|89765|55036|7320|92749|9148|345895|57545|583|200162|55172	GO	AXONEME ASSEMBLY	2.94325

## Sheet: B_IFNg vs vehicle in controls
pathway	pval	padj	ES	NES	nMoreExtreme	size	leadingEdge	database	GeneSet	log10padj
GO_IMMUNE_SYSTEM_PROCESS	1.0967e-05	0.000233999	0.391589	2.4132	0	1235	3429|29126|3659|5699|6773|6772|6890|5698|9636|8764|6398|10068|2633|54739|64127|4502|103|2537|6891|10384|85363|8542|127544|51667|3702|5696|2635|64167|715|3134|5610|3133|64135|10379|5359|3112|55601|3105|4283|51752|5689|5721|3430|6737|3394|5685|6373|84166|79792|6892|4940|5686|4486|25939|8638|5371|3455|567|3437|91543|4939|3627|2634|3669|3136|10346|3717|285966|3665|3428|2242|961|4683|1520|5691|7706|45…	GO	IMMUNE SYSTEM PROCESS	3.63079
GO_REGULATION_OF_IMMUNE_SYSTEM_PROCESS	1.14164e-05	0.000233999	0.422686	2.56112	0	888	29126|3659|5699|6773|6772|6890|5698|9636|8764|57590|2633|64127|103|6891|85363|3702|5696|715|3134|5610|3133|64135|83666|5359|8651|3112|55601|3105|4283|51752|5689|5721|5685|6373|84166|5686|25939|5371|3455|567|10906|91543|11274|3627|3136|3717|3665|3428|2242|961|1520|5691|10094|1499|5683|5687|721|83483|54432|5720|118788|8767|710|30009|25793|716|200316|5684|60489|23586|720|7098|5692|684|3106|9111|1303…	GO	REGULATION OF IMMUNE SYSTEM PROCESS	3.63079
OLLIE_PSD_human_core	1.19073e-05	0.000233999	0.297018	1.76374	0	654	23780|4695|3301|9978|3309|10094|1499|3796|3032|1471|8775|152007|6717|7280|103910|10097|55770|4722|23157|1329|4130|1191|2794|4637|10109|9920|7846|7534|84557|292|10938|1213|5230|1155|10768|8655|830|547|10672|55619|1267|5573|7415|521|5630|10096|83658|5869|7167|7531|81|2783|874|3371|4720|7532|55004|10970|11346|66004|347733|9167|5305|79751|7170|4735|3098|4713|2181|5223|1495|2664|7879|7525|1340|1072|81…	OLLIE	PSD human core	3.63079
GO_IMMUNE_RESPONSE	1.22185e-05	0.000233999	0.481449	2.81972	0	544	3429|29126|3659|5699|6773|6772|6890|9636|8764|6398|10068|2633|54739|64127|4502|103|2537|6891|10384|85363|8542|127544|51667|3702|5696|64167|715|3134|5610|3133|64135|10379|3112|55601|3105|4283|51752|3430|6737|3394|6373|84166|79792|6892|4940|4486|25939|8638|5371|3455|567|3437|91543|4939|3627|2634|3669|3136|10346|3717|3665|3428|2242|4683|1520|7706|4599|4938|24138|721|837|22904|7726|8767|710|716|20031…	GO	IMMUNE RESPONSE	3.63079
GO_POSITIVE_REGULATION_OF_IMMUNE_SYSTEM_PROCESS	1.22225e-05	0.000233999	0.445621	2.60927	0	542	29126|5699|6890|5698|9636|8764|57590|64127|6891|85363|3702|5696|715|3133|64135|5359|55601|3105|4283|5689|5721|5685|6373|84166|5686|567|91543|3627|3665|3428|2242|961|1520|5691|10094|5683|5687|721|83483|5720|118788|8767|710|30009|716|5684|23586|720|7098|5692|3106|10616|9447|11119|115362|958|3620|6810|10097|2212|3937|8737|7494|3592|7314|9341|1435|604|4208|5694|4615|58533|861|5690|1191|972|3600|3383|…	GO	POSITIVE REGULATION OF IMMUNE SYSTEM PROCESS	3.63079
GO_REGULATION_OF_IMMUNE_RESPONSE	1.228e-05	0.000233999	0.489296	2.8562	0	521	3659|5699|6773|6772|6890|5698|8764|57590|2633|64127|103|85363|3702|5696|715|3134|3133|64135|83666|5359|8651|55601|3105|51752|5689|5721|5685|84166|5686|25939|3455|567|10906|91543|11274|3136|3717|3665|3428|2242|1520|5691|10094|5683|5687|721|5720|118788|8767|710|30009|716|5684|23586|720|7098|5692|684|3106|9111|10616|9447|3107|11119|115362|958|3620|6810|10097|2212|3937|8737|7494|3592|7314|9341|604|42…	GO	REGULATION OF IMMUNE RESPONSE	3.63079
GO_RESPONSE_TO_CYTOKINE	1.24279e-05	0.000233999	0.508099	2.94612	0	480	3429|29126|3659|5699|6773|6772|5698|9636|8764|10068|2633|54739|4502|103|2537|85363|51667|5696|3134|5610|3133|10379|5359|8651|3105|4283|5689|5721|3601|3430|6737|3394|5685|6373|4940|5686|4486|25939|8638|5371|3455|567|3437|10906|91543|4939|3627|2634|3669|3136|10346|3717|3665|5691|3309|7706|4599|4938|1499|5683|5687|83483|5720|9253|22904|7726|8767|5684|79883|4170|7098|5692|684|4600|3660|3106|9447|3107…	GO	RESPONSE TO CYTOKINE	3.63079
OLLIE_Presynapse	1.24803e-05	0.000233999	0.369363	2.13578	0	465	5685|961|3309|10094|9253|2923|57665|8775|201475|7905|10097|22808|9341|10890|1329|27089|4130|23647|23549|56674|10109|10159|388419|7846|7534|1213|5230|830|10672|10857|8675|4702|1267|2|51760|25851|10096|51762|998|5869|7167|7531|22931|2783|975|8622|10092|127829|347733|23673|9550|5862|4735|9363|6515|3098|65084|4062|91663|30849|114294|5223|5682|2664|5704|7879|8467|57863|2197|5719|5860|93185|5708|51121|…	OLLIE	Presynapse	3.63079
GO_CELLULAR_RESPONSE_TO_CYTOKINE_STIMULUS	1.27961e-05	0.000233999	0.52529	2.99136	0	396	3429|3659|5699|6773|6772|5698|9636|8764|10068|2633|54739|4502|103|2537|85363|5696|3134|3133|10379|8651|3105|4283|5689|5721|3601|3430|6737|3394|5685|6373|4940|5686|4486|25939|8638|5371|3455|567|3437|91543|4939|3627|2634|3669|3136|10346|3717|3665|5691|3309|7706|4599|4938|5683|5687|83483|5720|9253|22904|7726|5684|79883|7098|5692|684|4600|3660|3106|9447|3107|115362|958|355|3434|1613|8737|6776|7494|66…	GO	CELLULAR RESPONSE TO CYTOKINE STIMULUS	3.63079
GO_REGULATION_OF_CYTOKINE_PRODUCTION	1.29121e-05	0.000233999	0.407456	2.30548	0	370	29126|3659|9636|8764|2633|64127|5610|3133|64135|8651|55601|9246|3105|6737|3394|7318|84166|79792|5371|567|91543|3717|3665|3428|7706|1499|7538|8767|23586|7098|684|3106|9111|834|9447|115362|958|3620|8737|7494|1051|3592|7314|604|4615|861|1997|1191|972|3600|56829|79132|10159|55829|8772|84818|5441|1540|3135|8986|706|602|10385|54|81844|57336|3965|11315|7097|84265|51191|340061|80762|7099|27086|6376|29110…	GO	REGULATION OF CYTOKINE PRODUCTION	3.63079
OLLIE_Synaptic_vesicle	1.29865e-05	0.000233999	0.360146	2.02829	0	353	5685|3309|10094|9253|2923|57665|201475|7905|10097|22808|9341|10890|4130|23647|23549|56674|10109|10159|388419|7846|7534|830|10672|10857|8675|1267|51760|25851|10096|51762|5869|22931|2783|10092|127829|23673|9550|5862|9363|6515|3098|91663|30849|5682|5704|7879|8467|57863|2197|5719|5708|51121|84932|55361|5861|5908|63908|10972|5898|57515|60|4155|10971|10552|11230|58485|10409|5868|47|526|2752|5878|309|55…	OLLIE	Synaptic vesicle	3.63079
GO_POSITIVE_REGULATION_OF_IMMUNE_RESPONSE	1.3021e-05	0.000233999	0.493667	2.77503	0	346	5699|5698|8764|64127|85363|3702|5696|715|3133|64135|5359|3105|5689|5721|5685|84166|5686|567|91543|3665|3428|1520|5691|10094|5683|5687|721|5720|118788|8767|710|30009|716|5684|23586|720|7098|5692|3106|10616|9447|11119|115362|958|3620|6810|10097|2212|3937|8737|7494|3592|7314|4208|5694|4615|5690|1191|972|3600|10109|5819|8772|7323|1540|5663|717|3122|5695|10096|629|998|841|3965|51324|7097|340061|10092|…	GO	POSITIVE REGULATION OF IMMUNE RESPONSE	3.63079
reactome_Neutrophil degranulation	1.30935e-05	0.000233999	0.443772	2.483	0	330	3105|5689|79792|64386|5686|567|3136|25798|6386|961|1520|5683|1992|23071|374395|684|1471|3106|94103|3107|10097|2212|54918|6282|6993|10312|10577|51646|10890|2992|10159|1315|4257|84418|9798|8655|5873|5663|28956|10857|7133|7415|5695|84061|967|5869|22931|23412|4758|7097|55004|10970|1476|340061|3163|10092|127829|3417|6515|5707|3920|5223|7879|353|5719|51143|5708|5269|5908|58485|47|84443|57826|55313|387|…	reactome	Neutrophil degranulation	3.63079
GO_INNATE_IMMUNE_RESPONSE	1.32231e-05	0.000233999	0.561618	3.11924	0	308	3429|3659|6773|6772|9636|2633|54739|64127|4502|103|2537|85363|8542|51667|3702|5696|715|3134|5610|3133|64135|10379|55601|3105|3430|6737|3394|84166|79792|4940|4486|25939|8638|5371|3455|567|3437|91543|4939|2634|3669|3136|10346|3717|3665|3428|2242|7706|4599|4938|24138|721|837|7726|8767|710|716|200316|60489|23586|720|7098|684|4600|3660|3106|9447|3107|115362|3434|1613|6672|7314|1435|4615|58191|2643|119…	GO	INNATE IMMUNE RESPONSE	3.63079
GO_IMMUNE_EFFECTOR_PROCESS	1.33174e-05	0.000233999	0.51083	2.82045	0	293	3659|6773|6772|9636|2633|103|10384|85363|2635|715|5610|64135|10379|5359|55601|4283|84166|4940|25939|8638|5371|3437|91543|4939|3627|3669|10346|3665|3428|961|4683|7706|4599|4938|24138|10094|721|22904|710|716|200316|60489|23586|720|7098|684|4600|3764|11118|958|355|3434|10097|2212|1051|6284|165918|1191|972|2794|3383|56829|79132|10109|3433|8772|8519|5873|5663|5366|717|602|10410|81844|10096|55337|629|9…	GO	IMMUNE EFFECTOR PROCESS	3.63079
reactome_Antigen processing: Ubiquitination & Proteasome degradation	1.33758e-05	0.000233999	0.448346	2.46557	0	283	5699|5698|127544|5696|26270|151636|8651|9246|140691|5689|5721|6737|5685|7318|9978|5686|246184|55236|5691|5683|5687|57674|5720|25793|5684|5692|10616|255488|53339|23608|7314|5694|91694|5690|23304|7332|11275|6923|7323|80176|26232|93611|5695|6921|55008|23295|7979|9616|9320|79791|51191|64320|65264|5693|9039|197131|140739|55905|5707|9604|126433|25847|5688|5682|5704|55958|51130|5719|81559|54778|5708|258…	reactome	Antigen processing: Ubiquitination & Proteasome degradation	3.63079
GO_CYTOKINE_MEDIATED_SIGNALING_PATHWAY	1.34253e-05	0.000233999	0.590336	3.2386	0	277	3429|3659|5699|6773|6772|5698|9636|8764|2633|54739|4502|103|2537|85363|5696|3134|3133|10379|8651|3105|4283|5689|5721|3601|3430|6737|3394|5685|6373|4940|5686|4486|25939|8638|5371|3455|567|3437|91543|4939|3627|2634|3669|3136|10346|3717|3665|5691|7706|4599|4938|5683|5687|83483|5720|9253|7726|5684|79883|5692|684|4600|3660|3106|9447|3107|958|355|3434|8737|6776|6672|7314|10519|1435|5694|5690|972|6774|3…	GO	CYTOKINE MEDIATED SIGNALING PATHWAY	3.63079
GO_REGULATION_OF_IMMUNE_EFFECTOR_PROCESS	1.34421e-05	0.000233999	0.422918	2.31819	0	275	6773|6890|8764|5610|3133|55601|3105|5371|567|91543|2242|721|54432|8767|710|30009|200316|60489|23586|720|7098|684|3106|130340|9447|958|3434|6810|7009|7494|3592|9341|604|58533|56940|4130|972|55777|3600|3383|7004|56829|79132|5819|8772|8357|9798|717|2|629|55120|1351|3965|80216|10488|51340|51191|340061|4277|55343|80762|7099|94107|57102|10475|9715|5654|6778|117854|80271|2294|163702|9474|375|11221|9688|…	GO	REGULATION OF IMMUNE EFFECTOR PROCESS	3.63079
GO_ACTIVATION_OF_IMMUNE_RESPONSE	1.34796e-05	0.000233999	0.53485	2.92462	0	269	5699|5698|64127|85363|3702|5696|715|64135|5689|5721|5685|5686|3665|3428|1520|5691|10094|5683|5687|721|5720|118788|8767|710|716|5684|23586|720|7098|5692|10616|9447|11119|10097|2212|3937|8737|7314|4208|5694|4615|5690|1191|10109|8772|7323|1540|5663|717|3122|5695|10096|629|998|841|3965|51324|7097|340061|10092|4277|7099|5693|5707|30849|5688|5682|29110|5704|79155|7525|3984|5719|5708|10392|60|6500|10552…	GO	ACTIVATION OF IMMUNE RESPONSE	3.63079
GO_REGULATION_OF_INNATE_IMMUNE_RESPONSE	1.36053e-05	0.000233999	0.549451	2.98099	0	252	3659|5699|6773|6772|6890|5698|57590|64127|103|85363|5696|3133|64135|83666|5359|8651|55601|3105|51752|5689|5721|5685|84166|5686|25939|3455|10906|91543|11274|3717|3665|3428|1520|5691|5683|5687|5720|118788|8767|710|5684|23586|7098|5692|3106|9111|9447|115362|8737|3592|7314|5694|4615|5690|56829|79132|5819|8772|7323|7376|1540|857|2|5695|841|3965|7097|153090|340061|7099|5693|5771|5770|5707|30849|5688|56…	GO	REGULATION OF INNATE IMMUNE RESPONSE	3.63079
GO_UBIQUITIN_LIKE_PROTEIN_LIGASE_BINDING	1.36177e-05	0.000233999	0.359644	1.94931	0	250	8764|3301|9978|5371|3309|5899|51528|29761|2308|958|7009|8737|7494|1051|23710|1191|7534|84557|292|79139|7332|9482|6923|7133|811|5573|7415|4738|51429|55120|55611|7167|7531|841|4720|5002|340061|65264|9063|140739|440738|9325|81502|57761|1026|81631|10670|25820|5898|9927|9470|7328|11345|7336|7466|3304|3303|8453|7334|10067|55626|6613|155061|7341|8548|10013|22926|3091|1734|51035|7189|9040|55432|118424|11…	GO	UBIQUITIN LIKE PROTEIN LIGASE BINDING	3.63079
GO_LEUKOCYTE_ACTIVATION	1.36608e-05	0.000233999	0.3381	1.82886	0	246	3659|5699|3702|3133|567|91543|4683|1499|22904|8767|30009|7098|684|11119|958|355|3937|1051|116071|1435|604|4208|6284|165918|1191|972|399|3600|3383|8772|5873|5663|7412|602|1316|841|55509|6542|4277|7099|27086|5771|3676|677|578|6376|29110|26279|55361|6778|8754|5618|9474|11334|7454|896|581|23210|54542|2000|8440|3981|23228|6722|8935|2185|3688|7189|80381|2625|3516|23385|3476	GO	LEUKOCYTE ACTIVATION	3.63079
GO_NEGATIVE_REGULATION_OF_IMMUNE_SYSTEM_PROCESS	1.36758e-05	0.000233999	0.382251	2.0657	0	244	29126|3659|6890|8764|2633|103|5610|3133|3112|3105|84166|10906|3428|1499|118788|710|25793|7098|5692|684|3106|9111|55080|355|3434|3620|7009|1051|10519|604|861|1997|56940|972|79132|55829|8772|7376|1540|4780|3135|10385|5573|2|3965|29085|153090|6422|4277|80762|7099|6370|5771|26279|10475|29979|7430|5654|6778|2294|11221|8294|79577|79004|5272|9646|5495|23228|634|2185|80381|9655|54623|8976|3123	GO	NEGATIVE REGULATION OF IMMUNE SYSTEM PROCESS	3.63079
GO_UBIQUITIN_LIGASE_COMPLEX	1.37297e-05	0.000233999	0.342569	1.84401	0	236	127544|26270|6737|3301|9978|246184|80344|25793|10616|255488|165918|7126|9920|23304|7332|11275|6923|26232|23032|571|26262|93611|54467|9616|6400|84893|26269|79791|197131|84246|80012|9604|126433|25847|55958|25897|25820|6500|9442|26133|9817|57542|51529|154214|3304|10210|26234|3303|84259|8535|8453|7334|8507|6047|339745|6045|23014|9412|10238|118424|7324|7186|79734|90390|6468|1027|25948|11060|26994|1438…	GO	UBIQUITIN LIGASE COMPLEX	3.63079
GO_INFLAMMATORY_RESPONSE	1.37923e-05	0.000233999	0.364996	1.95475	0	226	8764|80833|23780|5359|4283|6373|79792|64386|3627|3428|721|837|8767|720|7098|9111|9447|115362|958|355|3620|6672|1051|1435|604|25824|4615|6774|3600|3383|6335|55848|7132|4780|8986|7412|7133|3190|143|3965|6542|11315|7097|153090|7099|6370|6376|29110|26279|79155	GO	INFLAMMATORY RESPONSE	3.63079
GO_POSITIVE_REGULATION_OF_CYTOKINE_PRODUCTION	1.37929e-05	0.000233999	0.414623	2.2217	0	227	29126|3659|8764|64127|5610|3133|64135|3105|3394|79792|567|91543|3717|3665|3428|1499|8767|23586|7098|834|9447|115362|958|3620|8737|7494|1051|3592|4615|861|1191|972|3600|56829|79132|10159|8772|84818|5441|3135|602|3965|11315|7097|84265|340061|7099|6376|29110|10622|55122|10392|24145|6778|117854|10631|5440|3315|11334|3082|6647|1545|3304|9308|3265|3303|25865|3661|5437|55959|3091|55655|9451|10211|7189|7…	GO	POSITIVE REGULATION OF CYTOKINE PRODUCTION	3.63079
GO_IMMUNE_RESPONSE_REGULATING_CELL_SURFACE_RECEPTOR_SIGNALING_PATHWAY	1.39309e-05	0.000233999	0.505366	2.68514	0	213	5699|5698|3702|5696|5689|5721|5685|5686|5691|10094|5683|5687|5720|8767|5684|5692|10616|11119|958|10097|2212|3937|7314|4208|5694|5690|10109|5663|3135|3122|5695|10096|998|51324|10092|4277|5693|5707|5688|5682|5704|7525|3984|5719|5708|805|6416|60|6500|10552|4772|6654|5290|5713|5058|5701|5716|5595|7456|7454|7316|3265|5717|3320|581|7334|952|25865|4893|23118|2885|9861|808|5594|801|7189|5702|5710|2625|10…	GO	IMMUNE RESPONSE REGULATING CELL SURFACE RECEPTOR SIGNALING PATHWAY	3.63079
OLLIE_Pre_synaptic_active_zone	1.42696e-05	0.000233999	0.402468	2.08519	0	177	961|3309|10094|8775|1329|27089|7846|7534|1213|5230|4702|1267|998|7167|7531|2783|975|347733|5862|4735|3098|4062|5223|2664|7879|5860|93185|63908|10972|60|4155|8766|10971|10409|5868|53822|526|375|2752|309|5582|529|230|6647|5245|3945|2776|3265|3320|1785|5052|2771|51382|51552|1173|9545|163|2782|1808|5162|7416|10093|1152|2767|781|10632|2805|5478|4700|9377|509|528|7417|10383|506|9114|84790|5879|71|4747|…	OLLIE	Pre synaptic active zone	3.63079
GO_POSITIVE_REGULATION_OF_INNATE_IMMUNE_RESPONSE	1.4281e-05	0.000233999	0.534098	2.76282	0	175	5699|5698|64127|85363|5696|3133|64135|5359|5689|5721|5685|84166|5686|3665|3428|1520|5691|5683|5687|5720|118788|8767|5684|23586|7098|5692|9447|115362|8737|3592|7314|5694|4615|5690|5819|8772|7323|1540|5695|841|3965|7097|340061|7099|5693|5707|30849|5688|5682|29110|5704|10622|79155|5719|5708|10392|117854|6500|81622|5713|164|5058|5701|5716|7316|3265|5717|7334|3661|4893|10695|23118|9861|329|7189|5702|5…	GO	POSITIVE REGULATION OF INNATE IMMUNE RESPONSE	3.63079
GO_ANTIGEN_PROCESSING_AND_PRESENTATION	1.43201e-05	0.000233999	0.548941	2.83271	0	172	5699|6890|5698|6891|5696|64167|3134|3133|3112|3105|51752|5689|5721|5685|6892|5686|567|3136|1520|5691|5683|5687|5720|2923|3796|5684|5692|3106|130340|3107|9871|5694|10890|5690|972|3383|1213|8655|5873|3135|811|3122|5695|51762|5869|10484|4277|5693|9363|5707|5688|5682|10134|5704|7879|5243|10540|5719|5708|10981|10121|9474|375|22920|5713|164|5701|5716|1781|51128|5717|1785|10671|140735|9861|8905|1173|163…	GO	ANTIGEN PROCESSING AND PRESENTATION	3.63079
GO_REGULATION_OF_INFLAMMATORY_RESPONSE	1.43829e-05	0.000233999	0.391467	2.01001	0	166	64127|3717|961|5687|721|837|118788|22904|710|720|7098|5692|834|115362|3620|9341|604|4615|58533|3600|55829|84818|7132|717|7133|54|2|629|6542|11315|7097|284207|80762|7099|27086|5771|6376|9180|4598|2678|5465|7791|2294|4907|11221|5627|3082|5245|253260|79004|3075|329|718|80381|9655|2625|9021|5970|4843|55773|6845|6223|2876|3572	GO	REGULATION OF INFLAMMATORY RESPONSE	3.63079
GO_ACTIVATION_OF_INNATE_IMMUNE_RESPONSE	1.46017e-05	0.000233999	0.560951	2.83357	0	149	5699|5698|64127|85363|5696|64135|5689|5721|5685|5686|3665|3428|1520|5691|5683|5687|5720|118788|8767|5684|23586|7098|5692|9447|8737|7314|5694|4615|5690|8772|7323|1540|5695|841|3965|7097|340061|7099|5693|5707|30849|5688|5682|29110|5704|79155|5719|5708|10392|6500|81622|5713|5058|5701|5716|7316|3265|5717|7334|3661|4893|10695|23118|9861|329|7189|5702|5710|5718|5714|23180|5970|5709|7322|8915|7184|1514|…	GO	ACTIVATION OF INNATE IMMUNE RESPONSE	3.63079
GO_ANTIGEN_PROCESSING_AND_PRESENTATION_OF_PEPTIDE_ANTIGEN	1.4622e-05	0.000233999	0.564049	2.8434	0	147	5699|6890|5698|6891|5696|64167|3134|3133|3112|3105|51752|5689|5721|5685|6892|5686|567|3136|1520|5691|5683|5687|5720|2923|3796|5684|5692|3106|130340|3107|9871|5694|5690|972|1213|8655|3135|811|3122|5695|10484|5693|5707|5688|5682|10134|5704|7879|5243|10540|5719|5708|10121|375|22920|5713|164|5701|5716|1781|51128|5717|1785|10671|140735|9861|8905|1173|163|1211|7189|5702|5710|9371|1174|3123|5718|5714|57…	GO	ANTIGEN PROCESSING AND PRESENTATION OF PEPTIDE ANTIGEN	3.63079
GO_LEUKOCYTE_CELL_CELL_ADHESION	1.46826e-05	0.000233999	0.395569	1.98393	0	142	3659|5699|3702|3133|567|91543|1499|8767|30009|11119|355|1051|972|399|3600|3383|8772|5873|5663|7412|602|841|4277|27086|5771|3676|677|26279|7430|6778|5618|4907|9474|64083|7454|896|581|23210|54542|2000|8440|4478|3981|6722|3688|80381|2625|23385	GO	LEUKOCYTE CELL CELL ADHESION	3.63079
GO_NEGATIVE_REGULATION_OF_CYTOKINE_PRODUCTION	1.47417e-05	0.000233999	0.423007	2.1078	0	136	29126|9636|2633|64135|9246|7318|84166|5371|7706|23586|684|9111|3620|3592|7314|604|79132|55829|1540|8986|706|602|10385|54|3965|51191|80762|7099|6376|29110|5300|7430|59307|11334|3082|8887|7316|9308|3661|2627|79004|5495|80381|9655|2625|3123|28984|28951|2950|161882|5045|7311|301|54476|1445|307|5879|708|83737|3146|55593|9252|23607|10204|7057|80149|2335|7040|9314|51564|79671|2192	GO	NEGATIVE REGULATION OF CYTOKINE PRODUCTION	3.63079
GO_ANTIGEN_RECEPTOR_MEDIATED_SIGNALING_PATHWAY	1.4846e-05	0.000233999	0.554872	2.74557	0	130	5699|5698|3702|5696|5689|5721|5685|5686|5691|5683|5687|5720|8767|5684|5692|10616|11119|3937|7314|4208|5694|5690|5663|3122|5695|51324|5693|5707|5688|5682|5704|5719|5708|6500|5290|5713|5058|5701|5716|7454|7316|3265|5717|581|7334|952|25865|23118|9861|5594|7189|5702|5710|2625|3123|5718|5714|23180|10451|5970|5709|7006|7322|8915|7311|4792|23291|9564|596|1445|30968|7321|10213|150372|3113	GO	ANTIGEN RECEPTOR MEDIATED SIGNALING PATHWAY	3.63079
HALLMARK_INFLAMMATORY_RESPONSE	1.49051e-05	0.000233999	0.462916	2.2743	0	124	3659|64127|5610|64108|4283|3601|6373|6892|3627|3665|8767|7098|684|6717|9111|255488|958|3937|4061|1435|2643|8743|3600|3383|55829|8519|5663|7133|1316|6542|7097|7076|6376|9180|3949|1026|10135|10630|2773|27074	HALLMARK	INFLAMMATORY RESPONSE	3.63079
GO_ADAPTIVE_IMMUNE_RESPONSE	1.49399e-05	0.000233999	0.483592	2.36717	0	121	6890|10068|6891|10384|127544|3702|64167|715|3133|51752|3717|3665|4683|1520|721|8767|710|716|720|11118|11119|355|604|4208|165918|1191|972|2794|3383|5873|717|602|55611|4277|7099|6778|81622|27074|3265|25865|84876|3981|51279|2185|7189|182|718|7030|2625|3123|51010|23180|100507436|28988|7006|8915|1514|301|4179|1445|708|3146|3426|2534	GO	ADAPTIVE IMMUNE RESPONSE	3.63079
GO_REGULATION_OF_LIGASE_ACTIVITY	1.49399e-05	0.000233999	0.471903	2.30995	0	121	5699|5698|5696|5689|5721|5685|5686|246184|5691|5683|5687|5720|5684|5692|7314|2730|5694|5690|7332|5663|5695|11315|5693|5707|5688|5682|5704|24144|3984|57761|5719|51143|5300|5708|5861|6500|51529|5713|5701|5716|7316|10210|5717|84259|7334|9861|5702|5710|7324|5718|5714|5709|10459	GO	REGULATION OF LIGASE ACTIVITY	3.63079
GO_T_CELL_RECEPTOR_SIGNALING_PATHWAY	1.50841e-05	0.000233999	0.572151	2.77185	0	114	5699|5698|3702|5696|5689|5721|5685|5686|5691|5683|5687|5720|8767|5684|5692|10616|11119|3937|7314|5694|5690|5663|3122|5695|5693|5707|5688|5682|5704|5719|5708|6500|5290|5713|5058|5701|5716|7454|7316|3265|5717|7334|25865|23118|9861|5594|7189|5702|5710|2625|3123|5718|5714|23180|5970|5709|7322|8915|7311|4792|23291|9564|1445|30968|7321|10213|3113	GO	T CELL RECEPTOR SIGNALING PATHWAY	3.63079
GO_REGULATION_OF_RESPONSE_TO_CYTOKINE_STIMULUS	1.51446e-05	0.000233999	0.489581	2.35521	0	109	6773|6772|103|83666|8651|84166|3455|11274|3717|3665|8767|10616|8737|7314|1435|972|153222|8772|7132|7444|7376|1540|857|841|5771|5770|117854|59307|8887|3304|7316|3303|3661|7341|3091|329|3460|7186|9021|51588|3572|10555|2950|7311|3716	GO	REGULATION OF RESPONSE TO CYTOKINE STIMULUS	3.63079
GO_POSITIVE_REGULATION_OF_LIGASE_ACTIVITY	1.52579e-05	0.000233999	0.505158	2.402	0	102	5699|5698|5696|5689|5721|5685|5686|246184|5691|5683|5687|5720|5684|5692|7314|2730|5694|5690|7332|5695|5693|5707|5688|5682|5704|57761|5719|5300|5708|5861|6500|51529|5713|5701|5716|7316|10210|5717|84259|7334|9861|5702|5710|7324|5718|5714|5709	GO	POSITIVE REGULATION OF LIGASE ACTIVITY	3.63079
GO_INNATE_IMMUNE_RESPONSE_ACTIVATING_CELL_SURFACE_RECEPTOR_SIGNALING_PATHWAY	1.5547e-05	0.000233999	0.594032	2.74084	0	86	5699|5698|5696|5689|5721|5685|5686|5691|5683|5687|5720|5684|5692|7314|5694|5690|5695|5693|5707|5688|5682|5704|5719|5708|6500|5713|5058|5701|5716|7316|3265|5717|7334|4893|23118|9861|7189|5702|5710|5718|5714|5970|5709|7322|8915|7311|4792|23291|7321|10213|2534|9252|10454|10197	GO	INNATE IMMUNE RESPONSE ACTIVATING CELL SURFACE RECEPTOR SIGNALING PATHWAY	3.63079
reactome_Downstream TCR signaling	1.56585e-05	0.000233999	0.634156	2.88863	0	80	5699|5698|5696|5689|5721|5685|5686|5691|5683|5687|5720|8767|5684|5692|7314|5694|5690|3122|5695|7979|5693|5707|5688|5682|5704|5719|5708|6500|5290|5713|5701|5716|7316|5717|7334|23118|9861|7189|5702|5710|3123|5718|5714|5970|5709|7322|8915|997|7311|4792|23291|7321|10213|3113	reactome	Downstream TCR signaling	3.63079
GO_ANTIGEN_PROCESSING_AND_PRESENTATION_OF_PEPTIDE_ANTIGEN_VIA_MHC_CLASS_I	1.57659e-05	0.000233999	0.707602	3.18251	0	75	5699|6890|5698|6891|5696|64167|3134|3133|3105|51752|5689|5721|5685|6892|5686|567|3136|5691|5683|5687|5720|2923|5684|5692|3106|3107|9871|5694|5690|3135|811|5695|10484|5693|5707|5688|5682|10134|5704|5243|5719|5708|5713|5701|5716|51128|5717|9861|5702|5710|5718|5714|5709|6396	GO	ANTIGEN PROCESSING AND PRESENTATION OF PEPTIDE ANTIGEN VIA MHC CLASS I	3.63079
reactome_APC/C:Cdh1 mediated degradation of Cdc20 and other APC/C:Cdh1 targeted proteins in late mitosis/early G1	1.58343e-05	0.000233999	0.600958	2.6677	0	70	5699|5698|5696|5689|5721|5685|5686|246184|5691|5683|5687|5720|5684|5692|7314|5694|5690|5695|7979|5693|5707|5688|5682|5704|5719|5708|9232|51529|5713|5701|5716|7316|5717|9861|5702|5710|7324|5718|5714|5709	reactome	APC/C:Cdh1 mediated degradation of Cdc20 and other APC/C:Cdh1 targeted proteins in late mitosis/early G1	3.63079
reactome_Cdc20:Phospho-APC/C mediated degradation of Cyclin A	1.58343e-05	0.000233999	0.599465	2.66107	0	70	5699|5698|5696|5689|5721|5685|5686|246184|5691|5683|5687|5720|5684|5692|7314|5694|5690|5695|7979|5693|5707|5688|5682|5704|5719|5708|51529|5713|5701|5716|8900|7316|5717|9861|5702|5710|7324|5718|5714|5709	reactome	Cdc20:Phospho-APC/C mediated degradation of Cyclin A	3.63079
GO_PHAGOCYTIC_VESICLE	1.59711e-05	0.000233999	0.544775	2.38216	0	65	3134|3133|3105|567|3136|3106|3107|10312|10890|55647|3135|8992|51762|7097|23673|3920|30849|7879|8766|10981|5868|9474|81622|9367|55626|9066|51552|9230|11031|6845|83871|1535|8678|7405|311|9114|8724|5289|10228|3916	GO	PHAGOCYTIC VESICLE	3.63079
reactome_APC/C:Cdc20 mediated degradation of Securin	1.59711e-05	0.000233999	0.641687	2.80593	0	65	5699|5698|5696|5689|5721|5685|5686|246184|5691|5683|5687|5720|5684|5692|7314|5694|5690|5695|7979|5693|5707|5688|5682|5704|5719|5708|9232|51529|5713|5701|5716|7316|5717|9861|5702|5710|7324|5718|5714|5709	reactome	APC/C:Cdc20 mediated degradation of Securin	3.63079
reactome_Activation of NF-kappaB in B cells	1.59972e-05	0.000233999	0.648264	2.82578	0	64	5699|5698|5696|5689|5721|5685|5686|5691|5683|5687|5720|5684|5692|7314|5694|5690|5695|7979|5693|5707|5688|5682|5704|5719|5708|6500|5713|5701|5716|7316|5717|9861|5702|5710|5718|5714|5970|5709|8915|7311|4792|23291	reactome	Activation of NF-kappaB in B cells	3.63079
reactome_Autodegradation of Cdh1 by Cdh1:APC/C	1.60367e-05	0.000233999	0.650316	2.82477	0	63	5699|5698|5696|5689|5721|5685|5686|246184|5691|5683|5687|5720|5684|5692|7314|5694|5690|5695|7979|5693|5707|5688|5682|5704|5719|5708|51529|5713|5701|5716|7316|5717|9861|5702|5710|7324|5718|5714|5709	reactome	Autodegradation of Cdh1 by Cdh1:APC/C	3.63079
reactome_Hedgehog ligand biogenesis	1.61849e-05	0.000233999	0.683702	2.90007	0	56	5699|5698|5696|5689|5721|5685|5686|5691|5683|5687|5720|5684|5692|7314|5694|5690|7415|5695|7979|6400|5693|5707|5688|5682|5704|5719|27248|5708|5713|5701|5716|7316|5717|9861|5702|5710|5718|5714|5709	reactome	Hedgehog ligand biogenesis	3.63079
GO_ANTIGEN_PROCESSING_AND_PRESENTATION_OF_EXOGENOUS_PEPTIDE_ANTIGEN_VIA_MHC_CLASS_I	1.62293e-05	0.000233999	0.727332	3.06137	0	54	5699|5698|5696|3134|3133|3105|5689|5721|5685|5686|567|3136|5691|5683|5687|5720|5684|5692|3106|3107|5694|5690|3135|5695|5693|5707|5688|5682|5704|5719|5708|5713|5701|5716|5717|9861|5702|5710|5718|5714|5709	GO	ANTIGEN PROCESSING AND PRESENTATION OF EXOGENOUS PEPTIDE ANTIGEN VIA MHC CLASS I	3.63079
reactome_E3 ubiquitin ligases ubiquitinate target proteins	1.63623e-05	0.000233999	0.549196	2.27325	0	50	3105|51255|7314|55829|79139|7332|7323|3017|7415|5195|85236|10670|7336|7316|8344|7334|79577|9646|23168|5828|118424|54623|7324|220441|80349|7322|8915|7311|7321|7319	reactome	E3 ubiquitin ligases ubiquitinate target proteins	3.63079
GO_ANTIGEN_BINDING	1.63822e-05	0.000233999	0.571746	2.35634	0	49	6890|3134|3133|3112|3105|6892|3136|3106|3107|958|972|3135|3122|7531|975|1718|4277|3676|10210|3320|3123|100507436|311|3113|3312|79465|10417|5518|3109	GO	ANTIGEN BINDING	3.63079
GO_PHAGOCYTIC_VESICLE_MEMBRANE	1.6449e-05	0.000233999	0.571478	2.33282	0	47	3134|3133|3105|567|3136|3106|3107|10312|10890|55647|3135|8992|51762|7097|3920|30849|7879|10981|9474|9367|9066|9230|11031|6845|83871|1535|9114|5289	GO	PHAGOCYTIC VESICLE MEMBRANE	3.63079
KEGG_ANTIGEN_PROCESSING_AND_PRESENTATION	1.6449e-05	0.000233999	0.619706	2.52969	0	47	6890|6891|3134|3133|3112|3105|5721|6892|567|1520|3309|5720|2923|3106|3107|972|3135|811|3122|4261|3304|3303|3320|3308|8625|3123	KEGG	ANTIGEN PROCESSING AND PRESENTATION	3.63079
HALLMARK_REACTIVE_OXIGEN_SPECIES_PATHWAY	1.65052e-05	0.000233999	0.578593	2.3384	0	45	2242|22904|10542|2730|475|55829|4257|4710|7295|5524|4720|3163|6648|2745|4155|6647|5214|1032|2512|5052|9588|3726|4700|1728|4482	HALLMARK	REACTIVE OXIGEN SPECIES PATHWAY	3.63079
reactome_Cross-presentation of soluble exogenous antigens (endosomes)	1.65328e-05	0.000233999	0.747705	3.00681	0	44	5699|5698|5696|5689|5721|5685|5686|5691|5683|5687|5720|5684|5692|5694|5690|5695|7979|9902|5693|5707|5688|5682|5704|5719|5708|5713|5701|5716|5717|9861|5702|5710|5718|5714|5709	reactome	Cross-presentation of soluble exogenous antigens (endosomes)	3.63079
GO_POSITIVE_REGULATION_OF_RESPONSE_TO_CYTOKINE_STIMULUS	1.70762e-05	0.000233999	0.609747	2.20103	0	28	84166|3665|8767|1435|972|153222|8772|117854|3304|3303|3661|3091|7186|10555	GO	POSITIVE REGULATION OF RESPONSE TO CYTOKINE STIMULUS	3.63079
reactome_Antigen Presentation: Folding, assembly and peptide loading of class I MHC	1.72203e-05	0.000233999	0.81433	2.85523	0	25	6890|6891|64167|3134|3133|3105|51752|6892|567|3136|3309|2923|3106|3107|9871|3135|811|10484	reactome	Antigen Presentation: Folding, assembly and peptide loading of class I MHC	3.63079
GO_PEPTIDE_ANTIGEN_BINDING	1.75303e-05	0.000233999	0.755316	2.45776	0	19	6890|3134|3133|3105|6892|3136|3106|3107|3135|3122|1718	GO	PEPTIDE ANTIGEN BINDING	3.63079
GO_MHC_PROTEIN_COMPLEX	1.76028e-05	0.000233999	0.809781	2.59433	0	18	3134|3133|3112|3105|567|3136|3106|3107|972|3135|3122	GO	MHC PROTEIN COMPLEX	3.63079
KEGG_AUTOIMMUNE_THYROID_DISEASE	1.77406e-05	0.000233999	0.812567	2.51479	0	16	3134|3133|3112|3105|3106|3107|958|355|3135|3122	KEGG	AUTOIMMUNE THYROID DISEASE	3.63079
GO_ANTIGEN_PROCESSING_AND_PRESENTATION_OF_ENDOGENOUS_ANTIGEN	1.7831e-05	0.000233999	0.851653	2.5843	0	15	6890|6891|64167|3133|3105|51752|6892|567|3106|3107|972|5243|9474	GO	ANTIGEN PROCESSING AND PRESENTATION OF ENDOGENOUS ANTIGEN	3.63079
GO_REGULATION_OF_ANTIGEN_PROCESSING_AND_PRESENTATION	1.79234e-05	0.000233999	0.759201	2.25656	0	14	6890|64127|6891|3112|55080|972|5243|10392|7454	GO	REGULATION OF ANTIGEN PROCESSING AND PRESENTATION	3.63079
GO_ANTIGEN_PROCESSING_AND_PRESENTATION_OF_ENDOGENOUS_PEPTIDE_ANTIGEN	1.79918e-05	0.000233999	0.889727	2.58749	0	13	6890|6891|64167|3133|3105|51752|6892|567|3106|3107	GO	ANTIGEN PROCESSING AND PRESENTATION OF ENDOGENOUS PEPTIDE ANTIGEN	3.63079
GO_REGULATION_BY_VIRUS_OF_VIRAL_PROTEIN_LEVELS_IN_HOST_CELL	1.80992e-05	0.000233999	0.843677	2.33144	0	11	6772|6890|6891|3434|6993|79139|6780	GO	REGULATION BY VIRUS OF VIRAL PROTEIN LEVELS IN HOST CELL	3.63079
GO_POSITIVE_REGULATION_OF_T_CELL_MEDIATED_CYTOTOXICITY	1.83221e-05	0.000233999	0.888103	2.29937	0	9	3133|3105|567|3106|3592|5819|8772	GO	POSITIVE REGULATION OF T CELL MEDIATED CYTOTOXICITY	3.63079
GO_MHC_CLASS_I_PROTEIN_COMPLEX	1.83221e-05	0.000233999	0.924825	2.39445	0	9	3134|3133|3105|567|3136|3106|3107|3135	GO	MHC CLASS I PROTEIN COMPLEX	3.63079
GO_EXTRACELLULAR_LIGAND_GATED_ION_CHANNEL_ACTIVITY	2.51667e-05	0.000316888	-0.540128	-2.32674	0	43	2558|2563|2903|2898|2894|9127|7442|1141|2897|2904|1139|1138|2899|1137|2893|2556|2743|2564|2562|2892|89832|5024|2891	GO	EXTRACELLULAR LIGAND GATED ION CHANNEL ACTIVITY	3.49909
GO_LIGAND_GATED_CHANNEL_ACTIVITY	2.79697e-05	0.00034729	-0.48209	-2.41165	0	85	2558|2563|6261|5311|6339|41|2903|2898|2894|9127|1742|7442|53373|1141|6263|219931|2897|2904|1139|1138|2899|1137|2893|2556|2743|357|2564|2562|9311|3766|3765|2892|3767|6833|89832|5024|57192|2891|10021|3775|1258	GO	LIGAND GATED CHANNEL ACTIVITY	3.45931
GO_UBIQUITIN_LIKE_PROTEIN_LIGASE_ACTIVITY	2.84738e-05	0.000348707	0.35066	1.82483	1	183	127544|26270|9978|7706|255488|51255|23304|54467|998|55120|23295|9616|64320|65264|197131|84246|9063|140739|55905|9604|81559|54778|25897|25820|223082|117854|6500|9442|55743|2188|7328|51529|154214|7336|10210|8805|8453|7334|6047|6045|9412|6478|7189|9040|118424|64219|80196|90390|220441|11060|51588|81847|84085|267|55284|147339|997|9867|153830|378884|54476|23291|284996|11342|7319|51465|57154|6049|27338|…	GO	UBIQUITIN LIKE PROTEIN LIGASE ACTIVITY	3.45754
KEGG_CHEMOKINE_SIGNALING_PATHWAY	2.98103e-05	0.00036014	0.393094	1.93126	1	124	6773|6772|3702|4283|6373|3627|3717|58191|6774|2787|998|2783|56288|6370|5613|6376|5908|2773|6654|387|5290|2869|5058|5595|7454|3265|115|4893|2771|2826|2791|2885|111|2931|5594|2185|2782|59345|8976|5906|5604|10451|9844|5970|114|1398|4792|5747|9564|1445|5879|25759|10235	KEGG	CHEMOKINE SIGNALING PATHWAY	3.44353
GO_REGULATION_OF_LEUKOCYTE_MEDIATED_IMMUNITY	3.09905e-05	0.000361403	0.47477	2.20364	1	89	6890|3133|3105|567|91543|2242|30009|7098|684|3106|958|6810|3592|9341|604|58533|56940|3383|5819|8772|3965|80762|7099|57102|6778|2294|164|7454|5272|634|7189|718|2625|7186|51010|100507436|4843|6845	GO	REGULATION OF LEUKOCYTE MEDIATED IMMUNITY	3.44201
GO_POSITIVE_REGULATION_OF_IMMUNE_EFFECTOR_PROCESS	3.10578e-05	0.000361403	0.467353	2.16065	1	87	8764|3133|55601|3105|567|91543|2242|8767|30009|3106|958|6810|7494|3592|9341|58533|972|56829|79132|5819|8772|3965|7099|57102|6778|117854|2294|164|5245|7189|718|9655|2625|7186|51010|9698|4843|6845|6223|8915|301|4179	GO	POSITIVE REGULATION OF IMMUNE EFFECTOR PROCESS	3.44201
GO_NEGATIVE_REGULATION_OF_IMMUNE_RESPONSE	3.13927e-05	0.000361403	0.462632	2.09743	1	78	6890|103|3133|3105|84166|10906|3428|710|5692|684|3106|9111|604|56940|79132|55829|7376|3135|2|3965|80762|5771|6778|2294|11221|79004|5272|634|9655|100507436|6223|2876	GO	NEGATIVE REGULATION OF IMMUNE RESPONSE	3.44201
GO_ADAPTIVE_IMMUNE_RESPONSE_BASED_ON_SOMATIC_RECOMBINATION_OF_IMMUNE_RECEPTORS_BUILT_FROM_IMMUNOGLOBULIN_SUPERFAMILY_DOMAINS	3.15318e-05	0.000361403	0.500652	2.25173	1	75	10068|10384|715|3665|4683|721|710|716|720|11118|355|604|4208|165918|1191|972|2794|3383|5873|717|602|4277|7099|6778|3265|3981|51279|7189|182|718|2625|3123|51010|23180|100507436	GO	ADAPTIVE IMMUNE RESPONSE BASED ON SOMATIC RECOMBINATION OF IMMUNE RECEPTORS BUILT FROM IMMUNOGLOBULIN SUPERFAMILY DOMAINS	3.44201
GO_HUMORAL_IMMUNE_RESPONSE	3.21301e-05	0.000363598	0.518341	2.24428	1	62	5699|715|3133|3105|567|721|710|716|720|684|4208|1191|8349|717|602|629|85236|2197|9308|8344|3075|6480|51279|718|7030|2625|3516|3123|28984|133|4179|596|708|3426|6170|10417|6347|51441|351	GO	HUMORAL IMMUNE RESPONSE	3.43938
reactome_Regulation of actin dynamics for phagocytic cup formation	3.2585e-05	0.000364137	0.511082	2.13332	1	52	10094|10097|2212|10109|10096|998|10092|1072|3984|60|10552|5058|5595|7456|7454|3320|2885|5594|10093|8976|10451|9844|1398|147179|4641|4650|5747|5879|10163|71|8936	reactome	Regulation of actin dynamics for phagocytic cup formation	3.43874
GO_NEGATIVE_REGULATION_OF_INNATE_IMMUNE_RESPONSE	3.39121e-05	0.000374289	0.612023	2.26599	1	31	6890|103|3133|3105|84166|10906|3428|710|3106|9111|79132|7376|2|3965|5771	GO	NEGATIVE REGULATION OF INNATE IMMUNE RESPONSE	3.42679
GO_REGULATION_OF_T_CELL_MEDIATED_CYTOTOXICITY	3.59835e-05	0.000392308	0.7758	2.25617	1	13	3133|3105|567|3106|3592|5819|8772	GO	REGULATION OF T CELL MEDIATED CYTOTOXICITY	3.40637
GO_REGULATION_OF_ALPHA_BETA_T_CELL_PROLIFERATION	3.66441e-05	0.000394697	0.835738	2.1638	1	9	3659|8764|3133|3105|8767|3965	GO	REGULATION OF ALPHA BETA T CELL PROLIFERATION	3.40374
GO_LIGASE_ACTIVITY	3.87777e-05	0.000412706	0.290041	1.6398	2	367	85363|127544|151636|7453|140691|6737|7318|9978|10346|55236|7706|57674|833|23395|10616|255488|3735|51255|23608|2730|165918|23304|8801|55223|81844|55008|55120|55902|23295|5917|55191|9320|23205|51191|64320|9039|197131|9063|140739|55905|9604|2181|10475|6897|81559|54778|25897|25820|223082|6301|117854|55743|92979|2752|79717|154214|8803|79611|149603|10210|8805|8535|7317|23376|9870|54542|54708|6047|51703…	GO	LIGASE ACTIVITY	3.38436
GO_PIGMENT_GRANULE	4.60815e-05	0.000484669	0.419501	1.96755	2	94	6386|3309|2923|9601|84062|7534|1213|5873|10672|1267|967|5869|7531|5862|7879|51393|5861|10972|10981|5868|10130|526|55161|5878|309|3320|1200|5052|2040|27044|10961|6184|3688|10211|7529|23385|6513|302|7184|311|5479|5034|1509|2194|5879|11021|3312|3916|6510|821|9554|84079	GO	PIGMENT GRANULE	3.31455
GO_LYMPHOCYTE_MEDIATED_IMMUNITY	4.75029e-05	0.000489102	0.466197	2.06949	2	70	10384|715|3665|4683|721|710|716|720|11118|355|165918|1191|972|2794|3383|5873|717|602|4277|5052|3981|51279|182|718|2625|3123|51010|23180|100507436|6845|8915|4179|10383|708|3426|79465	GO	LYMPHOCYTE MEDIATED IMMUNITY	3.3106
KEGG_NATURAL_KILLER_CELL_MEDIATED_CYTOTOXICITY	4.75971e-05	0.000489102	0.482123	2.13362	2	69	3133|3105|3455|3106|3107|355|3937|8743|3383|3135|4277|4772|6654|5290|5582|5058|5595|3265|4893|5533|2885|11261|5594|2185|3460|5604|10451|100507436|5578|5605|369|5879|25759|2534|79465|5534|8795|3454|836|3845|5295	KEGG	NATURAL KILLER CELL MEDIATED CYTOTOXICITY	3.3106
GO_REGULATION_OF_VIRAL_RELEASE_FROM_HOST_CELL	5.10421e-05	0.000518541	0.607215	2.21134	2	29	85363|6737|5371|7706|7726|858|27243|55223|9525|81559|25978|128866|23087|9218|1642	GO	REGULATION OF VIRAL RELEASE FROM HOST CELL	3.28522
GO_REGULATION_OF_VIRAL_ENTRY_INTO_HOST_CELL	5.24778e-05	0.000527137	0.667692	2.20201	2	20	85363|6737|7706|7726|5819|55223|8519|10410|3965|10475|81559	GO	REGULATION OF VIRAL ENTRY INTO HOST CELL	3.27808
GO_ANTIGEN_PROCESSING_AND_PRESENTATION_VIA_MHC_CLASS_IB	5.49662e-05	0.000545998	0.818881	2.12015	2	9	6890|6891|3133|567|5243	GO	ANTIGEN PROCESSING AND PRESENTATION VIA MHC CLASS IB	3.26281
pathwaycommons_TCR	5.57476e-05	0.000547674	0.331349	1.75945	3	212	6772|3702|6386|7706|1499|118788|8767|3937|6776|1051|7846|7534|1213|998|56288|10019|5223|9948|3337|5794|4582|805|754|10971|4772|8754|47|6654|5058|5595|7456|7454|3945|1154|1326|23523|55860|1785|3732|25865|2885|808|7408|8935|5594|2185|801|1808|7189|5906|5604|10451|9844|5970|9950|28988|7006|1398|1845|302|8915|10694|10657|1654|5605|4792|5747|311|55140|10163|150372|83737|10235|2534|9149|3725|9252|10254…	pathwaycommons	TCR	3.26148
pathwaycommons_BCR	5.9341e-05	0.00057664	0.380115	1.87928	3	129	6772|3702|25780|1499|118788|2308|79837|840|3937|604|6774|8519|2002|3190|975|59339|5305|6654|5595|7454|896|581|1785|5911|2885|7408|10018|2931|5594|2185|8394|5604|5970|28988|7006|1398|3726|8915|5925|9261|10603|5605|4792|5747|9564|596|1445|123920|1022|2534|5596|54205|2549|894|3725|933|10892|4690|836|51363|51564|5295|6198|5581|2932	pathwaycommons	BCR	3.2391
GO_REGULATION_OF_TUMOR_NECROSIS_FACTOR_SUPERFAMILY_CYTOKINE_PRODUCTION	6.44423e-05	0.000619478	0.474724	2.04269	3	60	29126|64127|3133|3717|7538|8767|7098|8737|1191|55829|8772|706|602|54|3965|7097|7099|27086|10392|3315	GO	REGULATION OF TUMOR NECROSIS FACTOR SUPERFAMILY CYTOKINE PRODUCTION	3.20797
GO_CYTOKINE_SECRETION	6.91013e-05	0.000657198	0.624969	2.16718	3	24	64127|9447|11118|11119|115362|3937|6284|7097|7099|27086|5861|2625|3516|4843|3146|183	GO	CYTOKINE SECRETION	3.1823
GO_FOREBRAIN_DEVELOPMENT	8.26378e-05	0.000777665	-0.257233	-1.57875	1	313	3746|284403|317|5592|50937|7301|1869|3975|5079|8482|1813|10579|2145|9289|89839|7054|8851|8820|1141|26468|23322|10460|4744|6491|166614|2648|2146|493|64919|79600|1600|9839|30837|7143|22903|6601|9495|1638|1746|8473|79659|9037|6887|5080|2066|5013|153241|26047|5802|114327|9928|7248|7474|10215|2775|5457|1767|6506|84376|5915|4040|2624|1641|79048|219409|2113|6240|652|51176|170825|81544|9353|80055|3340|49…	GO	FOREBRAIN DEVELOPMENT	3.10921
OLLIE_abnormal_synaptic_transmission	9.04486e-05	0.000842303	-0.248991	-1.56474	1	384	2558|2563|9486|57554|2912|3339|8927|3358|41|1759|30818|1813|1644|1006|2903|953|4983|23621|2898|6334|84961|1742|8831|3908|7442|4144|8851|11255|1141|3737|26468|9378|1607|6263|54487|2897|2904|1740|1139|11016|477|2899|8526|869|1137|2893|320|8567|2030|9254|1501|51339|2556|1268|5496|57576|1463|50944|10645|22941|814|58512|9495|23286|5080|2562|7249|81832|2066|59283|9145|54413|4753|5332|3765|2775|1979|289…	OLLIE	abnormal synaptic transmission	3.07453
GO_EXCITATORY_EXTRACELLULAR_LIGAND_GATED_ION_CHANNEL_ACTIVITY	9.72952e-05	0.000894972	-0.570598	-2.23158	3	30	2903|2898|2894|9127|7442|1141|2897|2904|1139|1138|2899|1137|2893|2743|2892|5024|2891	GO	EXCITATORY EXTRACELLULAR LIGAND GATED ION CHANNEL ACTIVITY	3.04819
GO_LYMPHOCYTE_ACTIVATION	9.81065e-05	0.000894972	0.329358	1.74001	6	204	3659|5699|3702|3133|567|91543|4683|1499|8767|30009|684|11119|958|355|1051|604|4208|165918|972|399|3600|3383|8772|5873|5663|7412|602|1316|841|4277|7099|27086|5771|3676|677|578|29110|26279|6778|5618|9474|11334|7454|896|581|23210|54542|2000|8440|3981|23228|6722|8935|2185|3688|80381|2625|3516|23385|3476|51010	GO	LYMPHOCYTE ACTIVATION	3.04819
GO_POSITIVE_REGULATION_OF_TUMOR_NECROSIS_FACTOR_SUPERFAMILY_CYTOKINE_PRODUCTION	0.000118263	0.00106474	0.558511	2.08543	6	32	64127|3133|3717|8767|7098|8737|1191|8772|3965|7097|7099|10392|3315|1535|9261|3146|10417|6347|7057|5295|10125|148022	GO	POSITIVE REGULATION OF TUMOR NECROSIS FACTOR SUPERFAMILY CYTOKINE PRODUCTION	2.97276
GO_REGULATION_OF_T_CELL_MEDIATED_IMMUNITY	0.000119098	0.00106474	0.575602	2.09622	6	29	3133|3105|567|91543|3106|3592|56940|5819|8772|7454|634|7189|2625|7186	GO	REGULATION OF T CELL MEDIATED IMMUNITY	2.97276
GO_REGULATION_OF_LEUKOCYTE_PROLIFERATION	0.000120395	0.00106567	0.391422	1.89966	7	115	29126|3659|8764|3133|3105|1499|8767|958|3620|1051|3592|1435|604|4208|972|3600|8772|3135|7412|10385|5573|975|3965|3485|80762|7099|26279|1026|6654|952|8440|6480|7189|80381|3123|8660|10451|3572|2950|64844|1029|301|4179|596|196|3113|83737|10673|3146	GO	REGULATION OF LEUKOCYTE PROLIFERATION	2.97238
reactome_Chemokine receptors bind chemokines	0.000124184	0.00108844	0.680898	2.10729	6	16	4283|6373|3627|58191|6370|6376|57007|2826	reactome	Chemokine receptors bind chemokines	2.9632
GO_POSITIVE_REGULATION_OF_ANTIGEN_PROCESSING_AND_PRESENTATION	0.000184587	0.00160214	0.824631	2.05294	9	8	6890|64127|6891|972|5243|10392	GO	POSITIVE REGULATION OF ANTIGEN PROCESSING AND PRESENTATION	2.7953
GO_CYTOKINE_PRODUCTION	0.000189675	0.00163048	0.431775	1.93218	11	73	64127|3702|3665|834|9447|11118|11119|115362|3620|3937|6284|81844|7097|340061|7099|27086|29110|10392|5861|22925|11334|3661|3091|2625|3516|23180|28984|4843|1903|81929|8915|4179|30968|3146|183|5743|57493|4094|3454	GO	CYTOKINE PRODUCTION	2.78768
GO_LEUKOCYTE_MEDIATED_IMMUNITY	0.000199225	0.00169625	0.395119	1.8598	12	96	10384|715|3665|4683|721|710|716|720|11118|355|6284|165918|1191|972|2794|3383|5873|717|602|4277|55361|11334|5052|5272|3981|84522|51279|182|718|2625|3123|51010|23180|100507436|6845|6814|8915|4179|10383|708|3426|79465|10417|50487	GO	LEUKOCYTE MEDIATED IMMUNITY	2.77051
GO_REGULATION_OF_LEUKOCYTE_MEDIATED_CYTOTOXICITY	0.000204168	0.00172195	0.561287	2.04408	11	29	6890|3133|3105|567|3106|3592|3383|5819|8772|3965|164|5272|634|100507436|4843	GO	REGULATION OF LEUKOCYTE MEDIATED CYTOTOXICITY	2.76398
GO_NEGATIVE_REGULATION_OF_IMMUNE_EFFECTOR_PROCESS	0.00020647	0.00172509	0.438114	1.93316	12	68	6890|5610|3133|3105|710|684|3106|3434|7009|604|56940|79132|2|3965|4277|80762|10475|5654|2294|11221|79004|5272|5495|634|9655|100507436|6223|301|4179|708|83737	GO	NEGATIVE REGULATION OF IMMUNE EFFECTOR PROCESS	2.76319
GO_REGULATION_OF_LYMPHOCYTE_MEDIATED_IMMUNITY	0.000209438	0.00173368	0.45849	1.97283	12	60	6890|3133|3105|567|91543|30009|3106|958|3592|604|56940|5819|8772|3965|80762|6778|164|7454|5272|634|7189|718|2625|7186|51010|100507436	GO	REGULATION OF LYMPHOCYTE MEDIATED IMMUNITY	2.76103
OLLIE_abnormal_CNS_synaptic_transmission	0.000213056	0.00174745	-0.245271	-1.51706	4	335	2558|2563|9486|57554|2912|8927|3358|41|1759|30818|1813|1006|2903|4983|23621|2898|84961|1742|8831|3908|7442|4144|8851|1141|3737|26468|9378|1607|6263|54487|2897|2904|1740|1139|11016|2899|8526|869|1137|2893|320|8567|2030|1501|51339|2556|1268|5496|57576|1463|50944|10645|22941|814|58512|9495|23286|5080|2562|7249|81832|2066|59283|9145|54413|4753|5332|1979|2892|8618|815|5915|80059|775|6095|4897|9211|234…	OLLIE	abnormal CNS synaptic transmission	2.7576
GO_REGULATION_OF_ADAPTIVE_IMMUNE_RESPONSE	0.00022168	0.00180166	0.440602	1.95587	13	70	3659|3133|3105|567|91543|3665|8767|30009|3106|958|3592|604|4208|56940|5819|8772|80762|6778|11221|7454|634|7189|718|9655|2625|7186|51010	GO	REGULATION OF ADAPTIVE IMMUNE RESPONSE	2.74433
OLLIE_abnormal_behavioral_response_to_xenobiotic	0.000262769	0.00211636	-0.295305	-1.66431	7	167	2558|2563|6261|2912|8927|8913|5151|3358|1813|2898|6334|9127|1742|8831|7442|8851|3737|26468|11113|9737|1139|3815|1138|1137|2893|320|2030|9254|5800|1268|58512|9495|1130|2562|3776|166336|114327|2892|9507|23017|6506|8864|6327|57578|9211|23416|4985|6529|478|23428|273|773	OLLIE	abnormal behavioral response to xenobiotic	2.67441
GO_POSITIVE_REGULATION_OF_T_CELL_MEDIATED_IMMUNITY	0.000297374	0.00237368	0.626758	2.06701	16	20	3133|3105|567|91543|3106|3592|5819|8772|7189|2625|7186	GO	POSITIVE REGULATION OF T CELL MEDIATED IMMUNITY	2.62458
GO_REGULATION_OF_ANTIGEN_PROCESSING_AND_PRESENTATION_OF_PEPTIDE_ANTIGEN	0.000311475	0.00245162	0.781483	2.02332	16	9	6890|6891|3112|55080|5243	GO	REGULATION OF ANTIGEN PROCESSING AND PRESENTATION OF PEPTIDE ANTIGEN	2.61055
GO_NEURON_FATE_COMMITMENT	0.000312622	0.00245162	-0.426725	-1.93692	11	54	30012|4916|64919|6601|1746|7046|2138|5080|116448|10215|5457|2624|219409|652|170825|6469|7080|84504|3714|23314|429|1745|3398|3670|121643|5396|51684|4854	GO	NEURON FATE COMMITMENT	2.61055
GO_REGULATION_OF_EXTRINSIC_APOPTOTIC_SIGNALING_PATHWAY_IN_ABSENCE_OF_LIGAND	0.00033657	0.00261102	0.527125	1.99742	19	34	2537|4170|355|1613|8737|3084|51530|6376|1495|5519|5499|3304|51741|3303|581|598|8406	GO	REGULATION OF EXTRINSIC APOPTOTIC SIGNALING PATHWAY IN ABSENCE OF LIGAND	2.58319
GO_NEGATIVE_REGULATION_OF_VIRAL_RELEASE_FROM_HOST_CELL	0.00033879	0.00261102	0.680478	2.06488	18	15	85363|6737|5371|7706|7726|81559	GO	NEGATIVE REGULATION OF VIRAL RELEASE FROM HOST CELL	2.58319
GO_CHEMOKINE_MEDIATED_SIGNALING_PATHWAY	0.000350607	0.00267899	0.635646	2.06836	19	19	4283|6373|3627|10519|6370|6376|57007|2826|2185	GO	CHEMOKINE MEDIATED SIGNALING PATHWAY	2.57203
GO_NEGATIVE_REGULATION_OF_LEUKOCYTE_MEDIATED_IMMUNITY	0.00039422	0.00298672	0.563528	2.015	22	27	6890|3133|3105|684|3106|604|56940|3965|80762|2294|5272|634|100507436	GO	NEGATIVE REGULATION OF LEUKOCYTE MEDIATED IMMUNITY	2.52481
GO_CELL_SEPARATION_AFTER_CYTOKINESIS	0.000424471	0.00318888	0.641353	2.01913	23	17	51510|129531|27243|9525|5119|57132|25978|79643|128866	GO	CELL SEPARATION AFTER CYTOKINESIS	2.49636
GO_REGULATION_OF_T_CELL_PROLIFERATION	0.000470891	0.00350814	0.409645	1.85721	29	78	29126|3659|8764|3133|3105|1499|8767|3620|1051|3592|3600|8772|3135|7412|10385|5573|3965|3485|80762|26279|6654|8440|7189|80381|3123|3572|64844|1029|301|4179|3113|83737|3146	GO	REGULATION OF T CELL PROLIFERATION	2.45492
GO_POSITIVE_REGULATION_OF_EXTRINSIC_APOPTOTIC_SIGNALING_PATHWAY_IN_ABSENCE_OF_LIGAND	0.000539753	0.00398793	0.700629	2.03756	29	13	355|1613|1495|5519|5499|51741|581|8406	GO	POSITIVE REGULATION OF EXTRINSIC APOPTOTIC SIGNALING PATHWAY IN ABSENCE OF LIGAND	2.39925
GO_MHC_PROTEIN_BINDING	0.000583647	0.00427689	0.634657	1.99805	32	17	6890|6891|3133|6892|972|79139|7415|10134	GO	MHC PROTEIN BINDING	2.36887
GO_B_CELL_MEDIATED_IMMUNITY	0.0006147	0.00446782	0.483545	1.92405	36	42	715|3665|4683|721|710|716|720|355|165918|1191|972|717|602|3981|51279|718|3123|51010|8915|4179|708|3426	GO	B CELL MEDIATED IMMUNITY	2.3499
GO_LIGAND_DEPENDENT_NUCLEAR_RECEPTOR_BINDING	0.000642997	0.00463491	0.587249	1.98848	36	22	10438|9039|3727|11176|9325|8648|9611|10499|10011|8805|6604|5629|8202	GO	LIGAND DEPENDENT NUCLEAR RECEPTOR BINDING	2.33396
GO_REGULATION_OF_CYTOKINE_SECRETION	0.000648057	0.00463491	0.409343	1.8318	40	73	29126|8764|2633|64127|8651|79792|5371|834|9447|7494|84818|10385|3965|7097|7099|27086|6376|7430|24145|117854|10631|9474|3661|55655|80381|2625|3123|28984	GO	REGULATION OF CYTOKINE SECRETION	2.33396
GO_MHC_PROTEIN_COMPLEX_BINDING	0.00069541	0.00482427	0.660404	2.00396	38	15	3112|972|3122|7531|975|3320|3123|311|3312|3109	GO	MHC PROTEIN COMPLEX BINDING	2.31657
GO_MHC_CLASS_II_PROTEIN_COMPLEX_BINDING	0.00069541	0.00482427	0.660404	2.00396	38	15	3112|972|3122|7531|975|3320|3123|311|3312|3109	GO	MHC CLASS II PROTEIN COMPLEX BINDING	2.31657
GO_NEUROTRANSMITTER_RECEPTOR_ACTIVITY	0.000698498	0.00482427	-0.472849	-1.97063	27	38	8416|1813|2903|2898|2894|11255|1141|2897|2904|1139|1138|2899|1137|2893|2556|2562|2892	GO	NEUROTRANSMITTER RECEPTOR ACTIVITY	2.31657
GO_REGULATION_OF_LEUKOCYTE_DIFFERENTIATION	0.000703585	0.00482427	0.335385	1.6842	47	143	3659|3665|1499|8767|25793|7098|3106|355|8737|7494|1051|3592|1435|604|861|972|3600|8772|1540|3135|841|3965|6422|80762|7099|27086|5771|6654|6647|9308|9580|169200|537|6935|10456|7189|9655|7030|2625|1209|55012|51341|5925|161882|1029|301|5578|4179|7048|760	GO	REGULATION OF LEUKOCYTE DIFFERENTIATION	2.31657
GO_MHC_CLASS_I_PROTEIN_BINDING	0.00070587	0.00482427	0.720408	1.99079	38	11	6890|3133|6892|79139|7415|10134|498|10383|506	GO	MHC CLASS I PROTEIN BINDING	2.31657
GO_POSITIVE_REGULATION_OF_ALPHA_BETA_T_CELL_PROLIFERATION	0.000710586	0.00482427	0.851621	1.93094	37	6	3133|3105|8767|3965	GO	POSITIVE REGULATION OF ALPHA BETA T CELL PROLIFERATION	2.31657
GO_MYELOID_LEUKOCYTE_ACTIVATION	0.000712308	0.00482427	0.441085	1.8641	43	55	22904|7098|3937|116071|1435|6284|1191|399|5663|55509|6542|7099|27086|6376|55361|8754|23210|7189|3516|6845|6814|7048|3146|3725|50487|7040|8744|5581|10397|8692|10125|148022	GO	MYELOID LEUKOCYTE ACTIVATION	2.31657
GO_SYNAPTIC_MEMBRANE	0.000720487	0.00484297	-0.261364	-1.53194	19	220	140730|2558|2563|57554|2912|490|85445|2903|409|10243|2898|2894|1742|7442|9478|1141|3737|8165|9378|2897|2904|1740|1139|1821|2852|1138|400745|2899|869|1137|5028|2893|2556|2743|50944|22941|58512|9495|2564|64084|5138|9627|23426|2562|81832|59283|408|10280|25945|2892|2149|23017|80725|815|80059|57451|4985|6857|22859|4038|2891|23085|9162|11141|22871|2043|57555|26059|64101|399694|6855|9743|9463|2567|16062…	GO	SYNAPTIC MEMBRANE	2.31489
reactome_MHC class II antigen presentation	0.00084631	0.00564628	0.377463	1.76706	54	93	3112|1519|1520|3796|130340|9871|972|1213|8655|830|3122|10484|7879|10540|51143|10121|829|375|22920|164|1781|51128|55860|1785|10671|140735|8905|1173|3799|163|1211|9371|1174|832|3123|6396|1175|10802|1514|64837|1509|161|3113|9632|3109|821|5641|10120|1778|5476|3797	reactome	MHC class II antigen presentation	2.24824
GO_NEGATIVE_REGULATION_OF_LYMPHOCYTE_MEDIATED_IMMUNITY	0.000858986	0.0056884	0.610698	1.98718	48	19	6890|3133|3105|3106|604|56940|3965|80762|5272|634|100507436	GO	NEGATIVE REGULATION OF LYMPHOCYTE MEDIATED IMMUNITY	2.24501
GO_REGULATION_OF_PRODUCTION_OF_MOLECULAR_MEDIATOR_OF_IMMUNE_RESPONSE	0.000948309	0.00623374	0.424125	1.83108	58	61	8764|3133|3105|567|91543|30009|7098|684|958|6810|7009|7494|9341|604|972|80762|7099|6778|117854|9474|79004|7189|2625|7186|51010	GO	REGULATION OF PRODUCTION OF MOLECULAR MEDIATOR OF IMMUNE RESPONSE	2.20525
KEGG_NEUROACTIVE_LIGAND_RECEPTOR_INTERACTION	0.00100109	0.00653266	-0.323234	-1.69949	33	110	2558|2563|2912|3358|1813|2903|2898|2894|9127|2740|7442|11255|1141|9248|2897|2904|1139|1138|2899|1137|5028|2893|2556|1268|2743|2564|2562|1241|2892|2149|1901|2690	KEGG	NEUROACTIVE LIGAND RECEPTOR INTERACTION	2.18491
GO_LIGAND_GATED_CALCIUM_CHANNEL_ACTIVITY	0.00101303	0.0065627	-0.668214	-2.03719	44	13	6261|5311|7442|53373|6263|219931	GO	LIGAND GATED CALCIUM CHANNEL ACTIVITY	2.18292
GO_NEURAL_CREST_CELL_MIGRATION	0.00102257	0.00657683	-0.453255	-1.90393	40	39	7869|223117|80031|4254|8482|6663|9839|9723|9037|2066|1947|4902|54437|51176|64218|6469|10371|3670|6608	GO	NEURAL CREST CELL MIGRATION	2.18198
GO_REGULATION_OF_ACTIVATED_T_CELL_PROLIFERATION	0.00110898	0.00708162	0.613749	1.9663	62	18	29126|3620|8772|10385|5573|3965|3485	GO	REGULATION OF ACTIVATED T CELL PROLIFERATION	2.14987
OLLIE_seizures	0.0011931	0.00756477	-0.255755	-1.5019	32	223	2563|4811|8120|7301|8927|8913|5151|3358|1759|1813|2903|2898|6334|9127|8831|84059|8851|3737|26468|2542|54982|11113|249|1139|10297|673|1138|8526|1137|2893|53616|9254|5800|1268|2055|9495|8527|6887|9374|2562|3776|166336|81832|5013|26047|8514|114327|2775|2892|3767|9507|23017|6506|8604|10715|815|6327|9211|23416|3073|4644|4985|9899|2675|2891|478|23428|273|773	OLLIE	seizures	2.1212
GO_REGULATION_OF_MAST_CELL_ACTIVATION	0.00152023	0.00957102	0.551255	1.91156	87	24	5359|2242|9341|58533|5819|3965|57102|2294	GO	REGULATION OF MAST CELL ACTIVATION	2.01904
GO_POSITIVE_REGULATION_OF_LEUKOCYTE_MEDIATED_IMMUNITY	0.00154817	0.00967874	0.448481	1.82154	93	46	3133|3105|567|91543|30009|3106|958|6810|3592|5819|8772|6778|164|7189|718|2625|7186|51010|4843|6845	GO	POSITIVE REGULATION OF LEUKOCYTE MEDIATED IMMUNITY	2.01418
GO_ANTIGEN_PROCESSING_AND_PRESENTATION_OF_PEPTIDE_OR_POLYSACCHARIDE_ANTIGEN_VIA_MHC_CLASS_II	0.00156333	0.00970568	0.380555	1.73761	99	81	3112|1520|3796|130340|9871|972|1213|8655|3122|10484|7879|10540|10121|375|22920|164|1781|51128|1785|10671|140735|8905|1173|163|1211|7189|9371|1174|3123|6396|1175|10802|1514|64837|1509|161|3113|9632|3109|821|5641|10120|1778|3797	GO	ANTIGEN PROCESSING AND PRESENTATION OF PEPTIDE OR POLYSACCHARIDE ANTIGEN VIA MHC CLASS II	2.01297
GO_LEUKOCYTE_APOPTOTIC_PROCESS	0.00166251	0.0102502	0.611129	1.92398	93	17	355|8737|578|581|3661|10018|10572|8915|1514	GO	LEUKOCYTE APOPTOTIC PROCESS	1.98927
GO_NEURONAL_CELL_BODY_MEMBRANE	0.00168488	0.010317	-0.618455	-1.97605	73	15	3746|2558|490|9498|90249|3737|57463|6870|85397|4804|3751|3745	GO	NEURONAL CELL BODY MEMBRANE	1.98645
GO_POSITIVE_REGULATION_OF_LEUKOCYTE_PROLIFERATION	0.00175137	0.0106512	0.388659	1.7436	110	74	29126|3133|3105|8767|958|3592|1435|604|4208|972|3600|8772|7412|975|3965|3485|7099|1026|952|8440|6480|7189|80381|8660|10451|3572|301|4179|596|3113|10673|3146	GO	POSITIVE REGULATION OF LEUKOCYTE PROLIFERATION	1.9726
GO_LIGASE_ACTIVITY_FORMING_CARBON_SULFUR_BONDS	0.00179084	0.0106824	0.500373	1.86835	105	32	7318|55236|8801|55902|23205|9039|2181|8803|79611|7317|51703|2182|10533|27304	GO	LIGASE ACTIVITY FORMING CARBON SULFUR BONDS	1.97133
OLLIE_abnormal_long_term_potentiation	0.00179167	0.0106824	-0.293655	-1.59661	57	134	2558|9486|3358|41|30818|2903|2898|1742|8831|3908|7442|8851|1607|6263|54487|2897|2904|2899|8526|1501|1268|57576|1463|10645|22941|9495|23286|7249|81832|59283|4753|1979|2892|815|5915|23416|2891|4125|3706|6804|2043|119|5621|8448|7070|160622|23237|4318|2902	OLLIE	abnormal long term potentiation	1.97133
GO_POSITIVE_REGULATION_OF_PRODUCTION_OF_MOLECULAR_MEDIATOR_OF_IMMUNE_RESPONSE	0.00179235	0.0106824	0.479044	1.85107	106	37	8764|3133|3105|567|91543|30009|958|6810|7494|9341|972|7099|6778|117854|7189|2625|7186|51010	GO	POSITIVE REGULATION OF PRODUCTION OF MOLECULAR MEDIATOR OF IMMUNE RESPONSE	1.97133
reactome_Initial triggering of complement	0.00180895	0.01071	0.765385	1.90544	97	8	715|721|716|720|717	reactome	Initial triggering of complement	1.97021
GO_REGULATION_OF_SUBSTRATE_ADHESION_DEPENDENT_CELL_SPREADING	0.00184638	0.0108596	0.485862	1.85437	109	35	2633|10519|10109|811|998|81|91663|10631|1785|6480|4241|23603|5747|3037|10276|5879|708|23189|55435|2316	GO	REGULATION OF SUBSTRATE ADHESION DEPENDENT CELL SPREADING	1.96418
GO_MACROPHAGE_ACTIVATION	0.00186276	0.0108844	0.620716	1.92103	104	16	22904|7098|1191|6542|7099|27086|6376|23210|3146|3725|5581|148022	GO	MACROPHAGE ACTIVATION	1.9632
OLLIE_abnormal_excitatory_postsynaptic_potential	0.00198787	0.01154	-0.400679	-1.79619	76	51	9486|2912|41|4983|2898|8831|2904|1740|2893|1268|22941|58512|54413|815|5915|80059|2891|2571|23043|773|6804	OLLIE	abnormal excitatory postsynaptic potential	1.9378
GO_SYNAPSE	0.00203968	0.0117644	-0.196457	-1.29627	32	645	140730|22997|2558|2563|790|57554|2912|145270|8416|148281|8927|65217|4647|41|1759|490|1813|1644|10411|9863|85445|1006|2903|253559|409|4983|1287|57465|10243|2898|2894|9127|1742|6570|8831|3908|7442|9478|84059|7054|8502|83992|8851|11255|1141|3737|8165|9378|23268|4744|94121|26575|9256|729956|6002|2897|29993|23373|2904|5865|1740|1139|1821|477|3643|2852|1138|400745|2899|869|1137|5028|2893|320|2030|8292|…	GO	SYNAPSE	1.92943
KEGG_B_CELL_RECEPTOR_SIGNALING_PATHWAY	0.00211919	0.0121446	0.416387	1.77252	130	57	25780|118788|8519|975|4772|6654|5290|5595|3265|4893|5533|2885|11261|5594|5604|10451|5970|8915|5605|4792|5879|3725|5534|933|10892|3845|5295|2932|5532|8503|4067	KEGG	B CELL RECEPTOR SIGNALING PATHWAY	1.91562
OLLIE_abnormal_synaptic_depression	0.00219524	0.0125003	-0.351322	-1.69386	80	71	57554|2912|8927|1813|23621|3908|7442|8851|6263|2904|869|1268|57576|22941|814|9495|23286|54413|5332|815|5915|4644|6857|2891|27445	OLLIE	abnormal synaptic depression	1.90308
GO_LYMPHOCYTE_CHEMOTAXIS	0.0022335	0.0126377	0.75705	1.88469	120	8	6373|3627|58191|6370|6376	GO	LYMPHOCYTE CHEMOTAXIS	1.89833
GO_INTRACELLULAR_LIGAND_GATED_ION_CHANNEL_ACTIVITY	0.0022549	0.0126785	-0.588564	-1.95407	97	17	6261|5311|7442|53373|6263|219931|57192|10021|1258	GO	INTRACELLULAR LIGAND GATED ION CHANNEL ACTIVITY	1.89693
OLLIE_GABA_PSC	0.00227687	0.012722	-0.609536	-1.94755	99	15	2558|2563|10243|9378|2556|2562|54413|375323	OLLIE	GABA PSC	1.89544
GO_CHEMOKINE_RECEPTOR_BINDING	0.00229394	0.0127378	0.555055	1.87947	131	22	4283|6373|3627|58191|6774|10488|6370|6376	GO	CHEMOKINE RECEPTOR BINDING	1.89491
GO_POSITIVE_REGULATION_OF_LYMPHOCYTE_MEDIATED_IMMUNITY	0.00239539	0.013219	0.470242	1.81706	142	37	3133|3105|567|91543|30009|3106|958|3592|5819|8772|6778|164|7189|718|2625|7186|51010	GO	POSITIVE REGULATION OF LYMPHOCYTE MEDIATED IMMUNITY	1.8788
GO_POSITIVE_REGULATION_OF_LEUKOCYTE_MIGRATION	0.00256874	0.0140887	0.409261	1.74853	158	58	8764|4283|6373|3627|83483|3592|1435|972|3383|8772|811|3965|10488|3676|6376|2185|284114|375056|7423|1909|196527|5879|708|3146|51157|6347|7057	GO	POSITIVE REGULATION OF LEUKOCYTE MIGRATION	1.85113
GO_ALPHA_BETA_T_CELL_ACTIVATION	0.00261123	0.0142344	0.494817	1.83204	153	31	3659|3702|3133|91543|1051|3600|602|27086|26279|6778|54542|2000|2625|161882|301|596|30968|3146	GO	ALPHA BETA T CELL ACTIVATION	1.84666
GO_LEUKOCYTE_DIFFERENTIATION	0.00269637	0.0146094	0.294644	1.53708	189	186	3659|3702|567|91543|3428|1499|22904|30009|355|116071|1435|604|4208|972|399|3600|8772|5663|7412|602|54|998|1316|841|55509|3965|28962|27086|5771|3676|677|578|26279|6778|9474|11334|8544|581|23210|54542|3981|23228|84522|6722|2185|3688|7189|2625|3516	GO	LEUKOCYTE DIFFERENTIATION	1.83537
GO_CHEMOKINE_ACTIVITY	0.00276753	0.0148591	0.606658	1.87753	155	16	4283|6373|3627|58191|6370|6376	GO	CHEMOKINE ACTIVITY	1.82801
KEGG_LEUKOCYTE_TRANSENDOTHELIAL_MIGRATION	0.0027757	0.0148591	0.367843	1.68671	177	83	3702|1499|10627|103910|399|3383|7412|998|81|137075|3676|1495|7430|5908|60|2773|387|5290|1500|5582|2771|4478|7408|2185|3688|5906|9074|10451|4267|1535|5578|5747|9564|5879|71	KEGG	LEUKOCYTE TRANSENDOTHELIAL MIGRATION	1.82801
GO_NEGATIVE_REGULATION_OF_AXON_GUIDANCE	0.00298914	0.0159065	-0.490855	-1.84764	124	26	7869|223117|80031|8482|5800|9723|9037|7474|54437|9353|64218|10371|89780	GO	NEGATIVE REGULATION OF AXON GUIDANCE	1.79843
GO_REGULATION_OF_CYTOKINE_PRODUCTION_INVOLVED_IN_IMMUNE_RESPONSE	0.00314992	0.0166629	0.467845	1.79745	187	36	8764|3105|567|91543|7098|684|604|972|7099|117854|9474|79004|7189|2625|7186	GO	REGULATION OF CYTOKINE PRODUCTION INVOLVED IN IMMUNE RESPONSE	1.77825
GO_REGULATION_OF_TYPE_2_IMMUNE_RESPONSE	0.00351263	0.0184723	0.600875	1.85963	197	16	64127|91543|3620|604|972|80762|6778|9655|2625|301	GO	REGULATION OF TYPE 2 IMMUNE RESPONSE	1.73348
GO_CXCR_CHEMOKINE_RECEPTOR_BINDING	0.00355256	0.018573	0.658499	1.86922	196	12	4283|6373|3627|83737|8565	GO	CXCR CHEMOKINE RECEPTOR BINDING	1.73112
GO_IMMUNE_SYSTEM_DEVELOPMENT	0.00365233	0.0189836	0.245803	1.40451	286	410	3659|5698|103|3702|3394|5371|567|91543|3717|285966|3428|4683|1499|22904|30009|6788|355|116071|10519|1435|604|4208|2120|861|165918|972|399|3600|8543|8772|10682|5663|8763|7412|602|54861|3190|54|55008|998|1316|841|55509|3965|6422|28962|27086|5771|5613|5305|3676|10019|677|578|54502|57045|26279|6778|56259|9474|11334|5595|2049|5423|6647|8544|581|23210|54542|6943|23335|4779|3981|23228|84522|6722|10018|1…	GO	IMMUNE SYSTEM DEVELOPMENT	1.72162
OLLIE_abnormal_inhibitory_postsynaptic_currents	0.00384371	0.0198279	-0.397697	-1.73944	150	46	2558|2563|1759|3737|26468|2897|1137|320|1268|814|54413|1979|6857|1641|6529|773|11141|26059|5621|127833|10675|774|9568|6536	OLLIE	abnormal inhibitory postsynaptic currents	1.70272
reactome_Regulation of innate immune responses to cytosolic DNA	0.00385912	0.0198279	0.654985	1.85925	213	12	6737|7314|81844|340061|29110|7316|3661|7311	reactome	Regulation of innate immune responses to cytosolic DNA	1.70272
GO_SYNAPSE_PART	0.00393786	0.0200678	-0.200995	-1.30189	72	522	140730|2558|2563|790|57554|2912|8416|148281|8927|1759|490|1813|1644|10411|9863|85445|1006|2903|409|4983|57465|10243|2898|2894|9127|1742|6570|8831|3908|7442|9478|7054|8502|83992|8851|11255|1141|3737|8165|9378|4744|94121|9256|2897|2904|5865|1740|1139|1821|477|2852|1138|400745|2899|869|1137|5028|2893|320|2030|8292|7074|1501|2521|2556|5800|1600|8497|2743|10160|50944|22941|58512|8773|2055|9495|2564|64…	GO	SYNAPSE PART	1.6975
GO_FOREBRAIN_NEURON_FATE_COMMITMENT	0.00395071	0.0200678	-0.6424	-1.90717	175	12	64919|6601|1746|5080|2624|7080|23314|429|1745	GO	FOREBRAIN NEURON FATE COMMITMENT	1.6975
GO_REGULATION_OF_ACUTE_INFLAMMATORY_RESPONSE	0.00403899	0.0204003	0.451496	1.75687	241	38	721|710|720|55829|717|2|629|9180|5627|5245|3075|718|3572|2950|4179|708|3426|5743	GO	REGULATION OF ACUTE INFLAMMATORY RESPONSE	1.69036
GO_POSITIVE_REGULATION_OF_SYNAPSE_ASSEMBLY	0.00420808	0.021135	-0.379442	-1.70099	162	51	23316|4916|9378|1946|869|84189|64084|54413|54674|23394|4914|23768|147381|57463|22859|7162|22871|57555|114798|158038|7058|575|5021|26050|9369|22883|27286	GO	POSITIVE REGULATION OF SYNAPSE ASSEMBLY	1.675
reactome_Nef mediated downregulation of MHC class I complex cell surface expression	0.00432401	0.0214469	0.711129	1.84117	235	9	3105|567|130340|164|8905|1174	reactome	Nef mediated downregulation of MHC class I complex cell surface expression	1.66864
GO_SYNAPTIC_SIGNALING	0.00434223	0.0214469	-0.226493	-1.38067	107	296	2558|2563|2912|8416|148281|8927|8913|3358|1759|1813|1006|2903|409|2898|1742|6511|79608|7054|8851|11255|1141|9378|94121|9256|56131|2897|2904|1740|1139|10052|1138|869|1137|2893|320|2030|782|6505|8292|2556|8497|2743|11245|8773|9495|114088|84958|145581|2562|30819|54413|5802|783|4857|2892|8618|6506|5799|777|2054|4040|6327|23095|5024|4644|4985|6857|22859|2891|2571|6529|9162|273|773|91683|27445|4359|680…	GO	SYNAPTIC SIGNALING	1.66864
OLLIE_abnormal_spatial_learning	0.00435819	0.0214469	-0.274068	-1.50436	138	142	2558|9486|4185|22901|3358|41|30818|2903|5153|4983|23621|1742|8831|8851|11255|11248|6263|54487|1139|477|1501|57576|50944|10645|22941|9495|7249|26047|54413|8514|3067|6453|1979|2020|815|5915|80312|6095|4897|1641|4125|478|273	OLLIE	abnormal spatial learning	1.66864
GO_POSTSYNAPTIC_MEMBRANE	0.00438105	0.0214469	-0.260806	-1.47384	132	170	2558|2563|57554|2903|409|10243|2898|2894|1742|7442|9478|1141|8165|2897|2904|1740|1139|1821|1138|400745|2899|869|1137|5028|2893|2556|2743|50944|22941|58512|2564|64084|23426|2562|81832|59283|408|10280|25945|2892|2149|23017|80725	GO	POSTSYNAPTIC MEMBRANE	1.66864
GO_LYMPHOCYTE_COSTIMULATION	0.00439014	0.0214469	0.445653	1.74345	262	39	29126|8764|857|3122|998|7525|5290|5058|1326|253260|2885|3123|79109|1445|5879|3113|55615|2534	GO	LYMPHOCYTE COSTIMULATION	1.66864
panther_Inflammation mediated by chemokine and cytokine signaling pathway	0.00458743	0.0222889	0.31509	1.5591	308	130	3627|3717|59|10094|8573|6774|389|10109|2787|7373|998|10092|5613|6376|3727|817|60|10552|4772|2773|6654|387|5290|5058|5595|2776|4893|2771|2826|111|5594|2185|3688|9655|10093|2767|5970|391|3726|10298|1292|369|5879|71|3725|2770|5743|6347	panther	Inflammation mediated by chemokine and cytokine signaling pathway	1.65191
KEGG_T_CELL_RECEPTOR_SIGNALING_PATHWAY	0.00473673	0.022763	0.364145	1.64216	300	76	3702|3937|998|4772|6654|387|5290|5058|5595|1326|3265|4893|5533|8440|2885|11261|5594|5604|10451|5970|7006|8915|5605|10298|4792|2534|3725|5534|10892|4690|3845|5295|6300|2932|10125|5062|5532|6885|8503|5609	KEGG	T CELL RECEPTOR SIGNALING PATHWAY	1.64277
GO_T_CELL_APOPTOTIC_PROCESS	0.00474276	0.022763	0.645436	1.83214	262	12	355|8737|578|581|10018|10572|8915	GO	T CELL APOPTOTIC PROCESS	1.64277
panther_T cell activation	0.00478666	0.022763	0.419906	1.71409	290	47	3937|998|6654|5290|5058|5595|7454|3265|4893|5533|8440|5594|801|5604|10451|5605|4792|1445|369|5879|5289|3725|4690|5295|5062|5532	panther	T cell activation	1.64277
GO_REGULATION_OF_HUMORAL_IMMUNE_RESPONSE	0.00481232	0.022763	0.503236	1.78095	279	26	721|710|720|717|2|629|5627|5245|3075|718|55012|4179|708|3426	GO	REGULATION OF HUMORAL IMMUNE RESPONSE	1.64277
GO_REGULATION_OF_LEUKOCYTE_DEGRANULATION	0.00481232	0.022763	0.503244	1.78098	279	26	2242|6810|9341|58533|3965|57102|2294|164|634|6845	GO	REGULATION OF LEUKOCYTE DEGRANULATION	1.64277
GO_POSITIVE_REGULATION_OF_OLIGODENDROCYTE_DIFFERENTIATION	0.00496083	0.023342	-0.633241	-1.87998	220	12	26011|118738|10215|10419|170825|6469|7852	GO	POSITIVE REGULATION OF OLIGODENDROCYTE DIFFERENTIATION	1.63186
GO_T_CELL_MEDIATED_IMMUNITY	0.00501367	0.0234671	0.558843	1.81845	285	19	10384|11118|2794|3383|5873|4277|182|2625|23180|100507436|4179	GO	T CELL MEDIATED IMMUNITY	1.62954
GO_PRESYNAPTIC_ACTIVE_ZONE	0.00504331	0.0234829	-0.465167	-1.78711	208	28	140730|8927|2852|8497|2571|23085|9162|27445|8499|10497|26747|26059|6855|8541	GO	PRESYNAPTIC ACTIVE ZONE	1.62925
GO_REGULATION_OF_MAST_CELL_ACTIVATION_INVOLVED_IN_IMMUNE_RESPONSE	0.00508379	0.0235488	0.558189	1.81632	289	19	2242|9341|58533|3965|57102|2294	GO	REGULATION OF MAST CELL ACTIVATION INVOLVED IN IMMUNE RESPONSE	1.62803
GO_REGULATION_OF_NATURAL_KILLER_CELL_MEDIATED_IMMUNITY	0.00524565	0.0241732	0.566441	1.81473	297	18	6890|3133|3105|3106|3592|5819|3965|164|5272|100507436	GO	REGULATION OF NATURAL KILLER CELL MEDIATED IMMUNITY	1.61667
GO_NERVE_DEVELOPMENT	0.00530983	0.0243435	-0.363685	-1.6569	202	55	2558|84570|1515|5076|26018|2065|1141|3737|84189|23213|2562|5457|4914|4902|23405|57716|10497|10939|1902|10371|55636|3670|4884	GO	NERVE DEVELOPMENT	1.61362
GO_NEGATIVE_REGULATION_OF_T_CELL_RECEPTOR_SIGNALING_PATHWAY	0.00544871	0.0248528	0.61099	1.81603	303	14	2633|1997|56940|29085|5771|7430|634|1845	GO	NEGATIVE REGULATION OF T CELL RECEPTOR SIGNALING PATHWAY	1.60462
pathwaycommons_Role of Calcineurin-dependent NFAT signaling in lymphocytes	0.00553944	0.0251384	0.404566	1.6887	339	52	10231|7534|1452|7531|7532|805|10971|4772|5582|5595|1326|23523|581|11261|808|23770|801|7529|598|3838|5578|596	pathwaycommons	Role of Calcineurin-dependent NFAT signaling in lymphocytes	1.59966
GO_POSITIVE_REGULATION_OF_TYPE_2_IMMUNE_RESPONSE	0.00578977	0.0261417	0.697811	1.80669	315	9	64127|91543|3620|972|2625	GO	POSITIVE REGULATION OF TYPE 2 IMMUNE RESPONSE	1.58267
pathwaycommons_BCR signaling pathway	0.00584833	0.0262734	0.388234	1.65869	361	58	112476|604|2002|805|4772|6654|5290|5595|3265|5533|2885|808|5594|801|7189|5604|5970|8915|4792|1445|5879|3725|25998|933|10892	pathwaycommons	BCR signaling pathway	1.58048
OLLIE_abnormal_miniature_excitatory_postsynaptic_currents	0.00620285	0.0277268	-0.352252	-1.63245	235	59	1759|1006|2903|84961|8831|9378|2904|8567|2030|51339|22941|59283|54413|1979|8618|80059|9211|6857|79813|23043|773|2043|23237|2902|127833|26999|254263|774	OLLIE	abnormal miniature excitatory postsynaptic currents	1.5571
GO_POSITIVE_REGULATION_OF_ADAPTIVE_IMMUNE_RESPONSE	0.00626329	0.0278576	0.427472	1.70093	376	42	3133|3105|567|91543|8767|30009|3106|958|3592|5819|8772|6778|7189|718|9655|2625|7186|51010	GO	POSITIVE REGULATION OF ADAPTIVE IMMUNE RESPONSE	1.55506
GO_POSITIVE_REGULATION_OF_INFLAMMATORY_RESPONSE	0.00638904	0.0282763	0.407732	1.68039	389	49	64127|3717|961|7098|115362|3620|3600|84818|7132|7097|7099|6376|9180	GO	POSITIVE REGULATION OF INFLAMMATORY RESPONSE	1.54858
GO_LYMPHOCYTE_MIGRATION	0.00661822	0.0291462	0.633565	1.79844	366	12	6373|3627|30009|58191|6370|6376|2625	GO	LYMPHOCYTE MIGRATION	1.53542
GO_REGULATION_OF_T_CELL_RECEPTOR_SIGNALING_PATHWAY	0.00692448	0.0303455	0.544564	1.77198	394	19	2633|1997|56940|29085|5771|7430|25865|634|1845|8915|10892|100	GO	REGULATION OF T CELL RECEPTOR SIGNALING PATHWAY	1.51791
GO_POSITIVE_REGULATION_OF_GLIAL_CELL_DIFFERENTIATION	0.00727678	0.0317339	-0.446665	-1.73109	299	29	26011|6692|23529|118738|27339|10215|10419|23405|170825|6469|7732|7852|84504|3398	GO	POSITIVE REGULATION OF GLIAL CELL DIFFERENTIATION	1.49848
KEGG_CYTOKINE_CYTOKINE_RECEPTOR_INTERACTION	0.00752394	0.0326524	0.323722	1.54722	494	105	8764|4283|3601|6373|3455|3627|958|355|3592|1435|58191|8743|3600|7132|7133|5159|6370|6376|3977|9180|1489|5618|163702	KEGG	CYTOKINE CYTOKINE RECEPTOR INTERACTION	1.48608
GO_HUMORAL_IMMUNE_RESPONSE_MEDIATED_BY_CIRCULATING_IMMUNOGLOBULIN	0.00762254	0.0328455	0.525106	1.75441	436	21	715|721|710|716|720|1191|717|602|51279|718|3123|4179|708|3426	GO	HUMORAL IMMUNE RESPONSE MEDIATED BY CIRCULATING IMMUNOGLOBULIN	1.48352
GO_POSITIVE_REGULATION_OF_T_CELL_PROLIFERATION	0.0076419	0.0328455	0.413782	1.67231	462	45	29126|3133|3105|8767|3592|3600|8772|7412|3965|3485|8440|7189|80381|3572|301|4179|3113|3146|3109|4690|3481|8744|57678	GO	POSITIVE REGULATION OF T CELL PROLIFERATION	1.48352
GO_CYTOKINE_ACTIVITY	0.00795453	0.0340235	0.346493	1.57831	507	80	6398|4283|6373|3627|54918|6672|3592|1435|58191|8743|3600|3084|9235|7076|6370|6376|10135|1489|2247|55258	GO	CYTOKINE ACTIVITY	1.46822
GO_REGULATION_OF_LYMPHOCYTE_DIFFERENTIATION	0.0079921	0.0340235	0.347452	1.57931	509	79	3659|8767|25793|355|7494|3592|604|972|3600|1540|3135|3965|6422|80762|5771|6654|6647|9308|9580|6935|9655|2625|1209|55012|1029|301|4179|7048|150372|3146|27166|10193|100|639|7040|8744|10125|79576|2302|2064|7704|2621	GO	REGULATION OF LYMPHOCYTE DIFFERENTIATION	1.46822
GO_LYMPHOCYTE_APOPTOTIC_PROCESS	0.0080418	0.0340728	0.58589	1.77785	450	15	355|8737|578|581|10018|10572|8915	GO	LYMPHOCYTE APOPTOTIC PROCESS	1.46759
GO_REGULATION_OF_ALPHA_BETA_T_CELL_ACTIVATION	0.00822666	0.0346917	0.439374	1.68807	490	36	3659|8764|3133|3105|8767|3592|604|3965|9308|9655|2625|301|7048|83737|3146	GO	REGULATION OF ALPHA BETA T CELL ACTIVATION	1.45977
reactome_APC truncation mutants have impaired AXIN binding	0.00833438	0.0349809	0.596455	1.77283	464	14	5516|5525|1452|5526|5515|5519|139285|5518|2932	reactome	APC truncation mutants have impaired AXIN binding	1.45617
GO_NEGATIVE_REGULATION_OF_T_CELL_PROLIFERATION	0.00837979	0.0350072	0.456897	1.70601	495	32	29126|8764|3620|1051|3135|10385|5573|3965|80762|26279	GO	NEGATIVE REGULATION OF T CELL PROLIFERATION	1.45584
GO_ORGAN_OR_TISSUE_SPECIFIC_IMMUNE_RESPONSE	0.00862969	0.0357243	0.682804	1.76784	470	9	8349|85236|2197|163702|8344|4843|6170	GO	ORGAN OR TISSUE SPECIFIC IMMUNE RESPONSE	1.44704
GO_NEGATIVE_REGULATION_OF_AXON_EXTENSION	0.00863138	0.0357243	-0.408032	-1.67654	347	36	7869|223117|80031|8482|8851|7143|3475|9723|9037|7474|54437|64218|10371|89780|374946|10507|393	GO	NEGATIVE REGULATION OF AXON EXTENSION	1.44704
GO_POSTSYNAPSE	0.00870999	0.0358836	-0.213799	-1.31855	205	327	2558|2563|57554|8416|8927|1813|9863|2903|409|4983|10243|2898|2894|9127|1742|8831|3908|7442|9478|8502|83992|8851|1141|8165|4744|2897|2904|1740|1139|1821|477|2852|1138|400745|2899|869|1137|5028|2893|2030|7074|1501|2521|2556|5800|1600|2743|10160|50944|22941|58512|9495|2564|64084|9912|23426|2562|81832|59283|54413|8514|408|5332|10280|25945|2892|2149|23017|80725|815|5024|80059|775|57451|4985|4038|2891|…	GO	POSTSYNAPSE	1.4451
KEGG_INTESTINAL_IMMUNE_NETWORK_FOR_IGA_PRODUCTION	0.00892123	0.0364824	0.526989	1.73798	509	20	3112|3601|958|3600|3122|6370|3676|2826|3123|3113|10673|3109|7040	KEGG	INTESTINAL IMMUNE NETWORK FOR IGA PRODUCTION	1.43792
GO_REGULATION_OF_LEUKOCYTE_APOPTOTIC_PROCESS	0.00896078	0.0364824	0.39343	1.63605	548	51	29126|64127|3665|355|3620|604|4208|972|55829|8772|3965|27086|581|6480|3091|8660|8915|1029|301	GO	REGULATION OF LEUKOCYTE APOPTOTIC PROCESS	1.43792
GO_AXONEMAL_DYNEIN_COMPLEX	0.00898077	0.0364824	-0.649478	-1.81167	403	10	25981|1767|1768|146754|27019|8632|56171	GO	AXONEMAL DYNEIN COMPLEX	1.43792
GO_CYTOKINE_RECEPTOR_BINDING	0.00901858	0.0364824	0.300983	1.49821	610	135	6772|4283|51752|6373|3627|3717|6386|9958|8737|3592|1435|4615|58191|6774|8743|3600|27018|8772|8837|841|153090|10488|6370|6376|3977|1489|10116|2885|10572|9518|7189|2625|7186|7423|3572|9618|161742|3716|7048|29097|54472|83737|10673|4091|6347|10193|23607|10818|653|8565|7040|836|3976|5295|79031|8744	GO	CYTOKINE RECEPTOR BINDING	1.43792
GO_REGULATION_OF_GLIAL_CELL_DIFFERENTIATION	0.00907841	0.0365304	-0.354705	-1.60402	349	53	26011|6692|23529|4916|118738|4613|27339|1600|1746|85414|10215|10419|23405|652|170825|6469|2043|7732|7852|84504|1745|79727|3398|7101	GO	REGULATION OF GLIAL CELL DIFFERENTIATION	1.43735
GO_REGULATION_OF_SYNAPSE_ASSEMBLY	0.00914708	0.0365304	-0.330554	-1.56462	341	65	23316|4916|1141|9378|1946|869|84189|8292|64084|54413|7474|54674|23394|4914|23768|147381|57463|22859|7162|22871|57555|114798|158038|7058|575|5021|22943|2902|26050|9369|22883	GO	REGULATION OF SYNAPSE ASSEMBLY	1.43735
OLLIE_abnormal_brainstem_morphology	0.00915303	0.0365304	-0.264604	-1.45049	291	141	10277|317|899|8822|3975|5079|5076|23529|4093|2065|9231|1141|54768|11113|2648|4613|9254|491|835|91147|6887|5080|55733|5013|9311|7547|80199|5457|2020|6696|23057|1271|4040|23095|9935|6095|8100|4125|51176|54756|773|6469|4929|23648	OLLIE	abnormal brainstem morphology	1.43735
GO_T_CELL_DIFFERENTIATION	0.00949551	0.0376726	0.34677	1.56792	603	77	3659|3702|567|91543|1499|30009|355|972|399|3600|8772|602|27086|5771|677|26279|6778|9474|23210|54542|3981|6722|2625	GO	T CELL DIFFERENTIATION	1.42397
GO_POSITIVE_REGULATION_OF_LEUKOCYTE_CHEMOTAXIS	0.0095235	0.0376726	0.407717	1.6478	576	45	4283|6373|3627|3592|1435|972|811|3965|10488|6376|2185|284114|7423|1909|196527|5879|708|3146|51157|6347|7057|57118	GO	POSITIVE REGULATION OF LEUKOCYTE CHEMOTAXIS	1.42397
GO_CCR_CHEMOKINE_RECEPTOR_BINDING	0.00957372	0.0377044	0.728797	1.74035	516	7	6774|10488|6370|6376|3716|29097|6347	GO	CCR CHEMOKINE RECEPTOR BINDING	1.42361
GO_POSITIVE_REGULATION_OF_CYTOKINE_PRODUCTION_INVOLVED_IN_IMMUNE_RESPONSE	0.0101343	0.0397372	0.513925	1.71706	580	21	8764|3105|567|91543|972|7099|117854|7189|2625|7186|8915|10417|7855|10892	GO	POSITIVE REGULATION OF CYTOKINE PRODUCTION INVOLVED IN IMMUNE RESPONSE	1.4008
reactome_ROS, RNS production in phagocytes	0.0102184	0.0398921	0.506118	1.71376	587	22	10312|8992|9550|526|529|4842|51382|4843|51606|9296|1535|528|9114	reactome	ROS, RNS production in phagocytes	1.39911
GO_NEGATIVE_REGULATION_OF_LEUKOCYTE_APOPTOTIC_PROCESS	0.0103354	0.0400068	0.474223	1.69567	602	27	64127|3665|3620|604|972|55829|8772|27086|6480|3091|8660|8915	GO	NEGATIVE REGULATION OF LEUKOCYTE APOPTOTIC PROCESS	1.39787
GO_LEUKOCYTE_PROLIFERATION	0.0103373	0.0400068	0.41041	1.64172	622	43	5699|8767|11119|958|1435|4208|1191|3600|7099|29110|896|581|54542|2000|23228|23385	GO	LEUKOCYTE PROLIFERATION	1.39787
GO_NEGATIVE_REGULATION_OF_ANTIGEN_RECEPTOR_MEDIATED_SIGNALING_PATHWAY	0.0105734	0.040744	0.561501	1.73777	595	16	2633|1997|56940|29085|5771|7430|23228|634|1845	GO	NEGATIVE REGULATION OF ANTIGEN RECEPTOR MEDIATED SIGNALING PATHWAY	1.38994
GO_NEGATIVE_REGULATION_OF_VIRAL_ENTRY_INTO_HOST_CELL	0.0107951	0.0414197	0.600624	1.74673	599	13	85363|7706|7726|8519|10410|81559|10581|8724	GO	NEGATIVE REGULATION OF VIRAL ENTRY INTO HOST CELL	1.38279
GO_NEGATIVE_REGULATION_OF_NATURAL_KILLER_CELL_MEDIATED_IMMUNITY	0.0113414	0.0433298	0.6718	1.73935	618	9	6890|3133|3105|3106|3965|5272|100507436	GO	NEGATIVE REGULATION OF NATURAL KILLER CELL MEDIATED IMMUNITY	1.36321
OLLIE_abnormal_neuron_morphology	0.0117216	0.044592	-0.178193	-1.19745	159	805	2558|6687|10277|317|150465|27255|23316|7786|3339|2784|1869|8927|8822|7275|22901|65217|4647|1759|4168|8482|4128|1813|9863|9962|6663|1951|7399|4983|23621|10243|2894|5076|30012|6334|23529|1742|90249|9289|8831|4916|3908|2065|84059|8851|6423|9231|7368|26468|285331|55117|1607|222662|5933|4744|51168|84466|54487|1946|1301|1139|1114|10297|673|3815|115703|869|1137|9696|55247|3915|55835|8567|3910|53616|6505…	OLLIE	abnormal neuron morphology	1.35074
GO_LYMPHOCYTE_DIFFERENTIATION	0.0118123	0.0447464	0.300454	1.48176	794	127	3659|3702|567|91543|1499|30009|355|604|972|399|3600|8772|7412|602|1316|27086|5771|3676|677|578|26279|6778|9474|11334|581|23210|54542|3981|23228|6722|2185|3688|2625|3516	GO	LYMPHOCYTE DIFFERENTIATION	1.34924
GO_NEURON_FATE_SPECIFICATION	0.0119062	0.0449118	-0.494574	-1.72748	509	20	30012|4916|2138|5080|5457|170825|84504|429|3670|51684	GO	NEURON FATE SPECIFICATION	1.34764
pathwaycommons_Calcium signaling in the CD4+ TCR pathway	0.0120181	0.0451438	0.508093	1.69757	688	21	10231|55509|805|4772|23523|8061|1390|11261|808|801|3726|3725|5743	pathwaycommons	Calcium signaling in the CD4+ TCR pathway	1.3454
GO_NEURON_DEATH	0.0121947	0.0456154	0.425009	1.64228	727	37	4149|355|8772|5663|5423|581|6548|9131|3981|598|2597|1020|51604|5925|596|351|9529|836|51564|664	GO	NEURON DEATH	1.34089
GO_REGULATION_OF_MHC_CLASS_II_BIOSYNTHETIC_PROCESS	0.0124412	0.0463433	0.689487	1.71649	673	8	7494|7099|4261	GO	REGULATION OF MHC CLASS II BIOSYNTHETIC PROCESS	1.33401
GO_REGULATION_OF_AXON_GUIDANCE	0.0125794	0.0466638	-0.392918	-1.62726	506	37	7869|223117|80031|8482|5800|9723|9037|5361|7474|54437|9353|64218|10371|89780|10507|91584|23129	GO	REGULATION OF AXON GUIDANCE	1.33102
GO_POSITIVE_REGULATION_OF_EXCITATORY_POSTSYNAPTIC_POTENTIAL	0.0128187	0.0473551	-0.482422	-1.7081	546	21	23316|1742|9378|50944|81832|54413|6804|22871|57555|2902|5590|5649|7476	GO	POSITIVE REGULATION OF EXCITATORY POSTSYNAPTIC POTENTIAL	1.32463
reactome_Antigen activates B Cell Receptor (BCR) leading to generation of second messengers	0.0138505	0.0509562	0.494667	1.67499	796	22	118788|10768|6654|84876|2885|801|30011|2534|80228|933|4690|3514|5295	reactome	Antigen activates B Cell Receptor (BCR) leading to generation of second messengers	1.2928
GO_INNATE_IMMUNE_RESPONSE_IN_MUCOSA	0.0144439	0.0529215	0.710577	1.69684	779	7	8349|85236|2197|8344|4843|6170	GO	INNATE IMMUNE RESPONSE IN MUCOSA	1.27637
GO_SYNAPTIC_TRANSMISSION_CHOLINERGIC	0.0145758	0.0531868	-0.528447	-1.72152	635	16	79608|11255|1141|1139|1138|1137|8292	GO	SYNAPTIC TRANSMISSION CHOLINERGIC	1.2742
GO_NEGATIVE_REGULATION_OF_LEUKOCYTE_DIFFERENTIATION	0.0148741	0.0540547	0.375207	1.57257	913	53	3659|1499|25793|7098|604|861|972|1540|3135|6422|7099|5771	GO	NEGATIVE REGULATION OF LEUKOCYTE DIFFERENTIATION	1.26717
GO_T_CELL_PROLIFERATION	0.0149801	0.0542195	0.492217	1.66669	861	22	5699|8767|11119|3600|896|581|54542|2000|23385|2281|2534|10892|977|5532	GO	T CELL PROLIFERATION	1.26584
GO_REGULATION_OF_ANTIGEN_RECEPTOR_MEDIATED_SIGNALING_PATHWAY	0.0157947	0.0569137	0.465622	1.64784	918	26	2633|1997|56940|29085|5771|7430|25865|23228|634|1845|8915|123920|150372|10892|100	GO	REGULATION OF ANTIGEN RECEPTOR MEDIATED SIGNALING PATHWAY	1.24478
GO_POSITIVE_REGULATION_OF_VIRAL_RELEASE_FROM_HOST_CELL	0.0158518	0.0569137	0.557017	1.69024	888	15	858|27243|9525|25978|128866|9218|1642|7251	GO	POSITIVE REGULATION OF VIRAL RELEASE FROM HOST CELL	1.24478
OLLIE_abnormal_midbrain_morphology	0.0162551	0.0580203	-0.292598	-1.46704	579	86	317|899|8822|3975|5079|5076|4093|2065|9231|1141|54768|11113|2648|91147|6887|5080|55733|5013|7547|80199|5457|2020|6696|4040|8100|51176|6469|4929|23648	OLLIE	abnormal midbrain morphology	1.23642
GO_NEGATIVE_REGULATION_OF_LEUKOCYTE_PROLIFERATION	0.0163659	0.0580203	0.401965	1.59122	983	41	29126|8764|3620|1051|3135|10385|5573|3965|80762|26279|80381|3123|2950|64844|1029|83737|639|7040|836	GO	NEGATIVE REGULATION OF LEUKOCYTE PROLIFERATION	1.23642
reactome_Highly calcium permeable postsynaptic nicotinic acetylcholine receptors	0.0163909	0.0580203	-0.694908	-1.70741	753	7	1141|1139|1138|1137	reactome	Highly calcium permeable postsynaptic nicotinic acetylcholine receptors	1.23642
OLLIE_abnormal_fear_anxiety_related_behavior	0.0164744	0.0580203	-0.239987	-1.36227	493	176	2563|57554|2912|22901|4647|4128|30818|1813|1644|2903|4983|23621|2898|6334|1742|8831|7442|11255|1141|54768|6263|2904|1139|11016|477|1137|2893|1268|50944|22941|814|58512|9495|54413|3067|3767|777|10715|815|775|4985|79813|4929|5329|10893|116372|114798|4045|10175|6870|585|6999|23237|5413|2902|26050|64854|57282|20|28964|4041|2572|6863|5590|774|9568|2913|3897|9569|3554|9520|5727|4846	OLLIE	abnormal fear anxiety related behavior	1.23642
reactome_Norepinephrine Neurotransmitter Release Cycle	0.0164845	0.0580203	-0.533161	-1.70353	723	15	4128|9256|8497|6857|6804|8499|10497|8541|6844	reactome	Norepinephrine Neurotransmitter Release Cycle	1.23642
OLLIE_abnormal_microglial_cell_morphology	0.016657	0.0583973	0.404325	1.59176	999	40	1435|7132|9050|7133|975|4758|53|26090|3949|4724|410|215|4864|5660|28951|285362|1509|3295	OLLIE	abnormal microglial cell morphology	1.23361
GO_REGULATION_OF_NEURAL_PRECURSOR_CELL_PROLIFERATION	0.0168841	0.0587995	-0.318132	-1.50083	632	64	50937|6692|3975|1813|6663|9289|2309|1638|5080|2889|7474|57540|79801|2624|55679|6469|3642|2735|259266|429|63925|3398|89780|6608|58155|7101|84678|57650|10763	GO	REGULATION OF NEURAL PRECURSOR CELL PROLIFERATION	1.23063
GO_REGULATION_OF_CYTOKINE_BIOSYNTHETIC_PROCESS	0.0169032	0.0587995	0.383143	1.57153	1028	48	3659|7098|9111|1051|602|57336|7099|29110|10644|59307|3315|7189|80381|2625|5970|28951|8915|161882|9261|51465|10643	GO	REGULATION OF CYTOKINE BIOSYNTHETIC PROCESS	1.23063
OLLIE_abnormal_spatial_reference_memory	0.0171247	0.0593391	-0.417184	-1.61683	705	29	57554|41|23621|1607|80298|2893|50944|3767|815|79800|23416	OLLIE	abnormal spatial reference memory	1.22666
GO_SCF_UBIQUITIN_LIGASE_COMPLEX	0.0173291	0.0598154	0.437215	1.61877	1021	31	26270|6737|9978|26232|93611|9616|84893|79791|126433|6500|26234	GO	SCF UBIQUITIN LIGASE COMPLEX	1.22319
reactome_DEx/H-box helicases activate type I IFN and inflammatory cytokines production	0.0175734	0.0604255	0.701302	1.67469	948	7	3665|4615|170506|5970	reactome	DEx/H-box helicases activate type I IFN and inflammatory cytokines production	1.21878
GO_MHC_CLASS_II_PROTEIN_COMPLEX	0.0177358	0.0607501	0.652188	1.68857	967	9	3112|972|3122|3123|3113|3109	GO	MHC CLASS II PROTEIN COMPLEX	1.21645
OLLIE_abnormal_axon_morphology	0.0182956	0.0624286	0.301654	1.45546	1209	111	84875|9896|961|3309|3796|7098|2045|4780|26503|5630|7572|4898|7099|3949|163175|55361|23175|4155|10409|81846|9444|2049|410|51542|375790|2826|55079|5660|4131|10472|23136|2596|8443|5813|6324|9201|5376|4747|2047|3145|90678|821|4000|5564|3953|29956|8139	OLLIE	abnormal axon morphology	1.20462
GO_CULLIN_RING_UBIQUITIN_LIGASE_COMPLEX	0.0184106	0.0625819	0.290444	1.43595	1240	129	26270|6737|9978|246184|80344|7126|9920|11275|6923|26232|571|93611|9616|84893|79791|126433|25847|55958|6500|26133|9817|57542|51529|26234|8453|8507|339745|10238|79734|1027|25948|143879|10459|55220|55827|55975|150684|51185|23291|54461|9820|83892|27338|79786|1642|10444|54800|8405|25853	GO	CULLIN RING UBIQUITIN LIGASE COMPLEX	1.20355
GO_REGULATION_OF_LONG_TERM_NEURONAL_SYNAPTIC_PLASTICITY	0.0189359	0.0641239	-0.457822	-1.64297	803	22	1813|2898|1742|8831|3815|81832|9145|3766	GO	REGULATION OF LONG TERM NEURONAL SYNAPTIC PLASTICITY	1.19298
GO_AXONEME_PART	0.0192392	0.0646689	-0.493818	-1.667	830	18	25981|54768|1767|1768|345895|51057|146754|84100|27019|8632|56171	GO	AXONEME PART	1.1893
GO_T_HELPER_1_TYPE_IMMUNE_RESPONSE	0.0192415	0.0646689	0.588829	1.67145	1066	12	10068|602|7099|6778|3265|7189|3123|3146	GO	T HELPER 1 TYPE IMMUNE RESPONSE	1.1893
GO_SYNAPSE_ORGANIZATION	0.0195725	0.0655348	-0.258078	-1.39021	639	127	8927|1813|9863|1287|10243|1742|9378|56131|9806|1821|782|9254|84189|8292|1501|491|2743|7143|10160|9723|50944|22941|4774|54413|7248|7474|783|5457|54549|2149|80059|4897|4644|4038|773|27445|11141|22871|26167|10497|57555|10939|64101|6712|10479|89780|56132|92737|9369	GO	SYNAPSE ORGANIZATION	1.18353
GO_CHEMOKINE_BINDING	0.0200665	0.0668077	0.625545	1.67663	1103	10	7538|2|3676|57007|3688|3146	GO	CHEMOKINE BINDING	1.17517
GO_REGULATION_OF_REGULATORY_T_CELL_DIFFERENTIATION	0.0201021	0.0668077	0.72705	1.64849	1074	6	3659|3135|3965|4179|7040	GO	REGULATION OF REGULATORY T CELL DIFFERENTIATION	1.17517
GO_REGULATION_OF_LYMPHOCYTE_MIGRATION	0.0203392	0.067147	0.52456	1.65144	1149	17	8764|3627|8772|3676|4478|2185|284114|8976	GO	REGULATION OF LYMPHOCYTE MIGRATION	1.17297
GO_REGULATION_OF_T_CELL_DIFFERENTIATION	0.0203544	0.067147	0.348979	1.51098	1266	62	3659|8767|7494|3592|604|972|3600|1540|3135|3965|5771|6654|6647|9308|9580|6935|9655|2625|1209|1029|301|4179|7048	GO	REGULATION OF T CELL DIFFERENTIATION	1.17297
GO_POSITIVE_REGULATION_OF_T_CELL_CYTOKINE_PRODUCTION	0.0209935	0.0690007	0.623192	1.67032	1154	10	3105|567|91543|7189|2625|7186|7855|10892	GO	POSITIVE REGULATION OF T CELL CYTOKINE PRODUCTION	1.16115
GO_REGULATION_OF_T_CELL_TOLERANCE_INDUCTION	0.0217664	0.0712789	0.722894	1.63906	1163	6	3106|3620|3135|7048|83737	GO	REGULATION OF T CELL TOLERANCE INDUCTION	1.14704
OLLIE_abnormal_social_investigation	0.0220472	0.0719352	-0.335279	-1.50301	853	51	4128|1742|8831|2904|2893|55835|22941|26047|54413|2775|1979|2020|775|4897|79813|6804|9901|23230	OLLIE	abnormal social investigation	1.14306
GO_MYELOID_LEUKOCYTE_DIFFERENTIATION	0.0223003	0.0724962	0.339269	1.49302	1402	67	3428|1499|22904|116071|1435|4208|5663|54|998|841|55509|3965|28962|27086|8544|84522|7189|2625|3516|2739|3726|302|161882|56975|7048	GO	MYELOID LEUKOCYTE DIFFERENTIATION	1.13968
GO_ACUTE_INFLAMMATORY_RESPONSE	0.0224415	0.0726489	0.437433	1.59304	1318	29	23780|5359|1051|6774|3383|7412|3190|59307|3091|2625	GO	ACUTE INFLAMMATORY RESPONSE	1.13877
OLLIE_abnormal_spinal_cord_morphology	0.0225098	0.0726489	-0.23273	-1.33017	667	184	7084|317|23316|26011|26160|3975|4128|5125|10243|30012|23529|90249|3908|2065|4744|5167|9254|6905|2743|9723|2055|51761|79659|5080|55733|2066|4774|3766|9928|10215|4857|80199|23057|1271|23095|4038|2891|2487|57611|81544|1795|27152|6469|2043|10893|10939|85300|3508|3798|8398|5142|429|84976|4804|89780|8722|4126|5077|374946|3670|6608	OLLIE	abnormal spinal cord morphology	1.13877
GO_LEUKOCYTE_MIGRATION	0.0230534	0.0738847	0.284578	1.41112	1554	132	6373|3627|961|30009|58191|972|3383|84818|2059|857|7412|998|6370|3676|6376|7525|3680|6654|5290|64083|9123|5627|3265|4893|2885|4478|6566|84522|634|3688|2625|3675|10451|5478|3655|1278|6223|196527|51119|301|5879|3146|2534|50512|2683|6347	GO	LEUKOCYTE MIGRATION	1.13145
GO_POSITIVE_REGULATION_OF_CHEMOKINE_PRODUCTION	0.023058	0.0738847	0.45575	1.59797	1338	25	5610|8767|7098|972|3965|7097|7099|10631|3091	GO	POSITIVE REGULATION OF CHEMOKINE PRODUCTION	1.13145
GO_REGULATION_OF_LEUKOCYTE_MIGRATION	0.024487	0.0781835	0.318264	1.45608	1567	82	8764|4283|6373|3627|83483|3592|1435|972|3383|8772|811|3965|10488|6370|3676|6376|4478|2185|284114|8976|375056|7423|1909|196527|301|5879|708|3146|51157|6347|653|7057|100|57118	GO	REGULATION OF LEUKOCYTE MIGRATION	1.10689
GO_REGULATION_OF_POSTSYNAPTIC_MEMBRANE_POTENTIAL	0.0252449	0.0803166	-0.35676	-1.52721	1004	42	6330|5311|2903|2898|6334|1137|2030|55800|2562|54413|6327|57657|10021|9162|11280|6328|6331|6332|2902	GO	REGULATION OF POSTSYNAPTIC MEMBRANE POTENTIAL	1.09519
GO_NEGATIVE_REGULATION_OF_SIGNAL_TRANSDUCTION_IN_ABSENCE_OF_LIGAND	0.0255189	0.0809004	0.478862	1.59991	1462	21	2537|4170|8737|3084|51530|6376|1495|3304|3303|598|596|2534	GO	NEGATIVE REGULATION OF SIGNAL TRANSDUCTION IN ABSENCE OF LIGAND	1.09205
GO_DIGESTION	0.0260169	0.0821569	0.411038	1.55754	1545	34	64127|200879|6752|7099|100507055|3949|1131|7430|48|1314|79924|91603|64788|11171|362	GO	DIGESTION	1.08536
GO_POSITIVE_REGULATION_OF_LYMPHOCYTE_MIGRATION	0.0260991	0.0821569	0.592034	1.63604	1441	11	8764|3627|8772|3676|2185|284114	GO	POSITIVE REGULATION OF LYMPHOCYTE MIGRATION	1.08536
GO_REGULATION_OF_CYTOKINE_PRODUCTION_INVOLVED_IN_INFLAMMATORY_RESPONSE	0.0265154	0.0831745	0.59121	1.63377	1464	11	64127|115362|84818|79004|4843|80149|63940|66005|23765	GO	REGULATION OF CYTOKINE PRODUCTION INVOLVED IN INFLAMMATORY RESPONSE	1.08001
GO_LYMPHOCYTE_HOMEOSTASIS	0.0269256	0.084166	0.409563	1.55195	1599	34	355|4208|8772|29985|5366|578|6654|581|54542|10018|3091|10572|55012	GO	LYMPHOCYTE HOMEOSTASIS	1.07486
GO_NEGATIVE_REGULATION_OF_CYTOKINE_SECRETION	0.0273504	0.0849519	0.475357	1.5882	1567	21	2633|5371|10385|6376|7430|28984|301|307|80149|2335|2192|284|2621|5987|3604	GO	NEGATIVE REGULATION OF CYTOKINE SECRETION	1.07083
GO_NEURON_APOPTOTIC_PROCESS	0.0273671	0.0849519	0.419876	1.55457	1613	31	4149|355|8772|5663|5423|581|9131|3981|598|2597|1020|51604|5925|596|351|836|51564|664	GO	NEURON APOPTOTIC PROCESS	1.07083
GO_REGULATION_OF_MYELOID_LEUKOCYTE_DIFFERENTIATION	0.0284468	0.0879981	0.334077	1.46599	1786	66	3665|1499|7098|8737|1051|1435|861|8772|841|6422|80762|7099|27086|5771|169200|537|10456|7189|7030|51341|5925|161882|5578|760	GO	REGULATION OF MYELOID LEUKOCYTE DIFFERENTIATION	1.05553
GO_CENTRAL_NERVOUS_SYSTEM_NEURON_DIFFERENTIATION	0.0290749	0.0896309	-0.243543	-1.33803	923	143	26160|3975|1813|1141|26468|9378|166614|869|64919|79600|491|9839|2055|6601|1746|79659|5080|2066|7474|10215|5457|23017|4040|2624|6095|137970|1641|219409|51176|170825|81544|9353|773|6469|4929|2043|7080|84504|23314|10371|429|1745|63925|4781|89780|374946|3670|121643|6608|7101|57282|51684|6259|85442|91584|8320|7289	GO	CENTRAL NERVOUS SYSTEM NEURON DIFFERENTIATION	1.04754
GO_REGULATION_OF_T_CELL_CYTOKINE_PRODUCTION	0.0292139	0.08975	0.568568	1.61394	1619	12	3105|567|91543|7189|2625|7186|7855|10892|6885|3077|54795	GO	REGULATION OF T CELL CYTOKINE PRODUCTION	1.04697
GO_CYTOKINE_BINDING	0.0298126	0.0912755	0.348117	1.47661	1841	56	10068|2633|3455|7538|3592|972|7132|2|11315|3676|3977|8646|57007|10456|3688|3572|8425|7048|8829|3146	GO	CYTOKINE BINDING	1.03965
GO_POSITIVE_REGULATION_OF_MONOCYTE_CHEMOTAXIS	0.0301841	0.0920975	0.672821	1.60668	1629	7	3627|10488|196527|3146|6347	GO	POSITIVE REGULATION OF MONOCYTE CHEMOTAXIS	1.03575
GO_CUL3_RING_UBIQUITIN_LIGASE_COMPLEX	0.031208	0.094595	0.361547	1.49005	1904	49	9978|7126|9920|11275|571|9616|55958|9817|57542|8507|339745|79734|25948|143879|55220|55975|83892|79786|54800|8405|60468|8139|27252|114818|51088	GO	CUL3 RING UBIQUITIN LIGASE COMPLEX	1.02413
GO_NEGATIVE_REGULATION_OF_NEURAL_PRECURSOR_CELL_PROLIFERATION	0.0312464	0.094595	-0.481226	-1.5977	1357	17	6692|5080|2889|7474|2624|55679|3398|7101|84678|22933	GO	NEGATIVE REGULATION OF NEURAL PRECURSOR CELL PROLIFERATION	1.02413
GO_SYNAPSE_ASSEMBLY	0.03132	0.094595	-0.30849	-1.43486	1187	60	8927|1813|9863|9378|56131|9806|84189|10160|22941|54413|7474|5457|54549|4897|4038|773|27445|11141|22871|26167|57555|6712|89780|56132|92737|9369	GO	SYNAPSE ASSEMBLY	1.02413
GO_T_CELL_MIGRATION	0.0316772	0.0953515	0.702286	1.59234	1693	6	6373|3627|58191	GO	T CELL MIGRATION	1.02067
GO_REGULATION_OF_T_CELL_MIGRATION	0.0322628	0.0967883	0.599902	1.6079	1774	10	8764|3627|8772|3676|284114	GO	REGULATION OF T CELL MIGRATION	1.01418
reactome_Acetylcholine Neurotransmitter Release Cycle	0.0326047	0.0974871	-0.501084	-1.60103	1431	15	9256|8497|6857|6804|8499|10497|8541|6844	reactome	Acetylcholine Neurotransmitter Release Cycle	1.01105
GO_CENTRAL_NERVOUS_SYSTEM_DEVELOPMENT	0.0331371	0.0985025	-0.173297	-1.15755	483	743	3746|284403|2558|6457|317|27255|5311|5592|7486|50937|80031|26011|7301|1869|2254|57125|26160|3975|5079|91|8482|6456|490|1813|10411|5090|10991|6663|10579|409|2145|5076|30012|9289|4093|89839|10842|7054|83992|8851|6423|9231|7368|8820|1141|54768|26468|23322|9378|10460|4744|6491|166614|118738|3176|2897|1821|2648|57526|55755|2146|493|869|64919|672|53616|8745|10810|57447|79600|60484|55553|491|1600|9839|3…	GO	CENTRAL NERVOUS SYSTEM DEVELOPMENT	1.00655
GO_CELLULAR_PIGMENTATION	0.0331647	0.0985025	0.371572	1.49423	2005	44	282991|84062|5873|967|23557|10540|5861|8766|10981|164|2647|55330|583|9230|596|26258	GO	CELLULAR PIGMENTATION	1.00655
GO_NEGATIVE_REGULATION_OF_TUMOR_NECROSIS_FACTOR_SUPERFAMILY_CYTOKINE_PRODUCTION	0.0335968	0.0994554	0.440651	1.54503	1950	25	29126|55829|706|602|54|3965|7099	GO	NEGATIVE REGULATION OF TUMOR NECROSIS FACTOR SUPERFAMILY CYTOKINE PRODUCTION	1.00237
GO_NEUROTRANSMITTER_TRANSPORTER_ACTIVITY	0.0347841	0.102581	-0.602675	-1.62301	1579	9	55117|28968|6529|6536|6535	GO	NEUROTRANSMITTER TRANSPORTER ACTIVITY	0.988931
GO_REGULATION_OF_SYNAPTIC_TRANSMISSION_GLUTAMATERGIC	0.0348823	0.102581	-0.348272	-1.48118	1390	41	2912|1813|4983|2898|9378|2897|477|2899|1268|7143|54413|4914|6857|9162|22871|57555|8398|4804|5021|22943	GO	REGULATION OF SYNAPTIC TRANSMISSION GLUTAMATERGIC	0.988931
OLLIE_abnormal_action_potential	0.0354064	0.103439	-0.304917	-1.41824	1342	60	3339|8927|8913|4647|6334|7442|3737|477|3815|2893|8567|3782|491|64072|2562|3767|9631|57716|57657	OLLIE	abnormal action potential	0.985317
GO_DENDRITIC_CELL_DIFFERENTIATION	0.0354634	0.103439	0.506899	1.56879	1998	16	116071|5663|55509|3965|7189|3516|7048|7040|8744|4067|2621	GO	DENDRITIC CELL DIFFERENTIATION	0.985317
GO_POSITIVE_REGULATION_OF_LEUKOCYTE_DIFFERENTIATION	0.0355209	0.103439	0.313776	1.42257	2262	78	8767|8737|7494|3592|1435|861|972|3600|8772|3135|841|3965|9308|169200|537|10456|7189|9655|2625|55012|5925|301|5578|4179|7048|760|3146|3725|133308|100|639|7040|3976|8744|10125|79576|7704|2621|140685|4860	GO	POSITIVE REGULATION OF LEUKOCYTE DIFFERENTIATION	0.985317
GO_NEURAL_CREST_CELL_DIFFERENTIATION	0.0358246	0.103985	-0.310741	-1.42812	1367	57	7869|223117|80031|4254|8482|6663|6591|9839|9723|9037|2066|1947|4902|54437|4040|2487|51176|64218|6469|6662|10371|3670|6608	GO	NEURAL CREST CELL DIFFERENTIATION	0.983031
GO_MHC_CLASS_II_RECEPTOR_ACTIVITY	0.036619	0.105946	0.731817	1.55579	1936	5	3112|3122|3123|3113	GO	MHC CLASS II RECEPTOR ACTIVITY	0.974914
GO_REGULATION_OF_DENDRITIC_CELL_DIFFERENTIATION	0.0369704	0.106618	0.59187	1.58637	2033	10	3106|3135|3965|3146|140685|3956|55365|177	GO	REGULATION OF DENDRITIC CELL DIFFERENTIATION	0.97217
GO_MICROGLIAL_CELL_ACTIVATION	0.0373619	0.1074	0.692931	1.57113	1997	6	7098|1191|6376|3725	GO	MICROGLIAL CELL ACTIVATION	0.968994
GO_POSITIVE_REGULATION_OF_CYTOKINE_SECRETION	0.0377998	0.108311	0.359846	1.46892	2297	47	29126|8764|64127|79792|834|9447|7494|84818|3965|24145|117854|10631|3661|55655|80381|2625|28984	GO	POSITIVE REGULATION OF CYTOKINE SECRETION	0.965328
GO_REGULATION_OF_SYNAPSE_ORGANIZATION	0.0381948	0.109093	-0.266298	-1.35887	1332	94	23316|1813|9863|4916|1141|9378|1946|869|84189|8292|64084|57549|54413|7474|54674|23394|4914|23768|147381|991|57463|22859|4038|7162|22871|57555|114798|158038|64101|7058|575|5021|22943|2902|26050|9369|22883|29882	GO	REGULATION OF SYNAPSE ORGANIZATION	0.962202
reactome_SUMOylation of immune response proteins	0.0383884	0.109297	0.570588	1.57678	2120	11	10210|7341|5970|51588|4792|6612|7329|9641|10401	reactome	SUMOylation of immune response proteins	0.961392
GO_LEUKOCYTE_ADHESION_TO_VASCULAR_ENDOTHELIAL_CELL	0.038874	0.110328	0.63274	1.57522	2105	8	7412|3676|64083|3688|50512|2650	GO	LEUKOCYTE ADHESION TO VASCULAR ENDOTHELIAL CELL	0.957314
GO_CD4_POSITIVE_ALPHA_BETA_T_CELL_ACTIVATION	0.0393906	0.110881	0.474483	1.54394	2246	19	91543|1051|602|27086|26279|6778|54542|2625|161882|30968|3146	GO	CD4 POSITIVE ALPHA BETA T CELL ACTIVATION	0.955143
GO_POSITIVE_REGULATION_OF_NEURON_DEATH	0.0394878	0.110881	0.330361	1.43038	2457	62	1499|4170|1191|2045|5366|2002|998|5300|581|9131|155061|4842|7020|10018|9040|1649|8301|4296|1020|997|1728	GO	POSITIVE REGULATION OF NEURON DEATH	0.955143
GO_PROTEIN_LOCALIZATION_TO_SYNAPSE	0.0394942	0.110881	-0.502556	-1.57084	1745	14	1742|9378|1740|50944|81832|22871|57555	GO	PROTEIN LOCALIZATION TO SYNAPSE	0.955143
GO_MYELOID_DENDRITIC_CELL_ACTIVATION	0.0395649	0.110881	0.568872	1.57203	2185	11	116071|5663|55509|7189|3516|7048|3146|7040|8744	GO	MYELOID DENDRITIC CELL ACTIVATION	0.955143
pathwaycommons_Lissencephaly gene (LIS1) in neuronal migration and development	0.0400577	0.111911	0.408759	1.50152	2358	30	6993|998|7531|805|387|808|801|8826|1020|4131|81565|5879|5049|5050|10726|1778	pathwaycommons	Lissencephaly gene (LIS1) in neuronal migration and development	0.951126
GO_NEUROTRANSMITTER_SODIUM_SYMPORTER_ACTIVITY	0.040472	0.112716	-0.680795	-1.58324	1882	6	55117|28968|6529|6536|6535	GO	NEUROTRANSMITTER SODIUM SYMPORTER ACTIVITY	0.948013
GO_REGULATION_OF_NEURON_DEATH	0.0409541	0.113705	0.245511	1.30528	2942	214	3717|1499|4170|4192|1051|7314|2730|4208|1191|6774|84280|2045|5663|5366|2002|998|11315|1718|2914|6648|29110|5300|5465|6416|2253|5290|5582|7336|7466|6647|3265|581|9131|55626|155061|4842|7020|11261|3981|10018|3091|2185|9040|128866|2625|7186|598|1649|16|8301|7423|4296|27324|1020|80315|2876|28996|8882|997|84335|1728|57103|596|8829|6418|10525|4747|2534|10752|65018|3725|6347|2901|8846|2047	GO	REGULATION OF NEURON DEATH	0.944221
GO_POSITIVE_REGULATION_OF_SUBSTRATE_ADHESION_DEPENDENT_CELL_SPREADING	0.0410954	0.113744	0.457489	1.5285	2355	21	10519|10109|811|998|91663|1785|3037|10276|5879|708|2316	GO	POSITIVE REGULATION OF SUBSTRATE ADHESION DEPENDENT CELL SPREADING	0.944072
GO_SYNAPTIC_VESICLE_CYCLE	0.0433417	0.119591	-0.278023	-1.36639	1572	78	148281|6456|1644|4983|7054|9378|94121|29993|8773|114088|84958|6453|8618|2054|85439|6857|22859|773|91683|27445|6804|22871|10497|143425|84258|57586|8448|5338|54843|89780|5413|127833|83851	GO	SYNAPTIC VESICLE CYCLE	0.922302
GO_ACID_THIOL_LIGASE_ACTIVITY	0.0443246	0.121927	0.518302	1.54054	2472	14	8801|55902|8803|79611|2182|80221|65985|84532|132949	GO	ACID THIOL LIGASE ACTIVITY	0.913901
GO_SYNAPTIC_VESICLE_CYTOSKELETAL_TRANSPORT	0.0454691	0.124691	0.503816	1.5288	2549	15	282991|84062|23557|1176|2647|55330|26258|26985|388552	GO	SYNAPTIC VESICLE CYTOSKELETAL TRANSPORT	0.904163
GO_ALPHA_BETA_T_CELL_DIFFERENTIATION	0.0459233	0.125262	0.422388	1.49483	2671	26	3659|3702|91543|602|27086|26279|6778|54542|2625|161882|301|596|3146	GO	ALPHA BETA T CELL DIFFERENTIATION	0.902181
GO_REGULATION_OF_B_CELL_ACTIVATION	0.0459574	0.125262	0.320863	1.408	2886	66	64127|30009|958|355|7494|604|4208|972|975|6422|80762|7099|79155|1026|6778|952|51010|8660|10451|55012|1029|596|196|150372|10673|100|639|7040|836|3514	GO	REGULATION OF B CELL ACTIVATION	0.902181
GO_POSITIVE_REGULATION_OF_B_CELL_ACTIVATION	0.046377	0.125912	0.361829	1.44739	2794	43	64127|30009|958|7494|604|4208|972|975|7099|79155|1026|6778|952|51010|8660|10451|55012	GO	POSITIVE REGULATION OF B CELL ACTIVATION	0.899933
reactome_Serotonin Neurotransmitter Release Cycle	0.0464775	0.125912	-0.470825	-1.53381	2027	16	9256|8497|6857|6804|8499|10497|8541|6844	reactome	Serotonin Neurotransmitter Release Cycle	0.899933
reactome_Negative regulation of NMDA receptor-mediated neuronal transmission	0.0473719	0.127947	-0.442079	-1.51789	2034	19	57554|2903|1742|2904|1740|814|815	reactome	Negative regulation of NMDA receptor-mediated neuronal transmission	0.89297
GO_NEUROTRANSMITTER_TRANSPORT	0.0496016	0.133566	-0.242246	-1.29882	1636	123	140730|148281|1644|6570|7054|11255|55117|9378|94121|9256|477|320|28968|8497|8773|2055|114088|84958|81539|3766|8618|5799|2054|6857|9899|22859|2571|6529|9162|773|91683|27445|6804|22871|8499|10497|8938|143425|84258|57586|8448|54843|5413|8541|127833|9369|83851	GO	NEUROTRANSMITTER TRANSPORT	0.874305
GO_NEURONAL_ACTION_POTENTIAL	0.0497928	0.133678	-0.439634	-1.5095	2138	19	2898|6334|3737|79784|2852|5024|11280|6328|6331|6332|3751	GO	NEURONAL ACTION POTENTIAL	0.87394
GO_AXONEMAL_DYNEIN_COMPLEX_ASSEMBLY	0.0506774	0.135646	-0.438866	-1.50686	2176	19	25981|123872|339829|1767|55036|51364|161582|27285|27019|56171	GO	AXONEMAL DYNEIN COMPLEX ASSEMBLY	0.867595
GO_AXO_DENDRITIC_TRANSPORT	0.0508594	0.135726	0.381273	1.45519	3029	35	282991|84062|547|23557|1176|6647|2647|55330|3091|80208|9371|81565|26258|4747|26985|23011|351|388552	GO	AXO DENDRITIC TRANSPORT	0.867336
GO_SPINAL_CORD_MOTOR_NEURON_DIFFERENTIATION	0.0541604	0.144105	-0.392033	-1.45964	2270	25	26160|79600|2055|79659|5080|10215|81544|773|6469|84504|3670|51684	GO	SPINAL CORD MOTOR NEURON DIFFERENTIATION	0.84132
pathwaycommons_Calcineurin-regulated NFAT-dependent transcription in lymphocytes	0.0545225	0.144633	0.384914	1.44763	3233	33	2635|30009|55509|5770|805|4772|8061|1390|808|801|2625|3726|83737|3725|5743|4094|836|6520	pathwaycommons	Calcineurin-regulated NFAT-dependent transcription in lymphocytes	0.839731
GO_TRANSMISSION_OF_NERVE_IMPULSE	0.0546824	0.144633	-0.340099	-1.41739	2191	38	2898|6334|3737|79784|2852|59283|26047|1901|5024|4897|83700|773|11280|6328|6331|6332|3751	GO	TRANSMISSION OF NERVE IMPULSE	0.839731
GO_PIGMENT_GRANULE_ORGANIZATION	0.0558365	0.14725	0.435475	1.47456	3212	22	282991|84062|23557|10981|164|2647|55330|596|26258|388552|8907|79090|63971	GO	PIGMENT GRANULE ORGANIZATION	0.831944
GO_NEGATIVE_REGULATION_OF_LYMPHOCYTE_DIFFERENTIATION	0.0563041	0.148047	0.41327	1.46256	3275	26	3659|25793|604|972|1540|6422|5771	GO	NEGATIVE REGULATION OF LYMPHOCYTE DIFFERENTIATION	0.829601
GO_NEGATIVE_REGULATION_OF_SUBSTRATE_ADHESION_DEPENDENT_CELL_SPREADING	0.0567508	0.148532	0.53115	1.50773	3146	12	2633|81|10631|4241|23603|23189|55435|2192	GO	NEGATIVE REGULATION OF SUBSTRATE ADHESION DEPENDENT CELL SPREADING	0.828181
pathwaycommons_Fc-epsilon receptor I signaling in mast cells	0.0568332	0.148532	0.336752	1.40036	3481	51	3702|112476|8611|3937|6416|6654|5290|5595|7456|3265|2885|5594|5604|5970|5605|5747|2534|3725	pathwaycommons	Fc-epsilon receptor I signaling in mast cells	0.828181
GO_NEURAL_NUCLEUS_DEVELOPMENT	0.056987	0.148532	0.327458	1.38898	3520	56	3309|4722|8655|1267|998|7531|522|1340|805|60|4155|10971|10409|387|808|801|59345|1152|64426|79109|2746	GO	NEURAL NUCLEUS DEVELOPMENT	0.828181
GO_NEGATIVE_REGULATION_OF_TYPE_2_IMMUNE_RESPONSE	0.057894	0.150457	0.664827	1.50741	3095	6	604|80762|6778|9655|301	GO	NEGATIVE REGULATION OF TYPE 2 IMMUNE RESPONSE	0.822587
pathwaycommons_Ras signaling in the CD4+ TCR pathway	0.0584552	0.151475	0.514673	1.49676	3248	13	2002|5595|1326|3265|4893|5594|5604|5578	pathwaycommons	Ras signaling in the CD4+ TCR pathway	0.819658
OLLIE_FMRP_targets	0.0587455	0.151517	-0.167118	-1.12324	796	809	84253|23467|80003|22997|114787|5178|23164|23316|7786|57554|57224|140710|51195|26011|25758|8927|22864|8913|3843|1759|57634|55184|9498|9863|85455|2903|1951|3748|146664|6334|1742|90249|8831|4916|90134|11069|8502|8851|50649|9231|3737|9378|441151|11113|9256|2309|150726|23373|2904|1740|3899|477|10297|23187|493|115703|2899|5662|320|23524|8567|23122|782|7074|57447|8924|57178|1501|491|114794|23046|9839|14…	OLLIE	FMRP targets	0.819538
OLLIE_abnormal_glutamate_mediated_receptor_currents	0.0588103	0.151517	-0.333641	-1.40148	2357	39	2903|2898|1742|8831|2897|2904|2893|57576|58512|9495|59283|54413	OLLIE	abnormal glutamate mediated receptor currents	0.819538
GO_AXON_CYTOPLASM	0.0591147	0.151864	0.385179	1.43823	3498	32	282991|84062|547|23557|1176|6647|2647|55330|3091|9371|81565|26258|4747|26985|23011|388552	GO	AXON CYTOPLASM	0.818546
GO_NEGATIVE_REGULATION_OF_AXONOGENESIS	0.0593182	0.15195	-0.290724	-1.35222	2249	60	7869|223117|80031|8482|8831|8851|5800|1600|7143|3475|9723|9037|7474|6696|54437|4038|9353|64218|10371|7070|4804|89780|374946	GO	NEGATIVE REGULATION OF AXONOGENESIS	0.8183
GO_POSITIVE_REGULATION_OF_SYNAPTIC_TRANSMISSION	0.0596618	0.152393	-0.256919	-1.30826	2088	93	22997|23316|1759|1813|2903|409|2898|1742|3908|1141|9378|5865|2852|673|7143|50944|22941|64084|81832|54413|4914|10874|9211|6857|91683|6804|22871|10497|57555|18|4804|5021|23237|2902|7101|22883	GO	POSITIVE REGULATION OF SYNAPTIC TRANSMISSION	0.817034
GO_B_CELL_HOMEOSTASIS	0.0612122	0.155908	0.468806	1.47591	3460	17	4208|578|6654|581|54542|10018|3091|55012|596	GO	B CELL HOMEOSTASIS	0.807131
GO_POSITIVE_REGULATION_OF_LYMPHOCYTE_DIFFERENTIATION	0.0620805	0.156865	0.348379	1.40097	3754	44	8767|7494|3592|972|3600|3135|3965|9308|9655|2625|55012|301|4179|7048|100|639|7040|8744|10125|79576|7704|2621|4860	GO	POSITIVE REGULATION OF LYMPHOCYTE DIFFERENTIATION	0.804474
OLLIE_abnormal_corpus_callosum_morphology	0.0621453	0.156865	0.298929	1.35161	3952	77	3309|54503|8775|64067|25987|26503|975|66004|347733|4036|4784|22911|7461|1717|55079|4864|7458|4843|23077|4131|64844|9201|8829|8936|2534|4440|351|9097|821|65108|2296|5201	OLLIE	abnormal corpus callosum morphology	0.804474
OLLIE_abnormal_embryonic_fetal_subventricular_zone_morphology	0.0621716	0.156865	-0.362637	-1.41825	2555	30	317|23316|1951|55755|1746|5080|8100|170825|25960|6469|1745|7101|3696	OLLIE	abnormal embryonic fetal subventricular zone morphology	0.804474
GO_MYELOID_DENDRITIC_CELL_DIFFERENTIATION	0.0622898	0.156865	0.559813	1.50045	3426	10	116071|5663|55509|7189|3516|7048|7040|8744	GO	MYELOID DENDRITIC CELL DIFFERENTIATION	0.804474
GO_REGULATION_OF_NEUROTRANSMITTER_LEVELS	0.0628538	0.157841	-0.223762	-1.24994	1942	158	140730|145270|148281|41|4128|1813|5153|6570|7054|11255|9378|94121|9256|5865|477|2852|673|320|8292|8497|8773|2055|114088|9627|84958|81539|3766|8618|5799|8864|2054|815|220074|6857|22859|10003|2571|9162|773|91683|27445|223|6804|22871|8499|10497|8938|143425|84258|57586|18|8448|221955|51222|54843|5413|8541|127833|9369|83851	GO	REGULATION OF NEUROTRANSMITTER LEVELS	0.801781
GO_CYTOPLASMIC_UBIQUITIN_LIGASE_COMPLEX	0.0638018	0.159773	0.523191	1.48513	3537	12	9978|6923|23032|6400|8453|267	GO	CYTOPLASMIC UBIQUITIN LIGASE COMPLEX	0.796498
GO_NEURON_PROJECTION_TERMINUS	0.065044	0.162428	-0.247155	-1.28228	2233	103	790|8927|30818|1813|10411|1006|4983|57465|2898|1742|7054|2796|3737|29993|2852|3673|2899|2893|3776|9145|8514|2892|5799|6843|10874|5024|57657|4985|6857	GO	NEURON PROJECTION TERMINUS	0.789339
GO_REGULATION_OF_SYNAPTIC_TRANSMISSION_DOPAMINERGIC	0.0665451	0.165591	-0.485973	-1.48159	2955	13	1813|85445|409|1141|5865	GO	REGULATION OF SYNAPTIC TRANSMISSION DOPAMINERGIC	0.780963
GO_NEGATIVE_REGULATION_OF_LYMPHOCYTE_APOPTOTIC_PROCESS	0.0669603	0.165591	0.463725	1.45991	3785	17	3620|604|972|8772|27086|3091|8660|8915	GO	NEGATIVE REGULATION OF LYMPHOCYTE APOPTOTIC PROCESS	0.780963
OLLIE_PSD_95_core	0.0670148	0.165591	0.310479	1.35764	4195	65	7846|292|1213|5230|830|1267|7531|347733|1072|9229|2752|8803|230|5052|5162|7416|2597|498|50|7417|506|9114|5879|9228|4905|539|6711	OLLIE	PSD 95 core	0.780963
GO_REGULATION_OF_MACROPHAGE_DIFFERENTIATION	0.0670514	0.165591	0.494031	1.4684	3740	14	8737|1435|8772|841|5771|5925|5578	GO	REGULATION OF MACROPHAGE DIFFERENTIATION	0.780963
GO_FOREBRAIN_REGIONALIZATION	0.0679582	0.167368	-0.394158	-1.43318	2865	23	3975|9289|5080|652|170825|80055|6469|7080|7482|8320|650|389549	GO	FOREBRAIN REGIONALIZATION	0.776327
reactome_Na+/Cl- dependent neurotransmitter transporters	0.0686098	0.16837	-0.684429	-1.48953	3231	5	6570|55117|6529|6536	reactome	Na+/Cl- dependent neurotransmitter transporters	0.773736
GO_CELL_DIFFERENTIATION_IN_HINDBRAIN	0.0687416	0.16837	-0.422017	-1.44901	2952	19	3975|9378|869|491|23017|2624|6095|773	GO	CELL DIFFERENTIATION IN HINDBRAIN	0.773736
reactome_Synaptic adhesion-like molecules	0.0695563	0.1699	-0.421406	-1.44691	2987	19	2903|1742|2904|2893|5802|2892	reactome	Synaptic adhesion-like molecules	0.769807
GO_CELL_ACTIVATION_INVOLVED_IN_IMMUNE_RESPONSE	0.0698293	0.170102	0.302743	1.3439	4409	70	4683|22904|7098|6284|165918|3383|5873|5663|602|7099|27086|56892|55361|6778|54542|3981|23228|2185|2625|51010|6845|6814	GO	CELL ACTIVATION INVOLVED IN IMMUNE RESPONSE	0.769291
reactome_Activation of anterior HOX genes in hindbrain development during early embryogenesis	0.0710334	0.172565	0.298847	1.33733	4493	73	79447|8357|5441|8349|3017|85236|9063|8334|3021|9611|5436|5440|5432|8294|8344|5437|5431|5439|55766|8202|8353|5435|8338|5438|3015|3725|3020|7528|8341	reactome	Activation of anterior HOX genes in hindbrain development during early embryogenesis	0.763048
GO_REGULATION_OF_LYMPHOCYTE_APOPTOTIC_PROCESS	0.072056	0.174575	0.373058	1.40304	4273	33	29126|355|3620|604|972|8772|3965|27086|581|3091|8660|8915	GO	REGULATION OF LYMPHOCYTE APOPTOTIC PROCESS	0.758019
reactome_Presynaptic depolarization and calcium channel opening	0.0724453	0.175044	-0.512952	-1.47758	3241	11	782|9254|783|777|773|55799|774|784	reactome	Presynaptic depolarization and calcium channel opening	0.756854
OLLIE_abnormal_neurite_morphology	0.0730386	0.1758	0.237776	1.25395	5203	201	84875|9896|961|3309|10094|3796|7098|1435|7846|2045|51299|4780|857|26503|6780|5630|4076|153090|7572|4898|7099|53|3949|1072|163175|51143|55361|23175|4155|10409|81846|9444|2049|410|51542|375790|2826|378|4842|6310|1808|113189|55079|2332|5660|7458|7431|4131|6092|10472|23287|23136|2596|8443|5813|6324|9201|5376|4747|894|57556|85461|9252|2047|3145|7222|372|90678|821|2896|4000|5564	OLLIE	abnormal neurite morphology	0.754982
GO_REGULATION_OF_CHEMOKINE_PRODUCTION	0.0731515	0.1758	0.360344	1.3924	4366	37	5610|8767|7098|972|3965|7097|7099|10631|59307|3091|9655|2950|161882|1654	GO	REGULATION OF CHEMOKINE PRODUCTION	0.754982
GO_POSITIVE_REGULATION_OF_CYTOKINE_BIOSYNTHETIC_PROCESS	0.0736168	0.176123	0.40474	1.41912	4274	25	3659|7098|602|7099|29110|3315|7189|80381|5970|8915|161882|9261	GO	POSITIVE REGULATION OF CYTOKINE BIOSYNTHETIC PROCESS	0.754184
GO_POSITIVE_REGULATION_OF_NATURAL_KILLER_CELL_ACTIVATION	0.0738463	0.176123	0.514053	1.45919	4094	12	3592|3600|164|26258|3916|388552|10125|148022|2621	GO	POSITIVE REGULATION OF NATURAL KILLER CELL ACTIVATION	0.754184
GO_NEGATIVE_T_CELL_SELECTION	0.0739943	0.176123	0.685913	1.4582	3913	5	355|972|9474	GO	NEGATIVE T CELL SELECTION	0.754184
GO_POSITIVE_REGULATION_OF_NEURAL_PRECURSOR_CELL_PROLIFERATION	0.0740741	0.176123	-0.325166	-1.36588	2969	39	50937|3975|1813|6663|9289|1638|5080|57540|6469|3642|2735|259266|429|63925|89780|6608|7101|57650|10763	GO	POSITIVE REGULATION OF NEURAL PRECURSOR CELL PROLIFERATION	0.754184
GO_B_CELL_RECEPTOR_SIGNALING_PATHWAY	0.0755681	0.179199	0.433237	1.42879	4319	20	4208|581|952|5594|23180|10451|7006|9564|596|150372	GO	B CELL RECEPTOR SIGNALING PATHWAY	0.746665
GO_NEGATIVE_REGULATION_OF_ALPHA_BETA_T_CELL_ACTIVATION	0.0760512	0.179615	0.497638	1.44722	4226	13	8764|604|3965|9655|301|83737|3146	GO	NEGATIVE REGULATION OF ALPHA BETA T CELL ACTIVATION	0.745658
OLLIE_abnormal_excitatory_postsynaptic_currents	0.0761454	0.179615	-0.276629	-1.30937	2846	65	1813|2903|8831|9378|1740|869|8567|2030|814|81832|59283|54413|1979|8618|815|6095|6857|773|116372|6712|2902|127833|92737	OLLIE	abnormal excitatory postsynaptic currents	0.745658
GO_ANTEROGRADE_AXONAL_TRANSPORT	0.078869	0.18555	0.401149	1.40652	4579	25	282991|84062|547|23557|1176|6647|2647|55330|9371|26258|4747|26985|23011|388552	GO	ANTEROGRADE AXONAL TRANSPORT	0.73154
GO_REGULATION_OF_NEUROTRANSMITTER_UPTAKE	0.0791264	0.185667	-0.489405	-1.45296	3524	12	1813|6570|5865|477|8864	GO	REGULATION OF NEUROTRANSMITTER UPTAKE	0.731266
GO_T_CELL_HOMEOSTASIS	0.0803057	0.187631	0.411929	1.41297	4643	23	355|8772|29985|5366|581|54542|10018|10572|55012|596|7040|836|5532	GO	T CELL HOMEOSTASIS	0.726695
GO_POSTSYNAPTIC_MEMBRANE_ORGANIZATION	0.0803834	0.187631	-0.390836	-1.40258	3412	22	9863|10243|1742|9378|8292|2743|54413|4038|22871|57555|64101	GO	POSTSYNAPTIC MEMBRANE ORGANIZATION	0.726695
GO_B_CELL_ACTIVATION	0.0813006	0.189278	0.286438	1.31047	5205	82	4683|684|958|604|4208|165918|7412|602|1316|841|7099|5771|3676|578|581|3981|23228|8935|2185|3688|3516|3476|51010	GO	B CELL ACTIVATION	0.7229
GO_CEREBRAL_CORTEX_DEVELOPMENT	0.0825205	0.191619	-0.24431	-1.25875	2850	99	284403|50937|5079|10579|9289|89839|7054|8851|26468|10460|4744|1600|30837|22903|5080|153241|26047|5802|114327|9928|7248|4040|1641|9353|7080|259266|10371|429|585|2902|6608|7101|85458|5454|6715|93986|317762|8320	GO	CEREBRAL CORTEX DEVELOPMENT	0.717561
GO_PIGMENTATION	0.0831838	0.192659	0.290876	1.31174	5285	76	9896|282991|84062|4208|84343|10159|5873|967|23557|79803|10540|5861|8766|10981|164|2776|2647|55330|583|10018|2767|9230	GO	PIGMENTATION	0.715211
GO_NEURON_PROJECTION_MEMBRANE	0.0834313	0.192733	-0.342809	-1.36469	3404	32	3746|490|90249|7442|2852|9495|26047|3767|6506|4985|4642|6870|4804	GO	NEURON PROJECTION MEMBRANE	0.715044
reactome_Activation of RAS in B cells	0.0838627	0.19285	0.676997	1.43925	4435	5	25780|3265|4893|3845|10125	reactome	Activation of RAS in B cells	0.714781
GO_LEUKOCYTE_HOMEOSTASIS	0.0839134	0.19285	0.348853	1.36476	5026	39	355|4208|8772|29985|5366|578|6654|581|54542|10018|3091|10572|55012|301|596|3146	GO	LEUKOCYTE HOMEOSTASIS	0.714781
GO_NEUROTRANSMITTER_METABOLIC_PROCESS	0.0861462	0.197031	-0.42487	-1.4106	3743	17	145270|4128|7054|8292|220074|10003|2571|773|223|18|221955	GO	NEUROTRANSMITTER METABOLIC PROCESS	0.705466
GO_THYMIC_T_CELL_SELECTION	0.0861734	0.197031	0.536388	1.43767	4740	10	355|972|9474|6722|2625	GO	THYMIC T CELL SELECTION	0.705466
GO_POSITIVE_REGULATION_OF_NATURAL_KILLER_CELL_MEDIATED_IMMUNITY	0.0866459	0.197606	0.535996	1.43662	4766	10	3133|3592|5819|164|3916|10125|5817	GO	POSITIVE REGULATION OF NATURAL KILLER CELL MEDIATED IMMUNITY	0.7042
GO_POSITIVE_REGULATION_OF_MACROPHAGE_DIFFERENTIATION	0.0871004	0.198137	0.535582	1.43551	4791	10	8737|1435|8772|841|5925|5578|3976	GO	POSITIVE REGULATION OF MACROPHAGE DIFFERENTIATION	0.703035
GO_MACROPHAGE_ACTIVATION_INVOLVED_IN_IMMUNE_RESPONSE	0.0880218	0.199725	0.672982	1.43071	4655	5	22904|7098|3146|5581|148022	GO	MACROPHAGE ACTIVATION INVOLVED IN IMMUNE RESPONSE	0.699569
GO_IMMUNOLOGICAL_SYNAPSE	0.088854	0.201102	0.417911	1.39627	5093	21	399|3383|5573|975|7430|1845|8915|30968|9306|4627|8417	GO	IMMUNOLOGICAL SYNAPSE	0.696583
GO_REGULATION_OF_MONOCYTE_DIFFERENTIATION	0.0910628	0.205581	0.532833	1.42814	5009	10	3665|1435|27086	GO	REGULATION OF MONOCYTE DIFFERENTIATION	0.687017
OLLIE_abnormal_sensory_capabilities_reflexes_nociception	0.0920258	0.207232	-0.175739	-1.12947	1797	480	6261|4811|79054|57554|5126|8927|5079|5151|65217|4647|3358|4128|30818|1813|1644|1006|2903|409|23621|10243|6334|9127|1742|9289|8831|4916|3908|2065|7442|84059|4144|8851|50649|11248|1141|3737|9654|51168|9942|219931|2897|494513|2904|1740|11016|477|1137|2893|3915|8567|3910|9254|84189|2556|491|1600|51166|1268|2743|64072|22941|814|2055|51761|23353|1130|2562|26047|4008|9311|80243|54413|57167|3766|3067|102…	OLLIE	abnormal sensory capabilities reflexes nociception	0.683543
GO_NEGATIVE_REGULATION_OF_B_CELL_APOPTOTIC_PROCESS	0.0924531	0.207671	0.551101	1.42685	5045	9	604|972|27086|8660|8915|100	GO	NEGATIVE REGULATION OF B CELL APOPTOTIC PROCESS	0.682624
GO_LONG_TERM_SYNAPTIC_DEPRESSION	0.0950571	0.212985	0.511665	1.41395	5251	11	375|10769|952|6722|2185	GO	LONG TERM SYNAPTIC DEPRESSION	0.671651
GO_REGULATION_OF_DENDRITIC_SPINE_MORPHOGENESIS	0.0955093	0.213463	-0.351634	-1.35093	3957	28	23316|8851|7074|1942|54413|65981|80725|3706|22871|2043	GO	REGULATION OF DENDRITIC SPINE MORPHOGENESIS	0.670677
GO_B_CELL_PROLIFERATION	0.0967666	0.215734	0.496075	1.40816	5365	12	958|4208|7099|581|23228|596	GO	B CELL PROLIFERATION	0.666081
GO_REGULATION_OF_OLIGODENDROCYTE_DIFFERENTIATION	0.097722	0.217322	-0.355008	-1.35029	4070	27	26011|118738|1746|85414|10215|10419|652|170825|6469|7852|1745|3398	GO	REGULATION OF OLIGODENDROCYTE DIFFERENTIATION	0.662896
GO_SYNAPTIC_VESICLE_ENDOCYTOSIS	0.0986632	0.218871	-0.41642	-1.38254	4287	17	6456|4983|29993|6453|85439|6857|91683	GO	SYNAPTIC VESICLE ENDOCYTOSIS	0.659812
GO_PRESYNAPSE	0.100398	0.222167	-0.197095	-1.1714	2700	243	140730|790|2912|148281|8927|1759|1813|1644|10411|85445|2903|4983|57465|2898|1742|6570|7054|83992|11255|3737|9378|94121|9256|5865|2852|2899|2893|320|8497|8773|2055|5138|114088|9627|84958|115827|9145|3766|2892|192683|8618|5799|6843|2054|815|10874|6833|85439|5024|6857|9899|22859|2571|23085|9162|273|773|91683|27445|6804|22871|8499|10497|8938|57555|143425|26747|84258|26059|5142|6855|57586|8448|5338|94…	GO	PRESYNAPSE	0.65332
GO_NEGATIVE_REGULATION_OF_INFLAMMATORY_RESPONSE	0.101029	0.223013	0.302386	1.30114	6270	60	5692|55829|7132|7133|54|284207|80762|5771|4598|5465|2294|4907|11221|3082|79004|80381|9655|2625|9021|6223|2876|2950	GO	NEGATIVE REGULATION OF INFLAMMATORY RESPONSE	0.651669
OLLIE_abnormal_nervous_system_electrophysiology	0.101785	0.223969	-0.211134	-1.19314	3089	170	2563|3339|8927|8913|4647|4128|1813|10243|2898|6334|6511|3908|7442|7368|1141|3737|2897|477|3815|1137|2893|8567|9254|3782|491|7143|64072|2562|26047|9311|8514|3766|3767|9631|57716|6327|57657|4897|9211|23416|2891|2571|4862	OLLIE	abnormal nervous system electrophysiology	0.649812
GO_REGULATION_OF_NEURONAL_SYNAPTIC_PLASTICITY	0.101964	0.223969	-0.307314	-1.30698	4065	41	1813|2898|1742|8831|729956|3815|81832|9145|3766|815|10497|6855|23154|23237|2902|8541	GO	REGULATION OF NEURONAL SYNAPTIC PLASTICITY	0.649812
GO_NEURON_RECOGNITION	0.102886	0.225442	-0.332907	-1.32527	4198	32	1951|8851|1268|9037|26047|51294|50863|64221|4897|57463|55118|2043|7852|4978|10371	GO	NEURON RECOGNITION	0.646965
GO_POSITIVE_REGULATION_OF_ACTIVATED_T_CELL_PROLIFERATION	0.103986	0.227295	0.522529	1.40052	5720	10	8772|3485|3146|3481|8744|57678|177|100133941	GO	POSITIVE REGULATION OF ACTIVATED T CELL PROLIFERATION	0.643411
GO_REGULATION_OF_CYTOKINE_SECRETION_INVOLVED_IN_IMMUNE_RESPONSE	0.104363	0.227561	0.62056	1.40704	5580	6	8764|117854|9474	GO	REGULATION OF CYTOKINE SECRETION INVOLVED IN IMMUNE RESPONSE	0.642901
GO_REGULATION_OF_B_CELL_APOPTOTIC_PROCESS	0.106259	0.231133	0.475992	1.38427	5905	13	604|972|27086|581|8660|8915|100	GO	REGULATION OF B CELL APOPTOTIC PROCESS	0.636137
GO_POSITIVE_REGULATION_OF_B_CELL_PROLIFERATION	0.106607	0.231328	0.396009	1.35837	6164	23	958|604|4208|972|975|7099|1026|952|8660|10451|596|10673	GO	POSITIVE REGULATION OF B CELL PROLIFERATION	0.635772
GO_NATURAL_KILLER_CELL_MEDIATED_IMMUNITY	0.107289	0.231832	0.464122	1.3795	5985	14	5873|4277|5052|100507436|6845|10383|79465	GO	NATURAL KILLER CELL MEDIATED IMMUNITY	0.634827
GO_MIDBRAIN_DEVELOPMENT	0.107473	0.231832	0.280736	1.27277	6846	78	3309|1499|4722|27089|8655|1267|998|7531|6422|522|1340|805|60|4155|10971|10409|6654|387|808|801|59345|1152|64426	GO	MIDBRAIN DEVELOPMENT	0.634827
GO_T_CELL_ACTIVATION_INVOLVED_IN_IMMUNE_RESPONSE	0.107727	0.231832	0.406935	1.3596	6175	21	3383|5873|5663|602|27086|6778|54542|2625|161882|3146	GO	T CELL ACTIVATION INVOLVED IN IMMUNE RESPONSE	0.634827
GO_GABAERGIC_NEURON_DIFFERENTIATION	0.107877	0.231832	-0.4527	-1.38015	4791	13	1813|26468|1746|2624|7080|429|1745	GO	GABAERGIC NEURON DIFFERENTIATION	0.634827
GO_NEUROTRANSMITTER_UPTAKE	0.108221	0.232013	-0.483866	-1.3938	4842	11	6570|477|2055|81539|3766	GO	NEUROTRANSMITTER UPTAKE	0.634487
GO_POSITIVE_REGULATION_OF_NEURON_APOPTOTIC_PROCESS	0.108703	0.232489	0.325863	1.31042	6574	44	1499|4170|2045|5366|998|5300|581|9131|7020|10018|9040|1649|4296|1020|997|1728	GO	POSITIVE REGULATION OF NEURON APOPTOTIC PROCESS	0.633598
reactome_Sema3A PAK dependent Axon repulsion	0.114373	0.244033	0.439543	1.36033	6446	16	2242|1072|3984|5058|3320|8829|5879|2534	reactome	Sema3A PAK dependent Axon repulsion	0.612551
GO_DIGESTIVE_SYSTEM_DEVELOPMENT	0.115789	0.24634	-0.231227	-1.20909	3951	107	2254|4088|26160|6663|5125|7298|6423|3643|3815|123872|51339|1600|1373|54806|7547|64220|7474|339829|2054|51057|5915|2624|55036|56034|652|6469|7043|5310|2735|6909|6932|2255|429|5021|3398|5919|6608|7083	GO	DIGESTIVE SYSTEM DEVELOPMENT	0.608464
GO_NEURON_DIFFERENTIATION	0.116094	0.24634	-0.163622	-1.0923	1705	739	11005|7869|2558|114787|10277|84570|27255|11091|5592|26011|5549|26160|3975|4647|4168|8482|1813|5090|1951|7399|4983|57465|5076|30012|1742|90249|8831|4916|3908|11211|7054|8851|7368|1141|26039|26468|285331|85451|9378|222662|4744|6446|166614|1946|29993|79789|1002|5662|869|64919|84189|7074|6905|79600|655|1501|491|5800|1600|1268|9839|7143|54806|64072|10160|50944|22903|2055|6601|51761|1746|23418|7046|213…	GO	NEURON DIFFERENTIATION	0.608464
GO_NEURONAL_POSTSYNAPTIC_DENSITY	0.116281	0.24634	-0.279247	-1.26279	4482	53	8927|2903|1742|8831|4744|1740|2852|5028|50944|64084|10280|815|9162|22871|119|2785|2902|22883	GO	NEURONAL POSTSYNAPTIC DENSITY	0.608464
GO_NEURAL_TUBE_FORMATION	0.117244	0.247792	-0.246555	-1.22753	4205	83	317|6692|26160|5076|57545|6423|6491|2648|79600|9839|4522|11146|7249|57167|7248|7474|80199|11019|8323|4040	GO	NEURAL TUBE FORMATION	0.605913
GO_SPINAL_CORD_MOTOR_NEURON_CELL_FATE_SPECIFICATION	0.118555	0.249971	-0.537712	-1.38931	5432	8	5080|84504|3670|51684|4825|2737	GO	SPINAL CORD MOTOR NEURON CELL FATE SPECIFICATION	0.60211
GO_NEGATIVE_REGULATION_OF_MYELOID_LEUKOCYTE_DIFFERENTIATION	0.119312	0.250976	0.370765	1.32574	6960	27	1499|7098|861|6422|7099|5771	GO	NEGATIVE REGULATION OF MYELOID LEUKOCYTE DIFFERENTIATION	0.600369
GO_REGULATION_OF_B_CELL_PROLIFERATION	0.121704	0.255406	0.344918	1.30699	7231	34	958|604|4208|972|975|7099|1026|952|8660|10451|1029|596|196|10673|100|639|836	GO	REGULATION OF B CELL PROLIFERATION	0.592768
OLLIE_abnormal_conditioned_place_preference_behavior	0.122983	0.257486	-0.394724	-1.33248	5311	18	1813|1137|1268|814|8864|84152|160622|2902|774|81706	OLLIE	abnormal conditioned place preference behavior	0.589246
panther_B cell activation	0.123318	0.257584	0.320262	1.2879	7458	44	6654|5290|5595|3265|4893|2885|5594|801|5604|10451|5605|4792|369|5879|3725|933|6300|5532|4067|5600	panther	B cell activation	0.589081
GO_PRODUCTION_OF_MOLECULAR_MEDIATOR_OF_IMMUNE_RESPONSE	0.124894	0.259981	0.328208	1.2921	7497	40	64127|4683|355|165918|7097|56259|5423|3981|3123|2590|4437|51010	GO	PRODUCTION OF MOLECULAR MEDIATOR OF IMMUNE RESPONSE	0.585059
GO_REGULATION_OF_LEUKOCYTE_CHEMOTAXIS	0.125047	0.259981	0.302348	1.27259	7704	54	4283|6373|3627|3592|1435|972|811|3965|10488|6376|2185|284114|7423|1909|196527|5879|708|3146|51157|6347|7057	GO	REGULATION OF LEUKOCYTE CHEMOTAXIS	0.585059
OLLIE_abnormal_hindbrain_development	0.125416	0.260144	-0.233751	-1.20435	4332	99	899|26160|3975|5079|4254|6334|2065|9254|1600|54806|5080|5013|4774|10215|5332|2020|10715|9935|6095|9211|8100|170825|773|6469	OLLIE	abnormal hindbrain development	0.584787
GO_POSITIVE_REGULATION_OF_ALPHA_BETA_T_CELL_ACTIVATION	0.126564	0.261917	0.371924	1.31624	7363	26	3133|3105|8767|3592|3965|9308|9655|301|7048|100|79576|7704|10808|4860	GO	POSITIVE REGULATION OF ALPHA BETA T CELL ACTIVATION	0.581836
reactome_Glutamate Neurotransmitter Release Cycle	0.12697	0.26215	-0.365726	-1.31246	5390	22	6511|9256|6505|8497|6506|6857|6804|8499|10497	reactome	Glutamate Neurotransmitter Release Cycle	0.581451
OLLIE_abnormal_pituitary_gland_morphology	0.127871	0.263402	-0.261076	-1.23166	4793	64	1813|8820|23322|94121|9254|5802|22974|80199|1031|2690|219409|652|80055|3340|6934|9915|9095|7080|85300|2255|1019|84976|55636|6658|2691|3670|5454	OLLIE	abnormal pituitary gland morphology	0.579381
GO_PIGMENT_ACCUMULATION	0.128938	0.26499	0.474676	1.34742	7149	12	967|10981|164|26258|388552|84079|8907	GO	PIGMENT ACCUMULATION	0.576771
pathwaycommons_JNK signaling in the CD4+ TCR pathway	0.132703	0.272103	0.485724	1.34226	7331	11	3937|6416|1326|28988|1398|3725|1399|6885	pathwaycommons	JNK signaling in the CD4+ TCR pathway	0.565267
GO_LYMPHOCYTE_ACTIVATION_INVOLVED_IN_IMMUNE_RESPONSE	0.133236	0.27257	0.307099	1.26565	8132	49	4683|165918|3383|5873|5663|602|7099|27086|6778|54542|3981|23228|2185|2625|51010|6845|161882	GO	LYMPHOCYTE ACTIVATION INVOLVED IN IMMUNE RESPONSE	0.564522
OLLIE_abnormal_nervous_system_morphology	0.134664	0.274862	-0.151565	-1.05878	910	1506	7869|7084|23467|2558|6687|10277|5178|317|150465|27255|899|23316|7786|50937|3339|26011|2784|1869|8927|8822|26160|7275|10762|3975|5079|22901|65217|4647|4254|1759|4168|8482|60386|4128|57634|1813|1663|9786|9863|9962|284001|6663|4216|1951|7399|4983|5125|23621|10243|2894|146664|5076|30012|6334|23529|1742|90249|4968|4194|27443|25914|9289|8831|4093|4916|3908|2065|57545|84059|8851|6423|9231|7368|8820|1141…	OLLIE	abnormal nervous system morphology	0.560886
GO_REGULATION_OF_SYNAPTIC_TRANSMISSION_GABAERGIC	0.135632	0.276207	-0.355888	-1.29402	5719	23	1813|85445|1268|6529|22871|57555|5021|64854|5334|6863	GO	REGULATION OF SYNAPTIC TRANSMISSION GABAERGIC	0.558765
GO_CYTOKINE_RECEPTOR_ACTIVITY	0.136236	0.276806	0.331484	1.28088	8132	37	3601|3455|972|84818|3977|9180|5618|163702|57007|2826|3460|2674|3572	GO	CYTOKINE RECEPTOR ACTIVITY	0.557824
GO_NEGATIVE_REGULATION_OF_ASTROCYTE_DIFFERENTIATION	0.136556	0.276827	-0.464528	-1.33809	6110	11	4916|4613|1600	GO	NEGATIVE REGULATION OF ASTROCYTE DIFFERENTIATION	0.557792
GO_NEGATIVE_REGULATION_OF_CD4_POSITIVE_ALPHA_BETA_T_CELL_ACTIVATION	0.13689	0.276876	0.541811	1.34885	7415	8	604|3965|9655|301|3146	GO	NEGATIVE REGULATION OF CD4 POSITIVE ALPHA BETA T CELL ACTIVATION	0.557714
GO_LIGAND_DEPENDENT_NUCLEAR_RECEPTOR_TRANSCRIPTION_COACTIVATOR_ACTIVITY	0.13764	0.277765	0.304399	1.25998	8411	50	135112|85441|81|8648|56943|2247|10499|10011|6604|10025|90390|55809|6760|8202|55827|9969|57658|10474|56970|7251|10432	GO	LIGAND DEPENDENT NUCLEAR RECEPTOR TRANSCRIPTION COACTIVATOR ACTIVITY	0.556322
GO_MODULATION_BY_SYMBIONT_OF_HOST_CELLULAR_PROCESS	0.139953	0.281796	0.3664	1.29669	8142	26	841|3841|5272|10018|598|10533|3838|9218|3839|3840|80149|7040|3836	GO	MODULATION BY SYMBIONT OF HOST CELLULAR PROCESS	0.550065
GO_FOREBRAIN_GENERATION_OF_NEURONS	0.145768	0.292847	-0.256821	-1.21159	5464	64	1813|26468|166614|64919|6601|1638|1746|5080|2066|7474|2624|1641|51176|170825|9353|7080|259266|23314|10371|429|1745|89780|7101|57282	GO	FOREBRAIN GENERATION OF NEURONS	0.533359
GO_LIPID_DIGESTION	0.147783	0.295734	0.589457	1.33651	7902	6	200879|3949|64788	GO	LIPID DIGESTION	0.529099
GO_DIGESTIVE_SYSTEM_PROCESS	0.147867	0.295734	0.376422	1.29118	8550	23	64127|7099|3949|1131|7430|48|1314|91603|11171|362	GO	DIGESTIVE SYSTEM PROCESS	0.529099
GO_RESPONSE_TO_HISTAMINE	0.148326	0.295989	-0.57968	-1.34809	6900	6	1813|2562|1729	GO	RESPONSE TO HISTAMINE	0.528724
OLLIE_abnormal_neurotransmitter_level	0.149338	0.297346	-0.278048	-1.22797	5842	48	1644|953|1742|11255|9378|477|1137|9254|4902|6095|6857|22859|2571|6529|773|4929|26059|127833|5601|2572|6844|4846|10947|1305	OLLIE	abnormal neurotransmitter level	0.526738
GO_T_CELL_SELECTION	0.149909	0.297819	0.413241	1.30098	8475	17	355|972|3600|6778|9474|6722|2625|161882|596	GO	T CELL SELECTION	0.526048
GO_LIGASE_ACTIVITY_FORMING_CARBON_OXYGEN_BONDS	0.15062	0.298567	0.317182	1.2556	9055	41	7453|833|23395|3735|5917|6897|6301|57038|54148|16|1615|10352|55699|4141|23438|8565|10667|4677|124454|79731	GO	LIGASE ACTIVITY FORMING CARBON OXYGEN BONDS	0.524958
GO_NEUROMUSCULAR_SYNAPTIC_TRANSMISSION	0.152709	0.30204	-0.406275	-1.29811	6706	15	1141|1138|1137|23095|5024|773|1837	GO	NEUROMUSCULAR SYNAPTIC TRANSMISSION	0.519935
GO_NEGATIVE_REGULATION_OF_LEUKOCYTE_CHEMOTAXIS	0.153214	0.302369	-0.543911	-1.33641	7047	7	727|4856|9353|11240|4681	GO	NEGATIVE REGULATION OF LEUKOCYTE CHEMOTAXIS	0.519462
GO_LONG_CHAIN_FATTY_ACID_COA_LIGASE_ACTIVITY	0.154622	0.304475	0.472954	1.30697	8542	11	23205|2181|51703|2182|2180	GO	LONG CHAIN FATTY ACID COA LIGASE ACTIVITY	0.516448
OLLIE_abnormal_temporal_memory	0.155084	0.304714	-0.225492	-1.17219	5319	104	2558|2563|30818|2903|2898|1742|7442|6263|2904|673|1501|57576|814|23286|7249|54413|8514|6453|84254|815|79800|80312|775|23416|79813|4862|6529|8841|273|10152	OLLIE	abnormal temporal memory	0.516107
GO_OPTIC_NERVE_DEVELOPMENT	0.155862	0.305572	-0.45312	-1.30523	6974	11	5076|1141|3737	GO	OPTIC NERVE DEVELOPMENT	0.514886
KEGG_ADIPOCYTOKINE_SIGNALING_PATHWAY	0.156271	0.305703	0.291944	1.23381	9652	55	3717|6774|7132|7133|1374|2181|5106|5465|79602|51094|51703|2182|6513|7186|8660|9021|5970	KEGG	ADIPOCYTOKINE SIGNALING PATHWAY	0.514701
OLLIE_abnormal_cerebral_cortex_pyramidal_cell_morphology	0.159004	0.310369	-0.357897	-1.2672	6784	21	27255|8851|673|9928|83700|10152|1186|10371|4126	OLLIE	abnormal cerebral cortex pyramidal cell morphology	0.508121
GO_REGULATION_OF_NEURON_APOPTOTIC_PROCESS	0.160343	0.312303	0.228176	1.17242	11152	167	3717|1499|4170|4192|1051|2730|4208|2045|5663|5366|998|11315|2914|6648|5300|6416|2253|5290|5582|7336|7466|6647|3265|581|9131|55626|7020|3981|10018|3091|2185|9040|2625|598|1649|16|7423|4296|27324|1020|80315|2876|28996|8882|997|84335|1728|596|8829|6418|10525|4747|2534|10752|65018|3725|6347|2901|8846	GO	REGULATION OF NEURON APOPTOTIC PROCESS	0.505424
OLLIE_abnormal_neural_tube_morphology_development	0.161829	0.314511	-0.177389	-1.10347	3729	351	317|899|23316|50937|26011|26160|10762|3975|4254|60386|57634|1663|9786|6663|4216|5076|4194|27443|25914|2065|8820|23322|7516|4301|6491|1801|80070|1946|5892|10052|2648|3815|4613|3915|672|64399|79600|51339|9839|4522|91147|7046|11146|23426|7249|55733|10733|7547|57167|2889|7248|80199|2149|11019|23394|79867|341640|4040|56034|26146|27161|64221|9935|8100|79813|675|5325|1786|26005|6201|27152|25960|6469|231…	OLLIE	abnormal neural tube morphology development	0.502364
GO_REGULATION_OF_NATURAL_KILLER_CELL_ACTIVATION	0.16524	0.320257	0.422728	1.28275	9266	15	3592|3600|164|100507436|26258|3916|388552|10125|148022|2621	GO	REGULATION OF NATURAL KILLER CELL ACTIVATION	0.494502
panther_Axon guidance mediated by semaphorins	0.165502	0.320257	0.413796	1.28064	9328	16	2242|387|5058|1808|1020|8829|5879|2534	panther	Axon guidance mediated by semaphorins	0.494502
GO_HINDBRAIN_DEVELOPMENT	0.16853	0.325412	-0.214613	-1.15067	5561	123	3746|3975|4093|8851|23322|9378|2648|2146|869|491|1600|30837|54806|5013|5802|9928|5457|2020|23017|1272|4040|2624|9935|6095|51176|170825|8322|773|6469|8624|2735|80184|1902|6331|429|18|6712|4781|7182|2902|6608|58155|84678	GO	HINDBRAIN DEVELOPMENT	0.487566
OLLIE_abnormal_prepulse_inhibition	0.172293	0.331961	-0.248296	-1.18193	6389	67	2558|57554|1813|8831|4144|9378|54487|2904|11016|2893|2556|5496	OLLIE	abnormal prepulse inhibition	0.478913
GO_NEGATIVE_REGULATION_OF_NEURON_DIFFERENTIATION	0.17761	0.34147	-0.199892	-1.12859	5390	169	7869|223117|80031|8482|30012|8831|8851|9856|112|55755|655|27339|5800|1600|7143|3475|9723|5909|22876|56478|9037|152559|5080|1942|54413|22882|25871|7474|10215|57540|6696|54437|4038|9353|64218|6469|22871|1809|2043|259266|6662|1902|27124|10371|429|7070|4804|2202|6658|3398|89780|374946|3670|10363|3397|7101|85458	GO	NEGATIVE REGULATION OF NEURON DIFFERENTIATION	0.466648
GO_INHIBITORY_SYNAPSE	0.178789	0.342999	-0.440312	-1.26834	8000	11	22997|8927|57549|54413|57555	GO	INHIBITORY SYNAPSE	0.464707
GO_NEURON_PROJECTION_REGENERATION	0.179953	0.344493	0.347351	1.24202	10498	27	3717|355|706|3371|1495|133|349667|596|4747|10752|3725|5792|9315|3913|348	GO	NEURON PROJECTION REGENERATION	0.46282
GO_REGULATION_OF_INFLAMMATORY_RESPONSE_TO_ANTIGENIC_STIMULUS	0.181067	0.345885	0.538935	1.28696	9777	7	5692|55829|718|2876|116	GO	REGULATION OF INFLAMMATORY RESPONSE TO ANTIGENIC STIMULUS	0.461068
GO_NEGATIVE_REGULATION_OF_T_CELL_MEDIATED_IMMUNITY	0.185572	0.353161	0.603791	1.28362	9815	5	56940|634|5532|3077|3575	GO	NEGATIVE REGULATION OF T CELL MEDIATED IMMUNITY	0.452027
GO_CELL_MORPHOGENESIS_INVOLVED_IN_NEURON_DIFFERENTIATION	0.185667	0.353161	-0.177651	-1.09311	4442	320	7869|84570|5549|3975|4647|8482|1813|1951|4983|5076|1742|90249|3908|8851|1141|85451|9378|222662|4744|1946|1002|64919|84189|6905|79600|655|1501|491|5800|9839|7143|10160|50944|22903|51761|145581|5080|4147|80243|5361|1942|54413|51332|7474|5457|9024|55609|4914|23768|1947|51057|54437|64221|5588|4891|4897|219527|137970|9211|57463|57451|1641|4038|5365|658|1945|5364|9353|64218|773|6469|4929|2043|4684|1147…	GO	CELL MORPHOGENESIS INVOLVED IN NEURON DIFFERENTIATION	0.452027
OLLIE_abnormal_social_conspecific_interaction	0.186682	0.35434	-0.192625	-1.11624	5365	202	2563|5178|57554|4647|4128|1813|1644|4983|1742|8831|3908|9378|54487|2904|2990|673|2893|55835|4249|9254|1268|2743|64072|50944|22941|2562|26047|54413|2775|1979|2020|8864|220074|775|6095|4897|79813|128178|22859|4038|773|4603|4948|6804|2043|9901|23230|4045|585|79727|55636|5021|8932|2051|5413|9056|2902|259236|64854|7101|123|321|6414|2572|6558|10675|83715	OLLIE	abnormal social conspecific interaction	0.45058
GO_MACROPHAGE_DIFFERENTIATION	0.187544	0.355221	0.456694	1.26204	10361	11	1435|998|841	GO	MACROPHAGE DIFFERENTIATION	0.449501
GO_REGULATION_OF_SHORT_TERM_NEURONAL_SYNAPTIC_PLASTICITY	0.189046	0.356727	-0.435569	-1.25467	8459	11	2898|729956|9145|10497|6855|8541	GO	REGULATION OF SHORT TERM NEURONAL SYNAPTIC PLASTICITY	0.447664
GO_ACID_AMINO_ACID_LIGASE_ACTIVITY	0.189137	0.356727	0.395946	1.24653	10693	17	7706|2730|9039|79717|9040|2937|25809|2356|91978	GO	ACID AMINO ACID LIGASE ACTIVITY	0.447664
OLLIE_abnormal_somatic_nervous_system_morphology	0.191797	0.360983	-0.168166	-1.07793	3801	466	2558|23316|7786|3339|2784|1869|8927|7275|65217|4647|6663|7399|23621|10243|2894|5076|6334|4916|3908|2065|84059|8820|285331|222662|4744|51168|84466|1946|249|1301|1139|84464|3815|4613|9696|11232|8567|3910|6505|9254|84189|6905|491|1600|835|2743|54806|64072|7157|123016|2055|51761|10319|1746|23418|2138|23353|441478|5080|2562|261734|2066|4008|9311|7547|3955|64220|3766|9928|10215|112724|5176|8842|5457|70…	OLLIE	abnormal somatic nervous system morphology	0.442513
GO_REGULATION_OF_MACROPHAGE_DERIVED_FOAM_CELL_DIFFERENTIATION	0.193488	0.3634	0.394214	1.24108	10939	17	1071|1435|7376|5465|4792|183	GO	REGULATION OF MACROPHAGE DERIVED FOAM CELL DIFFERENTIATION	0.439616
OLLIE_abnormal_synapse_morphology	0.194312	0.364182	-0.231737	-1.1512	6988	82	3339|8927|1759|10243|6334|1607|1139|869|8567|9254|51339|7143|815|85439|23095|5588|4038|773|27445|10939|3508|26059|1837	OLLIE	abnormal synapse morphology	0.438682
GO_MODULATION_OF_EXCITATORY_POSTSYNAPTIC_POTENTIAL	0.19822	0.370729	-0.310246	-1.20238	8171	29	23316|1742|9378|50944|81832|54413|6804|22871|57555	GO	MODULATION OF EXCITATORY POSTSYNAPTIC POTENTIAL	0.430944
GO_POSITIVE_REGULATION_OF_MYELOID_LEUKOCYTE_MEDIATED_IMMUNITY	0.199151	0.371693	0.504968	1.25713	10788	8	6810|718|6845	GO	POSITIVE REGULATION OF MYELOID LEUKOCYTE MEDIATED IMMUNITY	0.429816
GO_NEGATIVE_REGULATION_OF_B_CELL_ACTIVATION	0.199678	0.371901	0.37279	1.22944	11414	20	355|604|6422|80762|1029|639|836|2302|4067	GO	NEGATIVE REGULATION OF B CELL ACTIVATION	0.429573
OLLIE_abnormal_contextual_conditioning_behavior	0.201941	0.37471	-0.226828	-1.14311	7176	88	2558|2563|30818|2903|2898|1742|7442|6263|1501|57576|814|23286|7249|54413|8514|6453|84254|815|79800|775|79813|4862|6529|273|10152	OLLIE	abnormal contextual conditioning behavior	0.426304
GO_REGULATION_OF_ASTROCYTE_DIFFERENTIATION	0.202025	0.37471	-0.331712	-1.20612	8519	23	23529|4916|4613|27339|1600	GO	REGULATION OF ASTROCYTE DIFFERENTIATION	0.426304
GO_NEURON_SPINE	0.20336	0.376014	-0.214826	-1.13133	6886	111	57554|1813|409|4983|9127|1742|3908|83992|8851|477|2852|7074|2521|5800|10160|50944|22941|58512|9495|9912|408|2892|5024|57451|478|3706|9162|5501|4900|22871|2043|64101|1902|5142|9743|10479|23237|2902	GO	NEURON SPINE	0.424796
GO_NEGATIVE_REGULATION_OF_CYTOKINE_BIOSYNTHETIC_PROCESS	0.203569	0.376014	0.390467	1.22928	11509	17	9111|602|59307|80381|28951|161882|9314|54206|2302	GO	NEGATIVE REGULATION OF CYTOKINE BIOSYNTHETIC PROCESS	0.424796
OLLIE_abnormal_postnatal_subventricular_zone_morphology	0.204482	0.376922	-0.347044	-1.21218	8758	20	9231|5933|1600|5080|55704|6469|4684	OLLIE	abnormal postnatal subventricular zone morphology	0.423748
GO_POSITIVE_REGULATION_OF_MACROPHAGE_CHEMOTAXIS	0.206051	0.378781	0.555509	1.25954	11018	6	1435|6376|6347|7057	GO	POSITIVE REGULATION OF MACROPHAGE CHEMOTAXIS	0.421612
GO_POSITIVE_REGULATION_OF_LEUKOCYTE_DEGRANULATION	0.2066	0.378781	0.481353	1.24626	11275	9	6810|164|6845|3916	GO	POSITIVE REGULATION OF LEUKOCYTE DEGRANULATION	0.421612
GO_DENDRITIC_CELL_MIGRATION	0.206762	0.378781	0.55514	1.25871	11056	6	2059|998|196527|3146	GO	DENDRITIC CELL MIGRATION	0.421612
GO_CEREBRAL_CORTEX_GABAERGIC_INTERNEURON_DIFFERENTIATION	0.207258	0.378913	-0.427265	-1.23076	9274	11	1813|26468|1746|7080|429|1745	GO	CEREBRAL CORTEX GABAERGIC INTERNEURON DIFFERENTIATION	0.42146
OLLIE_abnormal_neuronal_migration	0.208334	0.379972	-0.231093	-1.14199	7528	80	317|7786|1813|1951|9289|2065|26468|1946|10297|1600|1746|26047|9928|10215|55704|1031|23768|137970	OLLIE	abnormal neuronal migration	0.420249
GO_REGULATION_OF_B_CELL_MEDIATED_IMMUNITY	0.208687	0.379972	0.369676	1.21917	11929	20	30009|958|604|5819|80762|6778|718|51010	GO	REGULATION OF B CELL MEDIATED IMMUNITY	0.420249
GO_AXONEME_ASSEMBLY	0.20915	0.380041	-0.282268	-1.17637	8383	38	26140|25981|57545|54768|123872|339829|1767|345895|55036|51364|23093|161582|54777|27285|89765|27019|79864|56171	GO	AXONEME ASSEMBLY	0.420169
OLLIE_Cav2_channels	0.210353	0.381451	0.215748	1.12938	14852	191	1499|3796|80124|8239|7280|8573|22808|7314|7846|1213|998|7531|22931|4076|2914|11346|347733|5862|10294|9604|1072|817|10540|10121|57142|526|55161|387|5582|80036|10982|5214|6546|1785|23176|5052|4842|23335|9066|51552|2782|1808|7529|10093|6513|4134|391|51606|1175|4131	OLLIE	Cav2 channels	0.418561
OLLIE_NMDAR_network	0.211403	0.382478	0.27252	1.17263	13121	60	1499|7534|830|7531|2783|7532|9229|5898|4155|5582|5595|230|2185|2782|59345|832|5604|2597|2596|1000|5879|4905|6711|5518|2316	OLLIE	NMDAR network	0.417393
GO_NEURAL_TUBE_DEVELOPMENT	0.211961	0.382478	-0.206249	-1.11742	6896	131	317|5311|6692|26160|5076|27443|57545|6423|23322|6491|2648|79600|51339|9839|4522|11146|5080|7249|57167|7248|7474|80199|11019|8323|4040|26146|652|26005|6201|27152|6469|23648|5310|6932|6497|9742|585|89780|6608|51684|84678|84314|57728	GO	NEURAL TUBE DEVELOPMENT	0.417393
OLLIE_abnormal_astrocyte_morphology	0.212203	0.382478	0.256883	1.1615	13497	77	9896|4780|857|23295|975|7097|53|3949|55361|4724|410|51542|215|10456|4864|5660|7431|3572|3400|28951|285362|3295|351|5270|821|2896|5564|55697|3976	OLLIE	abnormal astrocyte morphology	0.417393
GO_POSITIVE_REGULATION_OF_MYELOID_LEUKOCYTE_DIFFERENTIATION	0.212897	0.382957	0.329242	1.19903	12512	29	8737|1435|861|8772|841|169200|537|10456|7189|5925|5578|760|3725|133308|3976	GO	POSITIVE REGULATION OF MYELOID LEUKOCYTE DIFFERENTIATION	0.41685
GO_PRODUCTION_OF_MOLECULAR_MEDIATOR_INVOLVED_IN_INFLAMMATORY_RESPONSE	0.214418	0.384919	0.520214	1.24226	11578	7	3620|6542|7099|81929	GO	PRODUCTION OF MOLECULAR MEDIATOR INVOLVED IN INFLAMMATORY RESPONSE	0.414631
GO_FATTY_ACID_LIGASE_ACTIVITY	0.215559	0.386192	0.420526	1.22297	11980	13	23205|2181|51703|2182|2180	GO	FATTY ACID LIGASE ACTIVITY	0.413196
GO_INFLAMMATORY_RESPONSE_TO_ANTIGENIC_STIMULUS	0.216995	0.387986	0.43025	1.22131	12032	12	3383|2625|3516|3123|3146|10125|9240|23135	GO	INFLAMMATORY RESPONSE TO ANTIGENIC STIMULUS	0.411184
OLLIE_abnormal_nervous_system_development	0.217563	0.388218	-0.158361	-1.05634	3242	728	317|150465|899|23316|7786|50937|3339|26011|26160|10762|3975|5079|4254|8482|60386|57634|1813|1663|9786|284001|6663|4216|1951|4983|10243|5076|6334|4194|27443|25914|9289|2065|57545|8851|6423|9231|8820|54768|26468|23322|7516|5933|4301|4744|55869|6491|1801|80070|1946|5892|10052|84464|2648|673|3815|55755|4613|55247|3915|672|9254|64399|7074|79600|655|51339|491|1600|1268|9839|30837|4522|54806|7157|50944|…	OLLIE	abnormal nervous system development	0.410924
reactome_Deregulated CDK5 triggers multiple neurodegenerative pathways in Alzheimer's disease models	0.217993	0.388218	0.366444	1.20851	12461	20	7531|826|6648|831|5052|823|10018|1020|2801|3725|351|4000	reactome	Deregulated CDK5 triggers multiple neurodegenerative pathways in Alzheimer's disease models	0.410924
GO_CRANIAL_NERVE_MORPHOGENESIS	0.222602	0.395638	-0.368474	-1.20038	9712	16	5076|1141|3737	GO	CRANIAL NERVE MORPHOGENESIS	0.402702
GO_POSITIVE_REGULATION_OF_NEUROTRANSMITTER_TRANSPORT	0.22414	0.397581	-0.384611	-1.20218	9908	14	1813|5865|2852|6804|22871|10497	GO	POSITIVE REGULATION OF NEUROTRANSMITTER TRANSPORT	0.400574
OLLIE_Synaptic_vesicle_GABA_enriched	0.227281	0.402356	0.363433	1.19858	12992	20	2|8622|65084|114294|57142|9961|5813|51726|3858|80255	OLLIE	Synaptic vesicle GABA enriched	0.39539
GO_NEGATIVE_REGULATION_OF_T_CELL_DIFFERENTIATION	0.228247	0.403266	0.352901	1.19496	13133	22	3659|604|972|1540|5771|9655|1029|301|3146	GO	NEGATIVE REGULATION OF T CELL DIFFERENTIATION	0.394408
GO_NEGATIVE_REGULATION_OF_GLIAL_CELL_DIFFERENTIATION	0.23617	0.41617	-0.321777	-1.17	9959	23	4916|4613|1600|1746|652|84504|1745|79727|3398|7101|22933	GO	NEGATIVE REGULATION OF GLIAL CELL DIFFERENTIATION	0.38073
GO_REGULATION_OF_GRANULOCYTE_DIFFERENTIATION	0.236481	0.41617	-0.402482	-1.1949	10534	12	8451|54997|10221|8473|51176	GO	REGULATION OF GRANULOCYTE DIFFERENTIATION	0.38073
GO_AXON_REGENERATION	0.238879	0.419564	0.359564	1.18582	13655	20	3717|706|3371|1495|349667|596|4747|10752|3725|9315|3913	GO	AXON REGENERATION	0.377202
GO_REGULATION_OF_CD4_POSITIVE_ALPHA_BETA_T_CELL_ACTIVATION	0.24025	0.421145	0.377553	1.18862	13583	17	8767|604|3965|9308|9655|2625|301|3146	GO	REGULATION OF CD4 POSITIVE ALPHA BETA T CELL ACTIVATION	0.375568
GO_NEURON_CELL_CELL_ADHESION	0.240787	0.421259	-0.389219	-1.18662	10695	13	8851|9378|7143|54413|22871|57555|9369|152330	GO	NEURON CELL CELL ADHESION	0.37545
GO_DENDRITE_MEMBRANE	0.245781	0.429156	-0.346751	-1.17054	10615	18	490|7442|2852|9495|4985|6870|4804|468	GO	DENDRITE MEMBRANE	0.367385
GO_G_PROTEIN_COUPLED_NEUROTRANSMITTER_RECEPTOR_ACTIVITY	0.248137	0.432426	-0.560206	-1.21918	11688	5	1813|11255	GO	G PROTEIN COUPLED NEUROTRANSMITTER RECEPTOR ACTIVITY	0.364088
GO_APICAL_DENDRITE	0.252541	0.439244	0.388444	1.17871	14162	15	246213|355|1191|10652|2185	GO	APICAL DENDRITE	0.357294
GO_DIGESTIVE_TRACT_MORPHOGENESIS	0.253733	0.44046	-0.276816	-1.13739	10229	36	4088|6663|6423|51339|54806|64220|7474|2054|652|6469|2735|6932|2255|3398	GO	DIGESTIVE TRACT MORPHOGENESIS	0.356093
reactome_IL-6-type cytokine receptor ligand interactions	0.254817	0.441486	0.405033	1.17791	14162	13	3717|3977|9180|1489|3572|3716	reactome	IL-6-type cytokine receptor ligand interactions	0.355083
GO_REGULATION_OF_ALPHA_BETA_T_CELL_DIFFERENTIATION	0.257022	0.444058	0.334719	1.16069	14877	24	8767|604|3965|9308|9655|2625|301|7048|3146|100|79576|7704|4860	GO	REGULATION OF ALPHA BETA T CELL DIFFERENTIATION	0.352561
GO_REGULATION_OF_T_CELL_APOPTOTIC_PROCESS	0.257731	0.444058	0.358576	1.16679	14701	19	29126|3620|8772|3965	GO	REGULATION OF T CELL APOPTOTIC PROCESS	0.352561
GO_MOVEMENT_OF_CELL_OR_SUBCELLULAR_COMPONENT	0.257792	0.444058	0.174829	1.06322	22786	949	6772|83666|4283|6373|3301|4486|5371|14|382|3627|3717|6386|961|10094|1499|3796|8611|30009|4192|8239|282991|10097|124602|84062|3592|7314|4208|81892|58191|57147|972|6774|23647|7126|389|3383|4637|57175|10109|10154|84818|22820|3084|2059|2045|8655|5663|830|9050|547|857|10672|706|7412|23032|7295|1674|10096|967|5991|998|83658|7531|2530|81|11133|10755|23557|153090|5195|10092|5159|4898|347733|6370|5613|717…	GO	MOVEMENT OF CELL OR SUBCELLULAR COMPONENT	0.352561
GO_NEGATIVE_REGULATION_OF_FAT_CELL_DIFFERENTIATION	0.259785	0.44663	0.298448	1.14663	15504	36	2308|3638|6272|57761|11007|182|2625|1649|166379|406|23414|3400|25937|28951|161882|7041	GO	NEGATIVE REGULATION OF FAT CELL DIFFERENTIATION	0.350052
GO_REGULATION_OF_NERVOUS_SYSTEM_DEVELOPMENT	0.261466	0.447043	-0.158125	-1.04489	4195	655	7869|150465|223117|257194|23316|50937|57554|80031|26011|7504|6692|3975|8482|1813|9863|6663|5076|30012|23529|9289|8831|4916|8851|6423|2796|1141|26039|7516|9378|6446|118738|1946|29993|23373|9856|112|1002|2852|673|3815|55755|2146|4613|654|869|64919|23122|10810|84189|8292|7074|655|27339|440730|5800|1600|1268|9839|7143|54328|3475|9723|50944|51761|9495|1638|83482|64084|1746|5909|22876|2138|79625|56478|…	GO	REGULATION OF NERVOUS SYSTEM DEVELOPMENT	0.349651
GO_NEGATIVE_REGULATION_OF_ACUTE_INFLAMMATORY_RESPONSE	0.261514	0.447043	0.525841	1.19227	13984	6	55829|2950|116|134	GO	NEGATIVE REGULATION OF ACUTE INFLAMMATORY RESPONSE	0.349651
GO_POSITIVE_REGULATION_OF_CYTOKINESIS	0.261613	0.447043	-0.315113	-1.14576	11032	23	1813|8502|9493|11113|990|9928|9212|29127|79848|1894|6840|994	GO	POSITIVE REGULATION OF CYTOKINESIS	0.349651
OLLIE_abnormal_innervation	0.262025	0.447043	-0.214545	-1.09691	9129	95	23467|2558|4647|1951|1742|4916|1946|869|84189|491|9723|2562|2066|10215|5332|83700|5783|2487|652|109|2043|3508|2255|10371|4804|55636|92737|4884|91584|112399|784|3897|1949|5649|10044|3778	OLLIE	abnormal innervation	0.349651
GO_NEURAL_TUBE_PATTERNING	0.267221	0.454438	-0.29	-1.13417	10985	30	23322|79600|5080|4040|26146|652|6469|23648|9742|89780|6608|84678|84314|57728|7289|5727|55764	GO	NEURAL TUBE PATTERNING	0.342525
GO_POSITIVE_REGULATION_OF_GENE_EXPRESSION_EPIGENETIC	0.267376	0.454438	0.269432	1.12924	16429	53	1499|8357|5441|30834|8467|3021|60|23558|5440|8294|5437|55974|23133|8353|5435|4641	GO	POSITIVE REGULATION OF GENE EXPRESSION EPIGENETIC	0.342525
OLLIE_abnormal_oligodendrocyte_morphology	0.272254	0.460993	-0.326582	-1.14071	11661	20	26011|6663|146664|5361|116448|3766	OLLIE	abnormal oligodendrocyte morphology	0.336306
panther_Axon guidance mediated by Slit/Robo	0.272264	0.460993	0.373805	1.15688	15346	16	84628|389|998	panther	Axon guidance mediated by Slit/Robo	0.336306
GO_REGULATION_OF_AXONOGENESIS	0.273268	0.461819	-0.193767	-1.07675	8537	153	7869|150465|223117|80031|7504|8482|8831|4916|8851|1946|1002|673|23122|7074|5800|1600|9839|7143|3475|9723|9037|5361|1942|7474|23394|6696|85464|54437|4897|57463|4038|57611|5365|5364|9353|64218|773	GO	REGULATION OF AXONOGENESIS	0.335529
OLLIE_Chrna7	0.275009	0.463871	0.267873	1.12271	16898	53	2923|3796|5862|10409|5499|5510|79073|5582|2776|7317|6455|2771|163|801|7529|2596|6418|217|8078|5567|4646|4082|2944|2768	OLLIE	Chrna7	0.333603
OLLIE_abnormal_parental_behavior	0.275521	0.463871	-0.20987	-1.08714	9494	102	2563|5178|57554|4647|1644|1742|9378|54487|4249|2743|64072|50944|22941|2562|26047|8864|6095|128178|22859|4038|773|4603|4948|2043|55636|5021|8932|2051|9056|2902|259236|64854|7101|123|6414|6558|10675|83715	OLLIE	abnormal parental behavior	0.333603
GO_PRESYNAPTIC_MEMBRANE	0.277181	0.464967	-0.251208	-1.10944	10844	48	2912|85445|2903|2898|3737|9378|2852|5138|9627|815|6857|22859|23085|57555|26059|6855|9463	GO	PRESYNAPTIC MEMBRANE	0.332578
GO_NEGATIVE_REGULATION_OF_CD4_POSITIVE_ALPHA_BETA_T_CELL_DIFFERENTIATION	0.277212	0.464967	0.489774	1.16957	14969	7	604|9655|301|3146	GO	NEGATIVE REGULATION OF CD4 POSITIVE ALPHA BETA T CELL DIFFERENTIATION	0.332578
OLLIE_abnormal_autonomic_nervous_system_morphology	0.279352	0.467679	-0.269116	-1.11454	11258	37	6663|2065|3815|835|57167|4914|4902|2675|6469|1889|26153|10371|429|91584|112399|5015|23047|4908|63973	OLLIE	abnormal autonomic nervous system morphology	0.330052
GO_NEGATIVE_REGULATION_OF_LEUKOCYTE_DEGRANULATION	0.28179	0.47088	0.467212	1.16313	15265	8	3965|2294|634	GO	NEGATIVE REGULATION OF LEUKOCYTE DEGRANULATION	0.32709
GO_FOREBRAIN_MORPHOGENESIS	0.285317	0.475884	-0.410316	-1.14455	12834	10	8820|5013|7474|170825|6608	GO	FOREBRAIN MORPHOGENESIS	0.322499
GO_AXON_PART	0.287149	0.476088	-0.185805	-1.06453	8488	187	6687|790|57554|8120|1759|30818|1813|10411|1006|4983|57465|2898|6334|1742|7054|2796|3737|9378|29993|1740|2852|3673|2899|2893|23122|7074|3776|26047|9145|8514|24137|22974|5176|2892|3767|6506|5799|6843|10874|23095|5024|57657|4897|4985|6857	GO	AXON PART	0.322313
OLLIE_abnormal_brain_development	0.28722	0.476088	-0.163704	-1.04546	5856	446	317|150465|899|50937|3339|26160|10762|3975|5079|4254|60386|1813|284001|4216|1951|4983|5076|6334|27443|9289|2065|57545|8851|9231|8820|54768|23322|7516|55869|6491|84464|2648|673|3815|55755|4613|3915|672|9254|7074|79600|655|1600|30837|54806|7157|91147|1746|79659|6887|5080|55733|5013|4774|7547|57167|7248|10215|5332|55704|27148|80199|2149|1767|2020|11019|4869|79867|10715|57716|341640|4040|55036|27161|…	OLLIE	abnormal brain development	0.322313
GO_SYNAPTIC_VESICLE_RECYCLING	0.287577	0.476088	-0.308822	-1.12289	12127	23	6456|4983|29993|6453|85439|6857|91683|5338|89780|127833	GO	SYNAPTIC VESICLE RECYCLING	0.322313
GO_AXONAL_FASCICULATION	0.288059	0.476088	-0.322424	-1.12619	12338	20	1951|8851|1268|9037|4897|57463|55118|2043|10371	GO	AXONAL FASCICULATION	0.322313
GO_MODULATION_OF_SYNAPTIC_TRANSMISSION	0.288102	0.476088	-0.177001	-1.05714	7634	252	140730|22997|23316|2912|41|1759|1813|85445|2903|409|4983|2898|1742|6570|8831|3908|1141|9378|729956|2897|23373|5865|477|2852|673|3815|2899|9254|491|1268|7143|50944|22941|64084|9627|81832|59283|9145|54413|3766|1979|23394|4914|8864|9132|815|10874|5024|991|9211|6857|6529|3706|9162|773|4900|91683|6804|22871|10497|57555|4684|8398|6855|23154|54899|18|9463|4804|5021|22943|23237|5413|2902|8541|64854|7101|…	GO	MODULATION OF SYNAPTIC TRANSMISSION	0.322313
GO_NEGATIVE_REGULATION_OF_DENDRITE_MORPHOGENESIS	0.28975	0.477524	-0.372084	-1.13438	12870	13	1942|54413|22871|3397|25791|7533|5530	GO	NEGATIVE REGULATION OF DENDRITE MORPHOGENESIS	0.321004
GO_NEGATIVE_REGULATION_OF_MACROPHAGE_DERIVED_FOAM_CELL_DIFFERENTIATION	0.29004	0.477524	0.414622	1.14578	16024	11	1071|7376|5465|4792	GO	NEGATIVE REGULATION OF MACROPHAGE DERIVED FOAM CELL DIFFERENTIATION	0.321004
GO_REGULATION_OF_SYNAPSE_STRUCTURE_OR_ACTIVITY	0.290979	0.478126	-0.183963	-1.06167	8415	197	23316|1813|9863|2903|2898|1742|8831|4916|1141|9378|1946|729956|23373|673|3815|869|84189|8292|491|7143|22941|64084|57549|81832|9145|54413|3766|7474|1979|54674|23394|4914|23768|815|147381|5024|991|57463|22859|4038|3706|9162|4900|91683|7162|22871|10497|57555|4684|114798|158038|64101|6855|7058|23154|575|9463|5021|22943|23237|2902|8541|26050|9369|7101|22883|29882	GO	REGULATION OF SYNAPSE STRUCTURE OR ACTIVITY	0.320458
GO_TROPHOBLAST_GIANT_CELL_DIFFERENTIATION	0.291475	0.478126	-0.407849	-1.13766	13111	10	144455|79733|10733	GO	TROPHOBLAST GIANT CELL DIFFERENTIATION	0.320458
GO_POSITIVE_REGULATION_OF_NERVOUS_SYSTEM_DEVELOPMENT	0.295425	0.483718	-0.166408	-1.04523	6579	381	257194|23316|50937|57554|26011|6692|3975|8482|1813|9863|6663|5076|23529|4916|26039|7516|9378|6446|118738|1946|29993|23373|1002|2852|673|3815|2146|654|869|10810|84189|7074|655|27339|440730|1600|1268|9839|50944|51761|9495|1638|64084|79625|9037|5080|54413|2889|51517|7474|10215|65981|411|5176|51593|10419|54674|23394|4914|23768|23405|1272|147381|5915|2624|4897|991|57463|4058|26508|6857|22859|5587|652|…	GO	POSITIVE REGULATION OF NERVOUS SYSTEM DEVELOPMENT	0.315408
OLLIE_abnormal_axon_extension	0.296036	0.483832	0.279183	1.11089	17818	42	3309|3796|51299|1072|10409|57142|5168|581|113189|6845|4131|10472|1123|2596|10298	OLLIE	abnormal axon extension	0.315305
GO_HINDBRAIN_MORPHOGENESIS	0.296612	0.483889	-0.263895	-1.0998	11889	38	3975|9378|869|491|1600|9928|23017|4040|6095|170825|773|2735|6712|6608	GO	HINDBRAIN MORPHOGENESIS	0.315254
GO_NATURAL_KILLER_CELL_ACTIVATION	0.300551	0.489422	0.351695	1.12674	17073	18	3600|5873|841|11334|2000|6845|79465	GO	NATURAL KILLER CELL ACTIVATION	0.310317
GO_NEGATIVE_REGULATION_OF_DIGESTIVE_SYSTEM_PROCESS	0.30193	0.490773	-0.529676	-1.15274	14222	5	27347|65125|5021|65267	GO	NEGATIVE REGULATION OF DIGESTIVE SYSTEM PROCESS	0.309119
GO_NUCLEAR_UBIQUITIN_LIGASE_COMPLEX	0.304233	0.493619	0.279243	1.10541	18291	41	9978|246184|9616|80012|25847|51529|8535|6047|6045|10459|9820|27338	GO	NUCLEAR UBIQUITIN LIGASE COMPLEX	0.306608
GO_ADENOSINE_DEAMINASE_ACTIVITY	0.305584	0.494259	-0.437833	-1.13125	14003	8	161823|134637|23536|105	GO	ADENOSINE DEAMINASE ACTIVITY	0.306045
GO_NEUROTRANSMITTER_BINDING	0.305956	0.494259	-0.357261	-1.11669	13525	14	1141|1139|1138|1137	GO	NEUROTRANSMITTER BINDING	0.306045
OLLIE_abnormal_neuron_apoptosis	0.306405	0.494259	0.216392	1.07826	20784	136	6772|54503|355|2730|7132|5663|7133|7097|4076|66004|347733|7099|6834|6376|24145|2253|10678|5423|55486|581|9131|7957|831|4842|3981|3091|10456|598|1649|5970|9500|10459|8799|2876|4116|10472|28996|2547|285362|5925	OLLIE	abnormal neuron apoptosis	0.306045
OLLIE_abnormal_grooming_behavior	0.306839	0.494259	-0.239175	-1.08563	11777	54	3358|4128|1515|1742|9378|493|1137|64072|22941|58512|26047|1979|2020|775|2891	OLLIE	abnormal grooming behavior	0.306045
GO_NEURAL_RETINA_DEVELOPMENT	0.307988	0.495218	-0.254877	-1.09107	12260	42	3975|490|493|835|54806|51761|112724|8842|84440|54549|7021|6662|7070|84100|121643|23554	GO	NEURAL RETINA DEVELOPMENT	0.305204
OLLIE_abnormal_spatial_working_memory	0.310451	0.497915	0.283519	1.10324	18600	38	9445|7098|152|10550|7846|4898|2664|3949|6310|7458|4835|161742|3423	OLLIE	abnormal spatial working memory	0.302845
GO_NEGATIVE_REGULATION_OF_ADAPTIVE_IMMUNE_RESPONSE	0.310779	0.497915	0.361651	1.11926	17517	16	604|56940|80762|634|5532|2302|5987|3077	GO	NEGATIVE REGULATION OF ADAPTIVE IMMUNE RESPONSE	0.302845
GO_NEGATIVE_REGULATION_OF_GLIAL_CELL_PROLIFERATION	0.31232	0.498305	0.406741	1.124	17255	11	706|430|9921|5764|29956|116	GO	NEGATIVE REGULATION OF GLIAL CELL PROLIFERATION	0.302505
GO_CALCIUM_ION_REGULATED_EXOCYTOSIS_OF_NEUROTRANSMITTER	0.312593	0.498305	-0.292062	-1.09936	13071	26	148281|94121|84958|6857|773|91683|143425|84258|57586|8448|54843|127833|83851	GO	CALCIUM ION REGULATED EXOCYTOSIS OF NEUROTRANSMITTER	0.302505
OLLIE_abnormal_synaptic_plasticity	0.312695	0.498305	-0.267462	-1.09086	12640	35	1742|8831|2904|57576|9145|54413|815|79813|2891|119|9463	OLLIE	abnormal synaptic plasticity	0.302505
GO_SIGNAL_TRANSDUCTION_IN_ABSENCE_OF_LIGAND	0.313628	0.498743	0.309588	1.10699	18297	27	4170|355|8772|578|581|10018|2931|598|2872|596|9531	GO	SIGNAL TRANSDUCTION IN ABSENCE OF LIGAND	0.302123
OLLIE_abnormal_associative_learning	0.314085	0.498743	-0.186475	-1.05378	9534	170	2558|2563|22901|41|30818|1813|2903|2898|1742|8831|7442|7054|1141|6263|2904|1137|1501|1268|57576|814|23286|7249|54413|8514|3067|6453|84254|1979|2690|8864|57144|815|79800|775|4644|1641|79813|4125|4862|6529|273|6804|10152|4929|116372|119|6870|84152|8448|8555|160622|23237|4318|2902|5579	OLLIE	abnormal associative learning	0.302123
OLLIE_abnormal_somatosensory_cortex_morphology	0.318917	0.505518	-0.325591	-1.09911	13774	18	2904|1139|673|115703|51176|2043	OLLIE	abnormal somatosensory cortex morphology	0.296263
GO_CHRONIC_INFLAMMATORY_RESPONSE	0.325336	0.51478	0.494739	1.12175	17397	6	1051|7412|7057	GO	CHRONIC INFLAMMATORY RESPONSE	0.288379
GO_POSITIVE_REGULATION_OF_B_CELL_MEDIATED_IMMUNITY	0.325988	0.514899	0.391121	1.11024	18076	12	30009|958|5819|6778|718|51010	GO	POSITIVE REGULATION OF B CELL MEDIATED IMMUNITY	0.288278
GO_CRANIAL_NERVE_DEVELOPMENT	0.326714	0.515136	-0.269429	-1.08226	13292	33	5076|2065|1141|3737|84189|5457|4914|1902|10371|55636|3670	GO	CRANIAL NERVE DEVELOPMENT	0.288078
GO_POSITIVE_REGULATION_OF_SYNAPTIC_TRANSMISSION_GLUTAMATERGIC	0.328643	0.517265	-0.335747	-1.09376	14339	16	9378|7143|54413|4914|22871|57555|4804|5021	GO	POSITIVE REGULATION OF SYNAPTIC TRANSMISSION GLUTAMATERGIC	0.286287
GO_MAST_CELL_ACTIVATION	0.329683	0.51799	0.371233	1.10341	18393	14	3937|6284|399	GO	MAST CELL ACTIVATION	0.285678
GO_REGULATION_OF_UBIQUITIN_PROTEIN_LIGASE_ACTIVITY	0.330563	0.518462	-0.322485	-1.08862	14277	18	7517|25906|348654|55795|26271|5347|4085	GO	REGULATION OF UBIQUITIN PROTEIN LIGASE ACTIVITY	0.285283
OLLIE_thin_cerebral_cortex	0.332672	0.520253	-0.244735	-1.07042	13068	46	50937|4983|54768|84464|673|55755|115703|3915|5080|9928|1767|83700|6201|10371|585|84100	OLLIE	thin cerebral cortex	0.283786
OLLIE_abnormal_diencephalon_morphology	0.333389	0.520253	-0.184518	-1.04583	10029	174	5178|317|26160|1813|1951|4983|5076|9231|8820|1141|23322|94121|11113|84464|9254|7074|6887|5080|55733|5013|4774|7547|5802|22974|80199|5457|1901|1031|2690|8100|219409|652|4125|80055|3340|6934|27152|6469|23648|2043|9915|9095|5310|7080|85300|5621|85416|2255|1019|84976|585|55636|6658|22943|2691|3670|1280	OLLIE	abnormal diencephalon morphology	0.283786
reactome_Dopamine Neurotransmitter Release Cycle	0.333451	0.520253	-0.30616	-1.08401	14228	21	9256|320|8497|6857|6804|8499|10497	reactome	Dopamine Neurotransmitter Release Cycle	0.283786
GO_POSITIVE_REGULATION_OF_DENDRITIC_SPINE_MORPHOGENESIS	0.336237	0.523687	-0.358099	-1.09174	14935	13	23316|7074|65981|3706	GO	POSITIVE REGULATION OF DENDRITIC SPINE MORPHOGENESIS	0.280928
GO_CILIUM_OR_FLAGELLUM_DEPENDENT_CELL_MOTILITY	0.338128	0.525716	-0.357543	-1.09005	15019	13	25981|144535|339829|1768|146754|54777|8632|56171	GO	CILIUM OR FLAGELLUM DEPENDENT CELL MOTILITY	0.279249
GO_CYTOKINE_PRODUCTION_INVOLVED_IN_IMMUNE_RESPONSE	0.339288	0.526603	0.397593	1.09872	18745	11	64127|7097	GO	CYTOKINE PRODUCTION INVOLVED IN IMMUNE RESPONSE	0.278516
OLLIE_abnormal_neuron_proliferation	0.342743	0.531044	-0.23078	-1.06063	13087	57	23316|50937|6570|7442|5933|54487|55755|55247|1268|6601|5080|80312|6095|81544|26153|5621|6999|221955|55636|3398|160622|7101|9612|84678	OLLIE	abnormal neuron proliferation	0.274869
GO_LEUKOCYTE_CHEMOTAXIS	0.344595	0.53233	0.265633	1.07356	20877	45	6373|3627|58191|84818|6370|6376|3680|10451|6223|196527|51119|301|5879|3146|6347	GO	LEUKOCYTE CHEMOTAXIS	0.273819
reactome_MECP2 regulates transcription of neuronal ligands	0.344904	0.53233	-0.472386	-1.09857	16046	6	25942|1392|1385|28514|4204	reactome	MECP2 regulates transcription of neuronal ligands	0.273819
reactome_Regulation of commissural axon pathfinding by SLIT and ROBO	0.34536	0.53233	-0.38885	-1.08467	15535	10	4753|64221|9353|6714|6585	reactome	Regulation of commissural axon pathfinding by SLIT and ROBO	0.273819
OLLIE_abnormal_neural_plate_morphology	0.347525	0.533711	0.315175	1.08109	20096	23	51510|1072|8646|9444|2782|5045|10908|3720|7290	OLLIE	abnormal neural plate morphology	0.272694
GO_POSITIVE_REGULATION_OF_LEUKOCYTE_APOPTOTIC_PROCESS	0.348415	0.533711	0.333011	1.0836	19874	19	355|3620|4208|3965|581|1029|301|27166	GO	POSITIVE REGULATION OF LEUKOCYTE APOPTOTIC PROCESS	0.272694
GO_CYTOKINE_METABOLIC_PROCESS	0.349098	0.533711	0.458778	1.09555	18851	7	3665|10392|3661|8915|3454	GO	CYTOKINE METABOLIC PROCESS	0.272694
GO_RNA_SPLICING_VIA_ENDONUCLEOLYTIC_CLEAVAGE_AND_LIGATION	0.349152	0.533711	0.350686	1.08533	19680	16	10978|339487|79042|2081|51637|51493|83707|283742|1653	GO	RNA SPLICING VIA ENDONUCLEOLYTIC CLEAVAGE AND LIGATION	0.272694
OLLIE_FiveHT_2C	0.34924	0.533711	0.338123	1.08326	19839	18	8573|830|805|60|4842|808|801|832	OLLIE	FiveHT 2C	0.272694
OLLIE_abnormal_telencephalon_morphology	0.350769	0.534326	-0.160237	-1.02616	7020	461	2558|317|150465|27255|23316|7786|50937|3339|26160|22901|8482|4128|1951|4983|1742|4194|9289|8831|2065|8851|9231|8820|54768|26039|26468|23322|7516|1607|11113|2904|1139|84464|477|10297|2648|673|3815|55755|4613|115703|1464|3915|55835|79600|491|1600|30837|7143|50944|91147|58512|1746|6887|1130|5080|55733|5013|59283|26047|4774|7547|5802|114327|9928|6453|55704|1979|80199|1901|1767|11019|6506|6696|8604|19…	OLLIE	abnormal telencephalon morphology	0.272194
OLLIE_abnormal_brain_white_matter_morphology	0.350838	0.534326	0.215282	1.05505	23482	122	3309|54503|8775|64067|25987|857|26503|975|66004|347733|4036|4784|22911|2247|9444|7461|410|1717|5828|55079|4864|5660|7458|4843|23077|4131|6092|2596|64844|5813|9201|8829|8936|2534|4440|1879|2047|351|9097|821|64211|65108|2296|29956	OLLIE	abnormal brain white matter morphology	0.272194
OLLIE_abnormal_neuron_physiology	0.354332	0.538729	-0.166531	-1.02948	8346	333	6687|317|23316|7786|11124|79054|50937|8927|4647|1759|1813|10411|1951|90249|4968|6570|9289|8831|3908|2065|7442|84059|26468|7516|54982|5933|11113|54487|1946|1139|10297|673|55755|2893|55247|9254|84189|491|1600|1268|835|57576|64072|55775|7157|6601|1746|5080|26047|5802|9928|10215|6453|55704|4857|2149|1901|1031|8618|57017|6696|9132|23768|10715|4129|80312|85439|23095|775|6095|137970	OLLIE	abnormal neuron physiology	0.268629
GO_NEGATIVE_REGULATION_OF_NEURON_DEATH	0.354978	0.538795	0.209802	1.0511	24173	141	3717|1499|4192|1051|2730|4208|6774|84280|5663|11315|6648|5300|5465|6416|2253|5290|5582|7336|7466|6647|3265|581|55626|3981|3091|2185|128866|7186|598|16|7423|27324|1020|80315|28996|8882|57103|596|8829|6418|10525|4747|2534|10752|65018|3725|6347|8846	GO	NEGATIVE REGULATION OF NEURON DEATH	0.268576
OLLIE_abnormal_aggression_related_behavior	0.360088	0.545625	-0.234765	-1.05242	13947	51	57554|4128|1813|4983|3908|54768|1268|2020|220074|4045|585|5021|2902|7101|321|2572|55799|774|9569|1958	OLLIE	abnormal aggression related behavior	0.263106
GO_EMBRYONIC_DIGESTIVE_TRACT_DEVELOPMENT	0.361618	0.547016	-0.285159	-1.06172	15162	25	2254|5125|64220|5915|6469|6932|2255|3398|5919|6474|6299|2263	GO	EMBRYONIC DIGESTIVE TRACT DEVELOPMENT	0.262
GO_MAIN_AXON	0.363854	0.549346	-0.240035	-1.04986	14293	46	57554|1759|6334|1742|3737|1740|7074|26047|8514|3767|6506|4897	GO	MAIN AXON	0.260154
GO_NEGATIVE_REGULATION_OF_RESPONSE_TO_CYTOKINE_STIMULUS	0.364388	0.549346	0.280358	1.06235	21652	34	103|84166|7376|857|5771|59307|51588|3572|2950	GO	NEGATIVE REGULATION OF RESPONSE TO CYTOKINE STIMULUS	0.260154
OLLIE_abnormal_forebrain_morphology	0.367664	0.552293	-0.155968	-1.01949	6414	576	2558|5178|317|150465|27255|899|23316|7786|50937|3339|26160|3975|22901|8482|4128|1813|1951|4983|5076|1742|4194|9289|8831|2065|8851|9231|8820|1141|54768|26039|26468|23322|7516|1607|94121|11113|2904|1139|84464|477|10297|2648|673|3815|55755|4613|115703|1464|3915|55835|9254|7074|79600|491|1600|30837|7143|50944|91147|58512|1746|6887|1130|5080|55733|5013|59283|26047|4774|7547|5802|114327|9928|22974|6453…	OLLIE	abnormal forebrain morphology	0.25783
GO_DNA_LIGATION_INVOLVED_IN_DNA_REPAIR	0.367909	0.552293	-0.358083	-1.06309	16389	12	3978|10038|7515	GO	DNA LIGATION INVOLVED IN DNA REPAIR	0.25783
GO_REGULATION_OF_MACROPHAGE_CHEMOTAXIS	0.368196	0.552293	0.432443	1.07657	19946	8	1435|6376|2185|6347|7057	GO	REGULATION OF MACROPHAGE CHEMOTAXIS	0.25783
GO_DENDRITE_DEVELOPMENT	0.369087	0.552704	-0.213516	-1.0415	13498	75	5592|4168|1742|8831|26039|655|1501|1600|10160|50944|22903|57549|23426|4147|80243	GO	DENDRITE DEVELOPMENT	0.257508
GO_B_CELL_ACTIVATION_INVOLVED_IN_IMMUNE_RESPONSE	0.370617	0.554067	0.300053	1.06189	21563	26	4683|165918|602|7099|3981|23228|2185|51010	GO	B CELL ACTIVATION INVOLVED IN IMMUNE RESPONSE	0.256438
GO_BRAIN_MORPHOGENESIS	0.37253	0.555996	-0.27384	-1.05206	15437	28	5076|6423|8820|5013|7474|8323|170825|63925|585|22943|6608|57282	GO	BRAIN MORPHOGENESIS	0.254928
GO_CELL_MIGRATION_IN_HINDBRAIN	0.373252	0.556145	-0.356685	-1.05893	16627	12	1600|30837|5457|51176	GO	CELL MIGRATION IN HINDBRAIN	0.254812
GO_PERIPHERAL_NERVOUS_SYSTEM_NEURON_DIFFERENTIATION	0.373884	0.556161	-0.41126	-1.06259	17133	8	4744|6905|5457|9480|3670	GO	PERIPHERAL NERVOUS SYSTEM NEURON DIFFERENTIATION	0.2548
OLLIE_fatigue	0.375181	0.557163	0.29313	1.05812	21970	28	858|857|1674|50640|6648|2771|23345|8202|43	OLLIE	fatigue	0.254018
GO_REGULATION_OF_GLIAL_CELL_PROLIFERATION	0.377638	0.559634	0.325522	1.05923	21541	19	706|430|2119|23376|9921|5764|29956|116|4067	GO	REGULATION OF GLIAL CELL PROLIFERATION	0.252096
GO_POSITIVE_REGULATION_OF_ANTIGEN_RECEPTOR_MEDIATED_SIGNALING_PATHWAY	0.378097	0.559634	0.447646	1.06897	20417	7	25865|123920|150372|100|4067	GO	POSITIVE REGULATION OF ANTIGEN RECEPTOR MEDIATED SIGNALING PATHWAY	0.252096
OLLIE_Synaptic_vesicle_Glu_enriched	0.379153	0.560268	-0.299867	-1.0474	16240	20	23467|114569|283450|6857|9899|91683|6804|120071|6855	OLLIE	Synaptic vesicle Glu enriched	0.251604
GO_NEGATIVE_REGULATION_OF_HUMORAL_IMMUNE_RESPONSE	0.380769	0.560493	0.410181	1.06199	20781	9	710|2|4179|2302	GO	NEGATIVE REGULATION OF HUMORAL IMMUNE RESPONSE	0.25143
GO_NEURON_DEVELOPMENT	0.380848	0.560493	-0.155427	-1.01718	6593	584	7869|2558|114787|10277|84570|11091|5592|26011|5549|3975|4647|4168|8482|1813|5090|1951|4983|57465|5076|1742|90249|8831|3908|7054|8851|7368|1141|26039|26468|285331|85451|9378|222662|4744|6446|166614|1946|29993|79789|1002|64919|84189|7074|6905|79600|655|1501|491|5800|1600|1268|9839|7143|54806|64072|10160|50944|22903|51761|23418|9037|57549|145581|23426|5080|2562|261734|26047|4147|30819|80243|5361|194…	GO	NEURON DEVELOPMENT	0.25143
GO_ASTROCYTE_DIFFERENTIATION	0.381185	0.560493	0.279146	1.04984	22609	33	6774|7099|8613|5595|5594|5604|6285|7431|30812|10100|3145|4821|3845|3976	GO	ASTROCYTE DIFFERENTIATION	0.25143
GO_NEUTROPHIL_MEDIATED_IMMUNITY	0.388022	0.569609	0.371807	1.05541	21516	12	11334|84522|6845|6814|306|6868|6813|6374	GO	NEUTROPHIL MEDIATED IMMUNITY	0.244423
GO_MYELOID_CELL_ACTIVATION_INVOLVED_IN_IMMUNE_RESPONSE	0.389396	0.570688	0.309477	1.04792	22406	22	22904|7098|6284|55361|6845|6814|3146|50487|5581|10125|148022|4067|306|10814	GO	MYELOID CELL ACTIVATION INVOLVED IN IMMUNE RESPONSE	0.243601
GO_PIGMENT_BIOSYNTHETIC_PROCESS	0.392724	0.574624	-0.244773	-1.0347	15695	40	161823|5498|6470|5631|1638|1355|200205|4891|4644|4948|4157|2235|56952	GO	PIGMENT BIOSYNTHETIC PROCESS	0.240616
OLLIE_abnormal_nervous_system_tract_morphology	0.398114	0.581559	0.213029	1.02977	26384	112	3309|54503|8775|64067|25987|26503|975|66004|347733|8633|4036|4784|22911|2247|7461|1717|55079|4864|7458|4843|23077|4131|1123|2596|64844|5813|9201|8829|8936|2534|4440|1879|2047|351|9097|821|64211|65108|2296	OLLIE	abnormal nervous system tract morphology	0.235407
GO_UBIQUITIN_UBIQUITIN_LIGASE_ACTIVITY	0.400486	0.583143	-0.339774	-1.03587	17789	13	10277|57161|27339	GO	UBIQUITIN UBIQUITIN LIGASE ACTIVITY	0.234225
GO_T_CELL_DIFFERENTIATION_INVOLVED_IN_IMMUNE_RESPONSE	0.400503	0.583143	0.343494	1.04231	22460	15	602|27086|6778|54542|2625|161882|3146	GO	T CELL DIFFERENTIATION INVOLVED IN IMMUNE RESPONSE	0.234225
GO_REGULATION_OF_NEUROTRANSMITTER_TRANSPORT	0.402084	0.584493	-0.22622	-1.02682	15433	54	140730|41|1813|6570|5865|477|2852|673|9627|8864|815|773|91683|6804|22871|10497	GO	REGULATION OF NEUROTRANSMITTER TRANSPORT	0.233221
OLLIE_abnormal_avoidance_learning_behavior	0.404105	0.586477	-0.232074	-1.02493	15810	48	22901|7054|1141|6263|1268|3067|2690|57144|815|1641|4125|6529|4929|116372|6870|8448|23237|2902	OLLIE	abnormal avoidance learning behavior	0.231749
panther_Axon guidance mediated by netrin	0.405228	0.587154	0.29535	1.03557	23531	25	84628|58480|998|8633|5290|7408	panther	Axon guidance mediated by netrin	0.231248
GO_SYNAPTIC_TRANSMISSION_DOPAMINERGIC	0.406136	0.587517	-0.399353	-1.03183	18611	8	1813|7054	GO	SYNAPTIC TRANSMISSION DOPAMINERGIC	0.230979
OLLIE_abnormal_hindbrain_morphology	0.409306	0.59023	-0.166586	-1.01277	10273	289	10277|317|8822|5079|22901|1759|5076|6334|23529|9289|4093|2065|8851|7368|54768|26039|23322|11113|10297|2648|4613|869|9254|491|1600|835|2743|54806|55775|7157|814|91147|1130|5080|2562|5013|4774|80243|7547|9928|5332|5457|1767|9507|1031|2020|23057|1272|10715|1271|4040|6095|4897|83700|9211|4644|128178|54756|170825|8322|23043|773|1795|6201|6469|11141	OLLIE	abnormal hindbrain morphology	0.228979
GO_FAT_CELL_DIFFERENTIATION	0.409603	0.59023	0.223184	1.02571	26307	84	5696|8651|51752|2308|1051|79689|284207|84159|2869|83862|51150|583|1488|4329|3655|2876|3400|22809|30812|4091|5743|6720|25999|1487|153|114885|9314|664|595|2932|65985	GO	FAT CELL DIFFERENTIATION	0.228979
GO_CALCIUM_DEPENDENT_CELL_CELL_ADHESION_VIA_PLASMA_MEMBRANE_CELL_ADHESION_MOLECULES	0.409992	0.59023	-0.29339	-1.02477	17561	20	9378|56131|64072|51294|22871|26167|56132|5098|421	GO	CALCIUM DEPENDENT CELL CELL ADHESION VIA PLASMA MEMBRANE CELL ADHESION MOLECULES	0.228979
GO_REGULATION_OF_CHEMOKINE_BIOSYNTHETIC_PROCESS	0.411915	0.592046	0.458457	1.03949	22027	6	7098|59307|148022	GO	REGULATION OF CHEMOKINE BIOSYNTHETIC PROCESS	0.227645
OLLIE_abnormal_circadian_rhythm	0.415181	0.595782	0.245411	1.02437	25482	52	7391|7425|3371|9611|1390|1407|4843|9500|406|1453|54551|2063|2534|1406|351|26224|3953|5864|116|4669	OLLIE	abnormal circadian rhythm	0.224913
OLLIE_abnormal_forebrain_development	0.416068	0.596063	-0.188269	-1.01417	13604	127	317|150465|1951|9289|8851|8820|7516|2648|673|3815|55755|4613|3915|79600|1600|91147|5080|55733|5013|4869|57716|4040|27161|8100|51176|170825|80055|3340|2152|25960|23648|85416|429|64223|55636|4781|5077|1280|58155|7101|5046|51684|56998|8518	OLLIE	abnormal forebrain development	0.224708
GO_REGULATION_OF_TRANSMISSION_OF_NERVE_IMPULSE	0.416711	0.596063	-0.474511	-1.03268	19629	5	3673|7143	GO	REGULATION OF TRANSMISSION OF NERVE IMPULSE	0.224708
GO_REGULATION_OF_MACROPHAGE_ACTIVATION	0.421565	0.602043	0.352754	1.02587	23430	13	972|6542|79155|7057|80149	GO	REGULATION OF MACROPHAGE ACTIVATION	0.220372
GO_PRESYNAPTIC_PROCESS_INVOLVED_IN_SYNAPTIC_TRANSMISSION	0.429848	0.612894	-0.19651	-1.01041	14858	98	148281|11255|9378|94121|9256|320|8497|8773|114088|84958|8618|5799|2054|6857|22859|2571|9162|773|91683|27445|6804|22871|8499|10497|8938|143425|84258|57586|8448|54843|5413|8541|127833|9369|83851|2572|774|8867|6844|6536|1855	GO	PRESYNAPTIC PROCESS INVOLVED IN SYNAPTIC TRANSMISSION	0.212615
GO_VENTRAL_SPINAL_CORD_INTERNEURON_SPECIFICATION	0.43238	0.613676	-0.375085	-1.01011	19639	9	5080|84504|51684|4825|2737|6656	GO	VENTRAL SPINAL CORD INTERNEURON SPECIFICATION	0.212061
GO_DEVELOPMENTAL_PIGMENTATION	0.432386	0.613676	0.269909	1.0151	25646	33	4208|10159|5873|967|79803|10981|164|2776|10018|2767|596|26258	GO	DEVELOPMENTAL PIGMENTATION	0.212061
GO_POSITIVE_REGULATION_OF_LYMPHOCYTE_APOPTOTIC_PROCESS	0.432456	0.613676	0.359005	1.01907	23980	12	355|3620|3965|581	GO	POSITIVE REGULATION OF LYMPHOCYTE APOPTOTIC PROCESS	0.212061
GO_T_CELL_RECEPTOR_COMPLEX	0.433869	0.614705	0.4499	1.02009	23201	6	634|8915|30968|214	GO	T CELL RECEPTOR COMPLEX	0.211333
reactome_IRS-related events triggered by IGF1R	0.436814	0.617898	-0.465494	-1.01306	20576	5	8471|3667	reactome	IRS-related events triggered by IGF1R	0.209083
GO_LIGASE_ACTIVITY_FORMING_CARBON_NITROGEN_BONDS	0.437664	0.618123	-0.22554	-1.00612	17018	50	150465|790|26140|32|9654|1373|4522|5198|284716|79739|1503|11019	GO	LIGASE ACTIVITY FORMING CARBON NITROGEN BONDS	0.208925
panther_Synaptic_vesicle_trafficking	0.442362	0.623773	-0.292188	-1.00324	19002	19	148281|6843|2054|6857|91683|6804|10497|84258|127833	panther	Synaptic vesicle trafficking	0.204974
GO_PHAGOCYTIC_CUP	0.443669	0.62463	-0.337133	-1.00089	19764	12	375033|27131|84466	GO	PHAGOCYTIC CUP	0.204377
GO_REGULATION_OF_FAT_CELL_DIFFERENTIATION	0.444427	0.624714	0.217995	1.00582	28585	86	6788|2308|7494|1051|3638|284207|6422|6272|57761|11221|11007|169200|10013|182|2625|1649|28971|166379|406|23414|3400|25937|28951|115825|161882|25819|7041|1389|51320|5743|80149|122953|7040	GO	REGULATION OF FAT CELL DIFFERENTIATION	0.204319
GO_IMMUNOGLOBULIN_PRODUCTION_INVOLVED_IN_IMMUNOGLOBULIN_MEDIATED_IMMUNE_RESPONSE	0.451054	0.632738	0.330545	1.00302	25295	15	4683|165918|3981|3123|51010	GO	IMMUNOGLOBULIN PRODUCTION INVOLVED IN IMMUNOGLOBULIN MEDIATED IMMUNE RESPONSE	0.198776
GO_NEGATIVE_REGULATION_OF_MAST_CELL_ACTIVATION	0.451928	0.632738	0.420455	1.00404	24404	7	3965|2294	GO	NEGATIVE REGULATION OF MAST CELL ACTIVATION	0.198776
GO_LEUKOCYTE_MEDIATED_CYTOTOXICITY	0.452259	0.632738	0.299773	1.00156	25927	21	5873|4277|11334|5052|100507436|6845|10383|79465	GO	LEUKOCYTE MEDIATED CYTOTOXICITY	0.198776
OLLIE_abnormal_myelination	0.454144	0.634382	0.215933	1.00033	29274	88	9896|3627|355|26503|7097|7572|4898|57863|9215|163175|950|23175|4155|9444|410|51542|1200|9516|2826|215|4864|5660|4131|3572|23136|8443|5191|5376|2534|5156	OLLIE	abnormal myelination	0.197649
GO_AXON_INITIAL_SEGMENT	0.455374	0.635108	-0.355922	-0.992817	20484	10	57554|6334|4897|3786	GO	AXON INITIAL SEGMENT	0.197152
reactome_Ligand-independent caspase activation via DCC	0.456774	0.636069	-0.355436	-0.991461	20547	10	23604|90249	reactome	Ligand-independent caspase activation via DCC	0.196496
panther_Histamine H2 receptor mediated signaling pathway	0.461175	0.639723	0.301596	0.994648	26363	20	2787|2783|5613|2782|59345	panther	Histamine H2 receptor mediated signaling pathway	0.194008
GO_EXCITATORY_SYNAPSE	0.461418	0.639723	-0.173411	-0.996589	13561	191	57554|8927|1813|9863|2903|409|2898|9127|1742|8831|9478|8502|8851|4744|1740|1821|2852|400745|5028|1501|1600|50944|22941|58512|9495|64084|81832|59283|54413|8514|408|5332|10280|2892|80725|815|775|6857|4038|9162|4900|27445|22871|2043|64101|119|5142|6855|9743|575|9463|2785|23237|2902|6714	GO	EXCITATORY SYNAPSE	0.194008
GO_PIGMENT_CELL_DIFFERENTIATION	0.461545	0.639723	0.286866	0.994753	26716	24	4208|5873|967|79803|10981|164|596|26258|388552|84079|8907	GO	PIGMENT CELL DIFFERENTIATION	0.194008
GO_NEURAL_PRECURSOR_CELL_PROLIFERATION	0.465427	0.643931	-0.211144	-0.993281	17520	63	64399|9839|1638|153241|9928|6660|84376|8323|6095|6240|51176|29127|6469|8624|259266|429|221955|89780|84858|85458|5454|6259|7005|7976|23595|7476|2263|54820	GO	NEURAL PRECURSOR CELL PROLIFERATION	0.19116
GO_WHITE_FAT_CELL_DIFFERENTIATION	0.466022	0.643931	-0.352773	-0.984032	20963	10	6591|8864|79718|2255	GO	WHITE FAT CELL DIFFERENTIATION	0.19116
GO_NEGATIVE_REGULATION_OF_CYTOKINE_PRODUCTION_INVOLVED_IN_IMMUNE_RESPONSE	0.468625	0.646529	0.357636	0.9883	25891	11	684|604|79004|7040|284|7042|3077	GO	NEGATIVE REGULATION OF CYTOKINE PRODUCTION INVOLVED IN IMMUNE RESPONSE	0.189412
OLLIE_ARC	0.469989	0.647411	0.273985	0.989015	27522	28	292|81|9229|4155|2752|1808|2746|9228|3312	OLLIE	ARC	0.18882
GO_REGULATION_OF_T_CELL_CHEMOTAXIS	0.472758	0.650224	0.466507	0.991761	25006	5	3627|284114|6868|102	GO	REGULATION OF T CELL CHEMOTAXIS	0.186937
GO_REGULATION_OF_DIGESTIVE_SYSTEM_PROCESS	0.474362	0.651429	-0.306245	-0.978495	20833	15	6446|27347|65125|2255|5021|6863|1392|5074	GO	REGULATION OF DIGESTIVE SYSTEM PROCESS	0.186133
GO_NEGATIVE_REGULATION_OF_NERVOUS_SYSTEM_DEVELOPMENT	0.47533	0.651756	-0.167675	-0.991859	12918	235	7869|223117|80031|8482|30012|9289|8831|4916|8851|2796|9856|112|55755|4613|655|27339|5800|1600|7143|54328|3475|9723|1746|5909|22876|56478|9037|152559|5080|2066|1942|54413|22882|25871|7474|10215|57540|6696|84376|23405|54437|26146|4038|652|9353|6653|64218|6469|22871|1809|2043|259266|84504|6662|1902|6497|27124|10371|429|1745|79727|7070|4804|2202|6658|3398|22943|89780|374946|3670|10363|3397|7101|85458…	GO	NEGATIVE REGULATION OF NERVOUS SYSTEM DEVELOPMENT	0.185915
GO_POSITIVE_REGULATION_OF_ALPHA_BETA_T_CELL_DIFFERENTIATION	0.476685	0.651803	0.302027	0.98278	27191	19	8767|3965|9308|9655|301|7048|100|79576|7704|4860	GO	POSITIVE REGULATION OF ALPHA BETA T CELL DIFFERENTIATION	0.185884
reactome_RUNX1 regulates transcription of genes involved in BCR signaling	0.476822	0.651803	0.464744	0.988014	25221	5	861|1997|1998	reactome	RUNX1 regulates transcription of genes involved in BCR signaling	0.185884
reactome_MECP2 regulates neuronal receptors and channels	0.479188	0.654037	-0.294301	-0.977098	20825	17	114787|2903|2904	reactome	MECP2 regulates neuronal receptors and channels	0.184398
GO_GLIAL_CELL_MIGRATION	0.482289	0.656365	-0.240518	-0.980969	19496	35	9289|8851|1464|5028|1600|30837|4147|4323|1641|1462|2043	GO	GLIAL CELL MIGRATION	0.182854
reactome_Translocation of ZAP-70 to Immunological synapse	0.482891	0.656365	0.462015	0.982212	25542	5	3122|3123|3113|3115	reactome	Translocation of ZAP-70 to Immunological synapse	0.182854
GO_NEGATIVE_REGULATION_OF_PRODUCTION_OF_MOLECULAR_MEDIATOR_OF_IMMUNE_RESPONSE	0.483497	0.656365	0.305203	0.977793	27466	18	684|7009|604|80762|79004	GO	NEGATIVE REGULATION OF PRODUCTION OF MOLECULAR MEDIATOR OF IMMUNE RESPONSE	0.182854
OLLIE_abnormal_discrimination_learning	0.484296	0.656365	-0.293139	-0.973243	21047	17	1742|8831|10645|4125|23043	OLLIE	abnormal discrimination learning	0.182854
GO_DENDRITE_MORPHOGENESIS	0.484565	0.656365	-0.230233	-0.979163	19322	41	1742|1501|10160|50944|22903|80243|4891|1641|4038|773	GO	DENDRITE MORPHOGENESIS	0.182854
OLLIE_abnormal_emotion_affect_behavior	0.486996	0.65866	-0.161562	-0.990834	11833	311	2563|57554|2912|22901|4647|3358|4128|30818|1813|1644|5090|2903|5153|4983|23621|2898|6334|1742|8831|3908|7442|6423|11255|1141|54768|6263|54487|2904|1139|11016|477|1137|2893|1268|30837|64072|50944|22941|814|140885|58512|9495|84958|2562|54413|3067|10280|3767|2020|777|10715|815|85439|220074|775|4985|79813|2891|2487|4125|6804|4929|253782|5329|10893|9901|116372|114798|114803|4045|10175|26059|8398|6870|…	OLLIE	abnormal emotion affect behavior	0.181339
reactome_TP53 Regulates Transcription of Death Receptors and Ligands	0.489272	0.66074	0.37507	0.971088	26703	9	355|124446|8795|7159|8797	reactome	TP53 Regulates Transcription of Death Receptors and Ligands	0.17997
GO_CARBON_NITROGEN_LIGASE_ACTIVITY_WITH_GLUTAMINE_AS_AMIDO_N_DONOR	0.49202	0.663448	-0.324689	-0.963943	21918	12	790|1373|5198	GO	CARBON NITROGEN LIGASE ACTIVITY WITH GLUTAMINE AS AMIDO N DONOR	0.178193
OLLIE_abnormal_parietal_lobe_morphology	0.495513	0.666658	-0.269434	-0.966907	21038	22	2904|1139|673|115703	OLLIE	abnormal parietal lobe morphology	0.176097
GO_GRANULOCYTE_MIGRATION	0.495892	0.666658	0.274368	0.97099	28852	26	84818|6370|6376|3680|84522|10451|301|6347|5144|7042|23765	GO	GRANULOCYTE MIGRATION	0.176097
GO_REGULATION_OF_CYTOKINESIS	0.49712	0.666708	-0.218104	-0.972948	19330	50	10807|144455|1813|8502|9493|11113|79733|9738|990|9928|9212|675|9903|29127|79848|1894|585|6840|994|28964	GO	REGULATION OF CYTOKINESIS	0.176064
GO_POSITIVE_REGULATION_OF_CD4_POSITIVE_ALPHA_BETA_T_CELL_ACTIVATION	0.497421	0.666708	0.34973	0.966453	27482	11	8767|3965|9308|9655|301	GO	POSITIVE REGULATION OF CD4 POSITIVE ALPHA BETA T CELL ACTIVATION	0.176064
GO_GRANULOCYTE_ACTIVATION	0.498434	0.667066	0.349464	0.965717	27538	11	55361|6845|6814|306|6813|3576	GO	GRANULOCYTE ACTIVATION	0.175831
GO_NEUROTRANSMITTER_BIOSYNTHETIC_PROCESS	0.503066	0.672258	-0.368428	-0.951926	23053	8	7054|2571|223|221955|2572	GO	NEUROTRANSMITTER BIOSYNTHETIC PROCESS	0.172464
GO_CYTOKINESIS	0.504889	0.673688	0.214714	0.973446	32165	78	5899|129531|1613|10097|23157|389|9798|10096|51429|55958|5898|8766|387|9826|6651|388|128866|598|140609|55909	GO	CYTOKINESIS	0.171541
OLLIE_abnormal_paired_pulse_facilitation	0.507198	0.674615	-0.236934	-0.966354	20503	35	23621|2898|84961|1742|2899|1268|815|85439|79813|23043|773|119|127833|5601|10675	OLLIE	abnormal paired pulse facilitation	0.170944
GO_REGULATION_OF_MONOCYTE_CHEMOTAXIS	0.507222	0.674615	0.338106	0.959748	28126	12	3627|10488|196527|3146|6347	GO	REGULATION OF MONOCYTE CHEMOTAXIS	0.170944
GO_POSITIVE_REGULATION_OF_MACROPHAGE_DERIVED_FOAM_CELL_DIFFERENTIATION	0.508218	0.674615	0.422225	0.957338	27177	6	1435|183|5320|4790|4023	GO	POSITIVE REGULATION OF MACROPHAGE DERIVED FOAM CELL DIFFERENTIATION	0.170944
GO_NEGATIVE_REGULATION_OF_T_CELL_APOPTOTIC_PROCESS	0.508602	0.674615	0.369257	0.956037	27758	9	3620|8772|3091|100|57678	GO	NEGATIVE REGULATION OF T CELL APOPTOTIC PROCESS	0.170944
GO_NEURONAL_STEM_CELL_DIVISION	0.511524	0.677485	0.328947	0.95664	28430	13	9253|10890|8650	GO	NEURONAL STEM CELL DIVISION	0.1691
GO_REGULATION_OF_DENDRITIC_SPINE_DEVELOPMENT	0.512692	0.677855	0.231219	0.965135	31467	52	382|4208|3084|5663|3190|4076|1072|375|10769	GO	REGULATION OF DENDRITIC SPINE DEVELOPMENT	0.168863
GO_REGULATION_OF_DEVELOPMENTAL_PIGMENTATION	0.51332	0.677855	-0.297934	-0.951941	22544	15	4254|80070|3815|9839	GO	REGULATION OF DEVELOPMENTAL PIGMENTATION	0.168863
GO_NEGATIVE_REGULATION_OF_ALPHA_BETA_T_CELL_DIFFERENTIATION	0.517635	0.680556	0.366442	0.948748	28251	9	604|9655|301|3146	GO	NEGATIVE REGULATION OF ALPHA BETA T CELL DIFFERENTIATION	0.167136
OLLIE_mGluR5	0.518259	0.680556	0.246532	0.95931	31051	38	4130|7534|1213|7532|11346|2664|10971|230|1785|163|7529|4131	OLLIE	mGluR5	0.167136
OLLIE_abnormal_telencephalon_development	0.518365	0.680556	-0.19464	-0.971096	18543	84	317|150465|1951|9289|8851|8820|7516|2648|673|3815|3915|79600|1600|5080|55733|5013|57716|170825|80055|25960|23648|85416|429|64223|55636|5077|58155|7101|5046|56998|8518	OLLIE	abnormal telencephalon development	0.167136
OLLIE_abnormal_learning_memory_conditioning	0.51841	0.680556	-0.156844	-0.98437	11544	379	2558|2563|9486|57554|4185|22901|3358|41|30818|1813|1644|5090|2903|5153|4983|23621|2898|1742|6570|8831|7442|7054|8851|11255|11248|1141|9378|1607|6263|54487|2904|1139|477|673|80298|1137|2893|1501|1268|57576|64072|50944|10645|22941|814|9495|23286|84958|7249|81832|26047|54413|8514|3067|6453|84254|1979|3767|2020|2690|8864|57144|10715|815|5915|79800|80312|775|6095|4897|23416|4644|1641|79813|2891|4125|4…	OLLIE	abnormal learning memory conditioning	0.167136
GO_REGULATION_OF_T_HELPER_1_TYPE_IMMUNE_RESPONSE	0.520833	0.682734	0.396712	0.947338	28125	7	8767|9655|301	GO	REGULATION OF T HELPER 1 TYPE IMMUNE RESPONSE	0.165749
GO_CUL4_RING_E3_UBIQUITIN_LIGASE_COMPLEX	0.524582	0.686642	0.271684	0.952589	30462	25	9978|80344|9616|26133|10238|1027|55827|51185|54461|1642|25853	GO	CUL4 RING E3 UBIQUITIN LIGASE COMPLEX	0.16327
GO_PERIPHERAL_NERVOUS_SYSTEM_DEVELOPMENT	0.528104	0.690241	-0.212318	-0.960125	20359	53	6663|6334|3908|2065|7368|4744|53616|6905|60484	GO	PERIPHERAL NERVOUS SYSTEM DEVELOPMENT	0.160999
reactome_APC/C:Cdc20 mediated degradation of Cyclin B	0.530582	0.692467	0.275932	0.946485	30682	23	246184|7314|51529|7316|7324|7311|7321	reactome	APC/C:Cdc20 mediated degradation of Cyclin B	0.159601
OLLIE_abnormal_third_ventricle_morphology	0.533098	0.694737	0.226005	0.955136	32929	55	11274|8775|64067|29922|5663|5204|342371|4784|9611|1717|583|4131|5925|4750|25911|1875|390	OLLIE	abnormal third ventricle morphology	0.158179
GO_SYNAPTIC_VESICLE_LOCALIZATION	0.537816	0.699721	0.203742	0.957275	35042	95	8676|1499|282991|6810|84062|23208|5873|5663|51760|83849|23557|1176|1861|5868|375|2647|1785|55330|9066|1808|126567	GO	SYNAPTIC VESICLE LOCALIZATION	0.155075
GO_NEGATIVE_REGULATION_OF_CHEMOKINE_PRODUCTION	0.538488	0.699721	0.348099	0.933	29625	10	3965|59307|9655|2950|9314|79594	GO	NEGATIVE REGULATION OF CHEMOKINE PRODUCTION	0.155075
GO_NEGATIVE_REGULATION_OF_NEURON_APOPTOTIC_PROCESS	0.547326	0.709063	0.196201	0.954902	36429	117	3717|4192|1051|2730|4208|5663|11315|6648|5300|6416|2253|5290|5582|7336|7466|6647|3265|581|55626|3981|3091|2185|598|16|7423|27324|80315|28996|8882|596|8829|6418|10525|4747|2534|10752|65018|3725|6347|8846	GO	NEGATIVE REGULATION OF NEURON APOPTOTIC PROCESS	0.149315
GO_POSITIVE_REGULATION_OF_MAST_CELL_ACTIVATION	0.547665	0.709063	0.387513	0.92537	29574	7	5819|6845|9846|8723	GO	POSITIVE REGULATION OF MAST CELL ACTIVATION	0.149315
GO_CEREBRAL_CORTEX_NEURON_DIFFERENTIATION	0.548056	0.709063	-0.266862	-0.932115	23475	20	1813|26468|1746|81544|7080|429|1745|63925|7101|8320	GO	CEREBRAL CORTEX NEURON DIFFERENTIATION	0.149315
GO_NEGATIVE_REGULATION_OF_NEUROTRANSMITTER_TRANSPORT	0.549933	0.710463	-0.296526	-0.926851	24311	14	41|6570|673	GO	NEGATIVE REGULATION OF NEUROTRANSMITTER TRANSPORT	0.148459
GO_NEURON_NEURON_SYNAPTIC_TRANSMISSION	0.551856	0.711918	-0.227469	-0.942056	22241	37	1759|1813|1006|2898|7054	GO	NEURON NEURON SYNAPTIC TRANSMISSION	0.14757
GO_MONOCYTE_CHEMOTAXIS	0.553968	0.713612	0.355959	0.921606	30234	9	6370|6376|6223|301|6347	GO	MONOCYTE CHEMOTAXIS	0.146538
GO_POSITIVE_REGULATION_OF_LONG_TERM_SYNAPTIC_POTENTIATION	0.558227	0.717597	-0.301683	-0.919745	24796	13	1813|2903|23373	GO	POSITIVE REGULATION OF LONG TERM SYNAPTIC POTENTIATION	0.14412
GO_SOMATIC_DIVERSIFICATION_OF_IMMUNE_RECEPTORS_VIA_SOMATIC_MUTATION	0.558666	0.717597	-0.308745	-0.916609	24887	12	9156|10721|5395|4292|4436|7374	GO	SOMATIC DIVERSIFICATION OF IMMUNE RECEPTORS VIA SOMATIC MUTATION	0.14412
GO_REGULATION_OF_GENE_EXPRESSION_EPIGENETIC	0.563196	0.722378	0.184563	0.953854	39376	174	103|3428|1499|7538|10943|6774|23304|8357|5441|65080|30834|9643|10978|4343|11176|8334|8467|3021|60|23558|5440|8294|5437|23347|10013|10209|8994|9698|55974|55766|2876|10933|9337|79753|5252|22893|23133|8353|5435|4641|8338|29883|221656|3720|7320|6996|3015|3020	GO	REGULATION OF GENE EXPRESSION EPIGENETIC	0.141235
GO_POSITIVE_T_CELL_SELECTION	0.56428	0.722731	0.34101	0.914	31044	10	972|6778|6722|161882|596	GO	POSITIVE T CELL SELECTION	0.141023
GO_REGULATION_OF_OXIDATIVE_STRESS_INDUCED_NEURON_DEATH	0.570115	0.728787	0.339437	0.909784	31365	10	4170|11315|3091|65018|55294	GO	REGULATION OF OXIDATIVE STRESS INDUCED NEURON DEATH	0.1374
OLLIE_abnormal_hypothalamus_morphology	0.570638	0.728787	-0.250529	-0.922398	24032	24	5178|317|8820|9915|7080|85416|6658|5454|23440|10044	OLLIE	abnormal hypothalamus morphology	0.1374
OLLIE_abnormal_stratification_in_cerebral_cortex	0.579549	0.739111	0.261203	0.915839	33654	25	3309|3796|5663|2247|55624|5828|1020|3400	OLLIE	abnormal stratification in cerebral cortex	0.13129
GO_REGULATION_OF_SYNAPTIC_VESICLE_EXOCYTOSIS	0.580867	0.739737	0.279727	0.910218	33134	19	8775|22930|5868|5217|5906|2332|9783|2901|5864|488	GO	REGULATION OF SYNAPTIC VESICLE EXOCYTOSIS	0.130923
OLLIE_abnormal_brain_morphology	0.582884	0.741249	-0.144216	-0.981241	6701	965	7869|7084|2558|10277|5178|317|150465|27255|899|23316|7786|50937|3339|8822|26160|10762|3975|5079|22901|4254|1759|8482|60386|4128|1813|284001|4216|1951|4983|5076|6334|23529|1742|4194|27443|9289|8831|4093|3908|2065|57545|8851|9231|7368|8820|1141|54768|26039|26468|23322|7516|1607|5933|55869|94121|6491|11113|1946|2904|1139|84464|477|10297|2648|673|3815|55755|4613|115703|1464|869|1137|3915|55835|672|92…	OLLIE	abnormal brain morphology	0.130036
OLLIE_abnormal_motor_capabilities_coordination_movement	0.585112	0.742105	-0.142905	-0.982076	5729	1129	7084|2558|6687|10277|317|150465|27255|3070|6261|257194|4811|11124|50937|57554|8120|5126|2912|2273|4185|3339|26011|2254|4088|25758|23199|8927|8913|5079|65217|4647|3358|1759|4128|1515|30818|1813|1644|3609|55793|1006|2903|5153|1951|953|4983|23621|10243|6334|1742|4968|9289|8831|4916|3908|2065|7442|84059|7054|4144|50649|6423|11255|9231|7368|11248|54768|3737|26039|26468|9654|57597|9248|6591|54982|22266…	OLLIE	abnormal motor capabilities coordination movement	0.129535
OLLIE_abnormal_neuron_differentiation	0.585855	0.742105	-0.167879	-0.954965	17519	178	317|150465|7786|3339|8482|1951|10243|5076|9289|2065|8851|6423|9231|26468|5933|4744|55247|3915|491|1268|7157|5080|4774|5802|55704|1031|1272|64221|6095|137970|658|170825|81544|23043|55118|2043|10893|4684|3642|26153|5621|9743|10371|6999|4804|55636|3398|160622|6608|58155|7101|3696|5454	OLLIE	abnormal neuron differentiation	0.129535
GO_B_CELL_DIFFERENTIATION	0.586047	0.742105	0.220488	0.924111	36011	53	604|7412|602|1316|5771|3676|578|581|23228|2185|3688|3516	GO	B CELL DIFFERENTIATION	0.129535
OLLIE_abnormal_cued_conditioning_behavior	0.588414	0.744048	-0.196964	-0.934782	21878	66	2558|2563|2898|8831|7442|7054|2904|1501|1268|814|23286|54413|815|775|79813|4862|273|6804|116372|119	OLLIE	abnormal cued conditioning behavior	0.128399
GO_POSITIVE_REGULATION_OF_DENDRITE_MORPHOGENESIS	0.594693	0.750925	-0.233306	-0.912448	24448	30	23316|26039|6446|7074|9495|65981|3706|11141|2043	GO	POSITIVE REGULATION OF DENDRITE MORPHOGENESIS	0.124403
GO_POSITIVE_REGULATION_OF_DENDRITE_DEVELOPMENT	0.5969	0.752057	-0.199708	-0.928889	22640	60	23316|26039|6446|29993|23373|2146|7074|655|50944|9495|54413|65981|3706|11141|22871|2043	GO	POSITIVE REGULATION OF DENDRITE DEVELOPMENT	0.123749
GO_CALCIUM_INDEPENDENT_CELL_CELL_ADHESION_VIA_PLASMA_MEMBRANE_CELL_ADHESION_MOLECULES	0.59751	0.752057	0.323092	0.89284	33012	11	9069|137075|9074	GO	CALCIUM INDEPENDENT CELL CELL ADHESION VIA PLASMA MEMBRANE CELL ADHESION MOLECULES	0.123749
OLLIE_abnormal_CNS_glial_cell_morphology	0.598112	0.752057	0.187316	0.934459	40615	137	9896|1435|7132|4780|9050|857|7133|23295|975|4758|7097|7572|53|26090|3949|55361|4155|23746|9444|4724|410|51542|215|10456|1027|4864|5660|4843|7431|3572|3400|28951|285362	OLLIE	abnormal CNS glial cell morphology	0.123749
GO_PIGMENT_GRANULE_LOCALIZATION	0.604005	0.758307	0.261928	0.898449	34928	23	5873|10540|5861|8766|583|9230|26258|388552	GO	PIGMENT GRANULE LOCALIZATION	0.120155
GO_REGULATION_OF_GRANULOCYTE_CHEMOTAXIS	0.604779	0.758307	0.268184	0.896022	34671	21	1435|972|6376|1909|5879|708|6347|7057|57118|7060|2920	GO	REGULATION OF GRANULOCYTE CHEMOTAXIS	0.120155
GO_VENTRAL_SPINAL_CORD_INTERNEURON_DIFFERENTIATION	0.615597	0.770789	-0.276252	-0.882665	27036	15	5080|2624|84504|429|121643|51684	GO	VENTRAL SPINAL CORD INTERNEURON DIFFERENTIATION	0.113065
GO_NEUTROPHIL_ACTIVATION_INVOLVED_IN_IMMUNE_RESPONSE	0.621257	0.776788	0.408524	0.868493	32861	5	6845|6814|306|6813	GO	NEUTROPHIL ACTIVATION INVOLVED IN IMMUNE RESPONSE	0.109697
GO_NEURON_MATURATION	0.625596	0.781122	0.252867	0.886611	36328	25	23787|163175|2776|8578|375790|5925|6900|27289|351|1028|10265|9855|59277	GO	NEURON MATURATION	0.107281
GO_NEURON_PROJECTION_GUIDANCE	0.628502	0.783656	-0.165288	-0.941583	18729	180	7869|3975|1951|4983|90249|3908|8851|9378|1946|1002|64919|655|5800|7143|5080|4147|5361|1942|51332|7474|55609|4914|23768|1947|54437|64221|5588|4897|137970|9211|57451|5365|658|1945|5364|9353|6469|2043|4684|7080|3798|26153|10371|4804|6712|4781|89780|374946|3670|9369|3730|6259|51466|91584|23129|54816|152330|3897|1949|389549|1855	GO	NEURON PROJECTION GUIDANCE	0.105875
[truncated: 177 more rows]

## Sheet: C_IFNg_vs_vehicle_in_SCZ
pathway	pval	padj	ES	NES	nMoreExtreme	size	leadingEdge	database	GeneSet	log10padj
[truncated: 15,060 more rows]

## Sheet: D_INFg_effect_in_scz_vs_in_cont
pathway	pval	padj	ES	NES	nMoreExtreme	size	leadingEdge	database	GeneSet	log10padj
[truncated: 894 more rows]

## Sheet: E_IL1b_vs_vehicle_in_controls
pathway	pval	padj	ES	NES	nMoreExtreme	size	leadingEdge	database	GeneSet	log10padj
[truncated: 15,060 more rows]

[truncated: 2 more sheets: F_IL1b_vs_vehicle_in_SCZ, G_IL1b_effect_in_scz_vs_in_cont]
